# Supplementary material for: Cell-Type-Specific Profibrotic Scores across Multi-Organ Systems Predict Cancer Prognosis
Source: Cancers (Basel). 2021 Nov 30;13(23):6024. doi: 10.3390/cancers13236024 (PMC8656778; doi:10.3390/cancers13236024)
Supplement: Supplementary file 1 [file cancers-13-06024-s001.zip]

Archive with 4 entries (4 files):
- Supplementary Table S1. Cell type-specific differential genes.xlsx
- __MACOSX/._Supplementary Table S1. Cell type-specific differential genes.xlsx
- Supplementary Table S2. Cell type-specific co-active gene sets.xlsx
- __MACOSX/._Supplementary Table S2. Cell type-specific co-active gene sets.xlsx
