# Supplementary material for: Cell-Type-Specific Profibrotic Scores across Multi-Organ Systems Predict Cancer Prognosis
Source: Cancers (Basel). 2021 Nov 30;13(23):6024. doi: 10.3390/cancers13236024 (PMC8656778; doi:10.3390/cancers13236024)
Supplement: Supplementary file 1 [file cancers-13-06024-s001.zip › Supplementary Table S1. Cell type-specific differential genes.xlsx]

## Sheet:  Low count Fib cell
Gene	p_val	avg_log2FC	pct.1	pct.2	p_val_adj
MALL	5.18793e-17	3.35102	0.5	0.007	1.74143e-12
IFI27	3.57897e-14	2.85128	0.773	0.103	1.20135e-09
HLA-B	3.58542e-13	2.48483	0.909	0.199	1.20352e-08
HLA-DRA	4.14383e-13	2.53009	0.636	0.062	1.39096e-08
RPS12	4.88622e-13	2.86703	0.636	0.068	1.64016e-08
CD74	1.19386e-12	3.24876	0.682	0.089	4.00743e-08
GBP1	1.52841e-12	2.83219	0.545	0.041	5.1304e-08
PSMB8	1.56795e-12	2.49035	0.455	0.021	5.26315e-08
VWF	1.57545e-12	1.90796	0.773	0.103	5.2883e-08
WARS	1.7172e-12	2.83265	0.682	0.082	5.76413e-08
NPR1	4.0793e-12	2.55858	0.364	0.007	1.3693e-07
ACKR1	4.12723e-12	3.16828	0.318	0	1.38539e-07
HLA-C	5.18251e-12	2.70321	0.818	0.171	1.73961e-07
RPS27A	7.01356e-12	2.79866	0.591	0.062	2.35424e-07
RPL8	1.38534e-11	2.24593	0.818	0.158	4.65017e-07
CRIP2	1.85355e-11	2.88278	0.545	0.055	6.22182e-07
STOM	1.96887e-11	2.43962	0.773	0.151	6.60891e-07
TMSB4X	2.43602e-11	2.44439	0.955	0.425	8.17698e-07
B2M	2.58235e-11	2.54169	1	0.534	8.66818e-07
HLA-E	1.44376e-10	2.50578	0.864	0.281	4.84626e-06
RPL14	1.46867e-10	2.30688	0.727	0.13	4.92988e-06
BST2	1.92902e-10	2.18821	0.591	0.075	6.47515e-06
ETS2	3.09346e-10	2.4494	0.636	0.103	1.03838e-05
ITGA6	3.59737e-10	2.47595	0.5	0.048	1.20753e-05
TPT1	4.73082e-10	2.94456	0.545	0.068	1.58799e-05
TAP1	7.24503e-10	2.53747	0.5	0.055	2.43194e-05
RPS23	8.04246e-10	2.43622	0.636	0.103	2.69961e-05
PTPRB	9.04192e-10	2.22911	0.455	0.041	3.0351e-05
ID1	9.58222e-10	2.52843	0.455	0.041	3.21646e-05
ADGRL4	1.61557e-09	2.42598	0.5	0.055	5.42299e-05
ITM2A	2.26258e-09	1.67474	0.455	0.041	7.5948e-05
APOO	2.30454e-09	2.47061	0.591	0.096	7.73565e-05
RPL41	2.41044e-09	1.85294	0.818	0.199	8.09112e-05
EGFL7	2.46165e-09	2.16103	0.5	0.055	8.26303e-05
AQP1	2.50928e-09	3.32789	0.455	0.048	8.4229e-05
TMSB10	2.51144e-09	2.38577	0.818	0.26	8.43014e-05
RAMP3	2.52693e-09	1.96418	0.364	0.021	8.48216e-05
IFI6	3.59046e-09	2.7971	0.5	0.062	0.000120521
RPL35A	3.97326e-09	2.64746	0.5	0.062	0.00013337
CAVIN2	4.25242e-09	2.76716	0.318	0.014	0.000142741
CD36	4.28616e-09	1.61013	0.636	0.103	0.000143873
GIMAP4	4.91679e-09	2.19104	0.318	0.014	0.000165042
AL157871.4	5.45217e-09	2.16565	0.273	0.007	0.000183013
TMA7	5.82243e-09	2.50322	0.227	0	0.000195441
HLA-DOA	5.82243e-09	1.89003	0.227	0	0.000195441
TNFAIP3	5.82243e-09	2.65323	0.227	0	0.000195441
MTMR10	5.82243e-09	2.07833	0.227	0	0.000195441
MYL6	6.38214e-09	2.14017	0.636	0.116	0.000214229
TM4SF18	6.41405e-09	2.62134	0.273	0.007	0.0002153
SLC9A3R2	7.49773e-09	2.60633	0.545	0.075	0.000251676
TGM2	1.01957e-08	2.00493	0.773	0.192	0.000342239
TEK	1.14238e-08	2.71729	0.409	0.041	0.000383463
PLEC	1.2565e-08	1.90465	0.636	0.123	0.000421771
GNG11	1.33709e-08	2.31819	0.364	0.027	0.00044882
IFIT3	1.50861e-08	2.6676	0.409	0.041	0.000506396
RPL27	2.06808e-08	2.26911	0.5	0.075	0.000694191
HYAL2	2.88893e-08	1.80878	0.455	0.055	0.000969728
RPL36	3.00892e-08	1.91172	0.636	0.123	0.00101
PECAM1	3.30975e-08	2.62288	0.545	0.096	0.00111098
GBP4	4.09434e-08	1.95026	0.455	0.055	0.00137435
TSPAN7	4.23828e-08	2.20867	0.318	0.021	0.00142266
RPL27A	4.97681e-08	2.12004	0.682	0.171	0.00167056
HLA-DRB1	5.14543e-08	1.65563	0.5	0.068	0.00172717
PLK2	5.48699e-08	2.2121	0.318	0.021	0.00184182
CAV1	5.69077e-08	2.42707	0.636	0.144	0.00191022
MX1	7.55555e-08	1.88831	0.318	0.021	0.00253617
ADGRF5	1.05217e-07	2.17355	0.5	0.075	0.0035318
UBE2L6	1.19566e-07	2.19109	0.273	0.014	0.00401347
KANK3	1.19566e-07	2.60625	0.273	0.014	0.00401347
JCAD	1.37412e-07	2.65698	0.273	0.014	0.00461251
LGALS9	1.69098e-07	2.09752	0.273	0.014	0.00567611
VCAM1	2.1056e-07	1.65925	0.182	0	0.00706785
F11R	2.1056e-07	1.82735	0.182	0	0.00706785
SCARF1	2.1056e-07	2.13914	0.182	0	0.00706785
CD93	2.13412e-07	2.59303	0.455	0.068	0.00716359
TCN2	2.21002e-07	1.6416	0.364	0.034	0.00741836
UQCRB	2.25491e-07	2.21336	0.227	0.007	0.00756907
ABCG1	2.63638e-07	1.67942	0.227	0.007	0.00884954
TPM3	2.67667e-07	2.20874	0.364	0.041	0.00898479
ADAM15	3.09644e-07	1.55071	0.455	0.062	0.0103938
ATP5F1E	3.11469e-07	2.39876	0.409	0.055	0.0104551
SOX18	3.13101e-07	2.25654	0.318	0.027	0.0105099
BAIAP2L1	3.76547e-07	2.17181	0.409	0.055	0.0126396
ELK3	4.34023e-07	2.25663	0.455	0.075	0.0145689
RPL30	4.53184e-07	1.83171	0.455	0.068	0.015212
RNASE1	4.96541e-07	1.93575	0.318	0.027	0.0166674
GUK1	5.36821e-07	1.92119	0.545	0.11	0.0180195
DCN	7.48588e-07	-5.48578	0	0.623	0.0251279
SRGN	7.88648e-07	2.20061	0.364	0.048	0.0264725
RPS18	8.46873e-07	1.93359	0.591	0.164	0.028427
KDR	8.68541e-07	1.72244	0.364	0.041	0.0291543
GSN	1.01325e-06	-2.24912	0.591	0.904	0.0340118
MARCKS	1.05888e-06	2.80609	0.455	0.082	0.0355434
RPL19	1.16429e-06	1.88326	0.591	0.158	0.0390818
PARP9	1.20627e-06	2.19729	0.318	0.034	0.0404909
PALMD	1.23544e-06	1.92034	0.273	0.021	0.04147
NRAS	1.23544e-06	1.94387	0.273	0.021	0.04147
CDH5	1.34871e-06	2.11468	0.455	0.075	0.0452723
MALAT1	1.35223e-06	-3.80242	0.227	0.74	0.0453903
IFI44L	1.41406e-06	2.16171	0.318	0.034	0.0474657
IRF1	1.41406e-06	2.30259	0.318	0.034	0.0474657
LRRFIP1	1.46413e-06	1.41358	0.455	0.075	0.0491464
TINAGL1	1.66373e-06	1.67063	0.409	0.062	0.0558464
JAM2	1.67097e-06	1.35	0.273	0.021	0.0560894
LAMA2	1.81867e-06	-5.54359	0	0.596	0.0610473
PRCP	1.83897e-06	2.05272	0.318	0.034	0.0617287
GNAI2	2.14308e-06	1.76689	0.545	0.123	0.0719367
APOD	2.32068e-06	-4.83244	0.045	0.616	0.0778984
MYL12A	2.51308e-06	1.80215	0.409	0.068	0.0843565
RPS2	2.55386e-06	2.01606	0.545	0.137	0.0857256
PAIP2	2.70545e-06	2.20809	0.227	0.014	0.0908139
DMAC2	2.70545e-06	1.95703	0.227	0.014	0.0908139
CXorf36	3.08856e-06	2.25571	0.227	0.014	0.103674
RASIP1	3.40909e-06	1.67942	0.227	0.014	0.114433
SRSF8	3.52341e-06	2.10226	0.227	0.014	0.11827
ANKRD40	3.52341e-06	1.77806	0.227	0.014	0.11827
RPS6	3.84654e-06	2.045	0.591	0.164	0.129117
GIMAP7	4.01664e-06	1.74905	0.227	0.014	0.134826
SPTLC2	4.01664e-06	1.65525	0.227	0.014	0.134826
HLA-DQB1	4.57566e-06	1.49286	0.227	0.014	0.153591
CFL1	4.75143e-06	1.92007	0.545	0.144	0.159491
MYH9	5.66063e-06	1.69086	0.682	0.219	0.19001
LY6E	5.96971e-06	1.2112	0.591	0.158	0.200385
PLA1A	6.41953e-06	2.10106	0.182	0.007	0.215484
THEM6	6.41953e-06	1.91164	0.182	0.007	0.215484
FBXW5	6.42892e-06	2.04174	0.273	0.027	0.215799
TSPAN14	6.48716e-06	1.90223	0.364	0.055	0.217754
RPL12	6.78566e-06	1.66417	0.273	0.027	0.227774
AC016708.1	6.92089e-06	1.67881	0.182	0.007	0.232314
NRN1	6.92089e-06	2.16367	0.182	0.007	0.232314
RAPGEF3	6.92089e-06	1.75451	0.182	0.007	0.232314
KIAA1217	7.16129e-06	1.70506	0.273	0.027	0.240383
UBA52	7.16129e-06	1.62073	0.273	0.027	0.240383
CAPN2	7.44659e-06	1.90007	0.318	0.041	0.24996
PODXL	7.44659e-06	2.4452	0.318	0.041	0.24996
GCLM	7.45959e-06	1.94311	0.182	0.007	0.250396
FKBP2	7.45959e-06	1.80285	0.182	0.007	0.250396
LINC00667	7.45959e-06	1.18167	0.182	0.007	0.250396
CCM2L	7.45959e-06	1.78131	0.182	0.007	0.250396
ZNFX1	7.45959e-06	1.88575	0.182	0.007	0.250396
NDUFB7	7.45959e-06	2.12211	0.182	0.007	0.250396
ZFP30	7.45959e-06	1.89939	0.182	0.007	0.250396
TRAPPC3	7.51845e-06	1.1958	0.136	0	0.252372
UQCRH	7.51845e-06	1.10994	0.136	0	0.252372
WDR77	7.51845e-06	1.50387	0.136	0	0.252372
MRPL24	7.51845e-06	1.50351	0.136	0	0.252372
SELP	7.51845e-06	1.63414	0.136	0	0.252372
C2orf49	7.51845e-06	1.57576	0.136	0	0.252372
INHBB	7.51845e-06	1.24772	0.136	0	0.252372
MYD88	7.51845e-06	1.22642	0.136	0	0.252372
HSD17B11	7.51845e-06	1.12628	0.136	0	0.252372
BTN3A1	7.51845e-06	1.51022	0.136	0	0.252372
HLA-DMB	7.51845e-06	1.75146	0.136	0	0.252372
PRKAR2B	7.51845e-06	2.09953	0.136	0	0.252372
RP2	7.51845e-06	1.96175	0.136	0	0.252372
GPR174	7.51845e-06	1.63191	0.136	0	0.252372
SOX7	7.51845e-06	1.08993	0.136	0	0.252372
IDO1	7.51845e-06	1.61967	0.136	0	0.252372
ARFGAP2	7.51845e-06	1.99939	0.136	0	0.252372
PLA2G16	7.51845e-06	0.920961	0.136	0	0.252372
AIP	7.51845e-06	1.97545	0.136	0	0.252372
NEBL	7.51845e-06	1.98631	0.136	0	0.252372
ELP5	7.51845e-06	1.76286	0.136	0	0.252372
DUS1L	7.51845e-06	1.12071	0.136	0	0.252372
SEMA6B	7.51845e-06	1.44575	0.136	0	0.252372
KCTD12	7.55676e-06	2.42981	0.273	0.027	0.253658
CNDP2	7.80885e-06	1.61376	0.318	0.041	0.26212
TNFRSF14	8.03824e-06	1.74237	0.182	0.007	0.269819
HLA-DPB1	8.03824e-06	1.3019	0.182	0.007	0.269819
TCAF1	8.03824e-06	1.69491	0.182	0.007	0.269819
EFHD2	8.65965e-06	1.53257	0.182	0.007	0.290678
NREP	8.65965e-06	1.38773	0.182	0.007	0.290678
LHX6	8.65965e-06	1.63276	0.182	0.007	0.290678
NOP10	8.65965e-06	1.89385	0.182	0.007	0.290678
TMEM88	8.65965e-06	1.60959	0.182	0.007	0.290678
COL6A3	8.85996e-06	-3.79316	0.045	0.589	0.297402
RPS3	8.91901e-06	1.71334	0.636	0.205	0.299385
SSU72	9.2677e-06	1.98811	0.364	0.062	0.311089
RPS19	9.52288e-06	1.84355	0.773	0.301	0.319655
TPM4	1.01344e-05	1.81844	0.636	0.219	0.340181
CALM1	1.0366e-05	1.88572	0.545	0.144	0.347954
EEF1A1	1.17734e-05	1.75067	0.727	0.349	0.395197
STEAP1B	1.3795e-05	1.51464	0.409	0.075	0.463057
AHNAK	1.43978e-05	1.87745	0.636	0.199	0.483289
FSTL1	1.73184e-05	-4.47223	0	0.521	0.581328
PSMD8	1.75531e-05	2.11499	0.227	0.021	0.589206
RPS16	1.78805e-05	1.65184	0.364	0.062	0.600195
HLA-A	1.79481e-05	1.92612	0.682	0.288	0.602465
ZYG11B	1.85891e-05	1.98473	0.227	0.021	0.62398
RPL35	2.03835e-05	2.02935	0.364	0.068	0.684213
AL136454.1	2.08384e-05	2.12207	0.227	0.021	0.699481
RPS4X	2.12439e-05	1.80485	0.409	0.082	0.713094
RPS24	2.31218e-05	1.58984	0.5	0.13	0.776129
RASSF9	2.33452e-05	1.66147	0.227	0.021	0.78363
MMRN2	2.46518e-05	1.54732	0.364	0.062	0.827485
CAV2	2.56525e-05	1.43165	0.364	0.062	0.861079
HSPA8	2.60807e-05	1.64994	0.273	0.034	0.875452
CAPNS1	2.62852e-05	1.47625	0.455	0.103	0.882317
SLFN5	2.73748e-05	2.32039	0.273	0.034	0.918891
HLA-DQA1	2.765e-05	1.65658	0.227	0.021	0.928127
TCEAL8	2.765e-05	1.75845	0.227	0.021	0.928127
CX3CL1	2.80798e-05	1.81976	0.318	0.048	0.942553
RPL10	2.84001e-05	1.79181	0.682	0.247	0.953307
PCAT19	2.92455e-05	1.36727	0.227	0.021	0.981683
NOP53	2.92455e-05	1.50682	0.227	0.021	0.981683
SAMD9	3.01485e-05	1.76242	0.273	0.034	1
PARVB	3.16335e-05	1.82158	0.273	0.034	1
OAS2	3.31879e-05	1.31441	0.273	0.034	1
RPL32	3.50273e-05	2.03576	0.364	0.068	1
COL6A1	3.54851e-05	-3.12812	0.091	0.596	1
CYYR1	3.8298e-05	1.54968	0.273	0.034	1
TIE1	4.01614e-05	1.27975	0.273	0.034	1
LRP1	4.4327e-05	-4.25754	0	0.486	1
AFDN	4.45626e-05	1.38981	0.455	0.11	1
GAPDH	4.69282e-05	1.65952	0.5	0.13	1
FBN1	4.95425e-05	-4.74176	0.045	0.514	1
LAP3	5.0842e-05	1.41269	0.273	0.034	1
CFD	5.31761e-05	-4.26954	0	0.479	1
SERF2	5.5893e-05	1.69218	0.545	0.171	1
RPL34	5.68256e-05	1.9401	0.318	0.055	1
A2M	5.91436e-05	1.36716	0.545	0.151	1
FAM89A	6.3406e-05	2.14167	0.182	0.014	1
CALCRL	7.13579e-05	2.03772	0.364	0.075	1
COX7A2L	7.1725e-05	1.76709	0.182	0.014	1
DOC2B	7.1725e-05	1.84733	0.182	0.014	1
ERG	7.1725e-05	1.7882	0.182	0.014	1
SLC30A1	7.6258e-05	1.41665	0.182	0.014	1
XPO5	7.94475e-05	1.81856	0.364	0.075	1
AC016205.1	8.1061e-05	1.43097	0.182	0.014	1
WDFY1	8.47472e-05	1.4221	0.318	0.055	1
NTAN1	8.6149e-05	1.53195	0.182	0.014	1
RBCK1	8.6149e-05	1.64811	0.182	0.014	1
EFNA1	9.15376e-05	1.3234	0.182	0.014	1
DUSP23	9.15376e-05	1.22318	0.182	0.014	1
MYCT1	9.15376e-05	1.28599	0.182	0.014	1
IFI35	9.15376e-05	1.35475	0.182	0.014	1
RPL38	9.48868e-05	1.58354	0.364	0.075	1
TRIM22	9.55646e-05	2.13825	0.273	0.041	1
SP110	9.72436e-05	1.37619	0.182	0.014	1
ACSL5	9.72436e-05	1.2106	0.182	0.014	1
IGFBP5	0.000101158	1.17063	0.455	0.13	1
HLA-DPA1	0.000101944	2.49499	0.227	0.027	1
TAX1BP3	0.000101944	1.90174	0.227	0.027	1
RSAD2	0.000103284	1.30384	0.182	0.014	1
CDC42EP3	0.000103284	1.41421	0.182	0.014	1
ROBO4	0.000103284	0.671219	0.182	0.014	1
RPL13A	0.000105863	0.939117	0.682	0.233	1
NUCB1	0.000106486	1.37206	0.455	0.116	1
CCND1	0.000109629	2.34899	0.318	0.062	1
RPS14	0.000109633	2.01295	0.318	0.062	1
EEF1B2	0.000112546	1.62331	0.227	0.027	1
FN1	0.000113622	-4.26225	0.227	0.603	1
AMBRA1	0.000120337	1.38244	0.591	0.219	1
FTH1	0.000123334	0.945065	0.636	0.212	1
TNFAIP1	0.000123837	1.22244	0.273	0.041	1
MGP	0.000126619	-2.90468	0.091	0.541	1
TXNIP	0.000128371	1.31156	0.818	0.473	1
LIMS2	0.000136945	1.1983	0.227	0.027	1
ATF4	0.000139345	1.4923	0.409	0.103	1
S1PR1	0.00014378	1.65759	0.227	0.027	1
FLII	0.000150936	1.06629	0.227	0.027	1
BMPR2	0.000157986	1.62358	0.455	0.137	1
TSPAN4	0.000158427	1.16182	0.227	0.027	1
SDCBP	0.000177315	1.66732	0.455	0.144	1
C7	0.000189113	-4.15023	0.045	0.479	1
TIMP3	0.000194542	-1.91313	0.545	0.801	1
SDHB	0.000198464	1.48951	0.136	0.007	1
SYF2	0.000198464	1.4677	0.136	0.007	1
ASNSD1	0.000198464	1.50635	0.136	0.007	1
TLR3	0.000198464	1.75891	0.136	0.007	1
RFLNB	0.000198464	1.60728	0.136	0.007	1
NOSIP	0.000198464	1.67318	0.136	0.007	1
ANXA3	0.000212931	1.61478	0.136	0.007	1
RRP36	0.000212931	1.65322	0.136	0.007	1
ELOC	0.000212931	1.22494	0.136	0.007	1
CLEC2B	0.000212931	1.49737	0.136	0.007	1
TMEM100	0.000212931	1.46176	0.136	0.007	1
ESF1	0.000212931	1.53784	0.136	0.007	1
ZNF160	0.000212931	1.54593	0.136	0.007	1
S100A10	0.000218252	2.42202	0.318	0.068	1
FAM107A	0.000225196	2.17286	0.273	0.048	1
DAP3	0.000228383	1.16032	0.136	0.007	1
RPIA	0.000228383	1.29454	0.136	0.007	1
PSMB9	0.000228383	1.27268	0.136	0.007	1
ABCB1	0.000228383	1.14434	0.136	0.007	1
TNFRSF10B	0.000228383	1.10874	0.136	0.007	1
NOV	0.000228383	1.53838	0.136	0.007	1
LMO2	0.000228383	1.49371	0.136	0.007	1
LYSMD2	0.000228383	1.41872	0.136	0.007	1
TRAM1	0.000235697	1.24057	0.5	0.151	1
SUMO1	0.000244883	0.645126	0.136	0.007	1
NRP2	0.000244883	1.1362	0.136	0.007	1
COX7A2	0.000244883	1.16756	0.136	0.007	1
GRK2	0.000244883	1.30665	0.136	0.007	1
TRAPPC4	0.000244883	1.23308	0.136	0.007	1
DNAJC15	0.000244883	1.00531	0.136	0.007	1
EMC6	0.000244883	1.30039	0.136	0.007	1
TMEM101	0.000244883	1.09837	0.136	0.007	1
PET100	0.000244883	0.662202	0.136	0.007	1
PRKD2	0.000244883	1.39747	0.136	0.007	1
CTDSP1	0.00026394	1.72706	0.273	0.048	1
H1FX	0.00026394	1.81513	0.273	0.048	1
CCDC80	0.000269449	-4.09084	0.045	0.452	1
MEGF6	0.000270998	0.817706	0.091	0	1
FAM110D	0.000270998	0.661734	0.091	0	1
MAP3K6	0.000270998	0.85208	0.091	0	1
HDAC1	0.000270998	0.842703	0.091	0	1
S100PBP	0.000270998	1.07301	0.091	0	1
SVBP	0.000270998	1.25231	0.091	0	1
AL603840.1	0.000270998	1.25651	0.091	0	1
TMEM9	0.000270998	1.44921	0.091	0	1
SH3BP5L	0.000270998	0.732102	0.091	0	1
COX5B	0.000270998	1.08469	0.091	0	1
DBI	0.000270998	1.09465	0.091	0	1
NOSTRIN	0.000270998	1.20769	0.091	0	1
MRPS25	0.000270998	1.21118	0.091	0	1
SNRK-AS1	0.000270998	1.25231	0.091	0	1
TEX264	0.000270998	0.605872	0.091	0	1
SLC41A3	0.000270998	0.688627	0.091	0	1
NUDT16	0.000270998	0.931165	0.091	0	1
CXCL11	0.000270998	1.03523	0.091	0	1
PPM1K	0.000270998	1.09367	0.091	0	1
MRPS36	0.000270998	0.786728	0.091	0	1
ATG10	0.000270998	1.51716	0.091	0	1
SAMD5	0.000270998	0.49357	0.091	0	1
CNKSR3	0.000270998	1.30236	0.091	0	1
LSM5	0.000270998	1.15278	0.091	0	1
SEC61G	0.000270998	0.911669	0.091	0	1
MOSPD3	0.000270998	1.02001	0.091	0	1
SMIM30	0.000270998	1.47674	0.091	0	1
ZNF212	0.000270998	0.594744	0.091	0	1
BMX	0.000270998	1.1315	0.091	0	1
PDHA1	0.000270998	1.37002	0.091	0	1
TIMM17B	0.000270998	1.55608	0.091	0	1
TIMM8A	0.000270998	0.618989	0.091	0	1
CXorf56	0.000270998	0.757985	0.091	0	1
OCRL	0.000270998	1.17273	0.091	0	1
RAP2C	0.000270998	1.57089	0.091	0	1
DNASE1L1	0.000270998	0.594041	0.091	0	1
VAMP7	0.000270998	1.05153	0.091	0	1
LPL	0.000270998	1.57869	0.091	0	1
TERF1	0.000270998	0.831478	0.091	0	1
TSTA3	0.000270998	1.32065	0.091	0	1
PLPP6	0.000270998	1.12656	0.091	0	1
MRPL41	0.000270998	1.14648	0.091	0	1
AC116535.1	0.000270998	0.889402	0.091	0	1
RARRES3	0.000270998	0.926042	0.091	0	1
CDK2AP2	0.000270998	1.21118	0.091	0	1
IL18BP	0.000270998	0.605872	0.091	0	1
PDE2A	0.000270998	1.25521	0.091	0	1
CARD16	0.000270998	1.09367	0.091	0	1
CWF19L1	0.000270998	0.437377	0.091	0	1
ANO2	0.000270998	0.772545	0.091	0	1
AC022509.2	0.000270998	1.32774	0.091	0	1
MFSD5	0.000270998	0.92061	0.091	0	1
AC025569.1	0.000270998	0.837826	0.091	0	1
SNRPF	0.000270998	1.12656	0.091	0	1
OASL	0.000270998	0.594744	0.091	0	1
HIP1R	0.000270998	1.90498	0.091	0	1
ADCY4	0.000270998	1.14945	0.091	0	1
NYNRIN	0.000270998	1.25074	0.091	0	1
CRIP1	0.000270998	1.30617	0.091	0	1
AC092384.1	0.000270998	1.06303	0.091	0	1
RILP	0.000270998	1.22571	0.091	0	1
KIF1C	0.000270998	0.926042	0.091	0	1
SLFN12	0.000270998	1.25808	0.091	0	1
PPP1R9B	0.000270998	0.594041	0.091	0	1
NT5C	0.000270998	1.30341	0.091	0	1
CCDC124	0.000270998	1.14648	0.091	0	1
UQCRFS1	0.000270998	1.28747	0.091	0	1
SCN1B	0.000270998	0.49357	0.091	0	1
NOVA2	0.000270998	1.12544	0.091	0	1
GRWD1	0.000270998	1.19215	0.091	0	1
GNAZ	0.000270998	1.30733	0.091	0	1
MB	0.000270998	1.21118	0.091	0	1
SAMM50	0.000270998	1.17688	0.091	0	1
MAPK11	0.000270998	0.842703	0.091	0	1
SLC37A1	0.000270998	0.618989	0.091	0	1
SLC25A6	0.000275155	1.68791	0.364	0.089	1
CAVIN1	0.000279135	1.75756	0.545	0.199	1
RPL29	0.000279174	1.69702	0.409	0.11	1
RPS25	0.000285577	1.43713	0.273	0.048	1
APOL3	0.000285577	1.42026	0.273	0.048	1
ALDH9A1	0.000297009	1.42747	0.273	0.048	1
C1R	0.000298663	-3.71384	0.045	0.452	1
EMP3	0.000302871	1.52995	0.273	0.048	1
PDLIM1	0.000320585	1.70804	0.318	0.068	1
AP2M1	0.000321169	1.41814	0.273	0.048	1
IFITM3	0.000328851	1.29101	0.682	0.322	1
PGM5	0.000332233	1.82591	0.227	0.034	1
RPL23	0.000342183	1.79884	0.364	0.096	1
MYL12B	0.000349361	1.16132	0.5	0.151	1
F8	0.000355447	1.36707	0.318	0.068	1
CLIC5	0.00036088	1.21913	0.273	0.048	1
ARPP19	0.000362685	1.6209	0.227	0.034	1
RBP7	0.000364086	2.10753	0.182	0.021	1
PGK1	0.000367849	1.32828	0.318	0.068	1
ERAP2	0.000378872	1.73074	0.227	0.034	1
ADGRG1	0.000378872	1.78587	0.227	0.034	1
SLK	0.000380644	1.2854	0.318	0.068	1
HSBP1	0.000380644	1.40452	0.318	0.068	1
AC024230.1	0.0003834	1.6101	0.182	0.021	1
C1S	0.000384065	-3.58394	0.045	0.438	1
ESAM	0.000389857	1.04467	0.273	0.048	1
COX6C	0.000395732	1.66724	0.227	0.034	1
RILPL2	0.000403668	1.5045	0.182	0.021	1
AC007563.2	0.000404402	1.78036	0.227	0.034	1
THBS2	0.000409114	-3.93358	0	0.397	1
PML	0.000413291	1.47805	0.227	0.034	1
STAT1	0.000421568	1.52081	0.318	0.068	1
RAPGEF5	0.000424934	1.62414	0.182	0.021	1
CD300LG	0.000424934	2.2019	0.182	0.021	1
GPRC5B	0.000431575	1.32859	0.227	0.034	1
EMCN	0.000436098	1.4388	0.318	0.068	1
SH3BGRL	0.000437147	1.73522	0.273	0.055	1
ARHGAP23	0.000447242	1.47608	0.182	0.021	1
AC011468.3	0.000447242	1.41892	0.182	0.021	1
RHOC	0.000454753	1.45771	0.455	0.144	1
EFNB2	0.00047064	1.34771	0.182	0.021	1
COX4I1	0.00047064	1.71838	0.182	0.021	1
RPS21	0.00047064	1.40382	0.182	0.021	1
C19orf53	0.00047064	1.11527	0.182	0.021	1
NEAT1	0.000473308	-3.53517	0.091	0.479	1
LAMP1	0.000480101	0.961145	0.591	0.205	1
RPL11	0.00049207	1.6262	0.5	0.185	1
NAP1L4	0.000495175	1.22854	0.182	0.021	1
SHANK3	0.000495175	1.24127	0.182	0.021	1
COL6A2	0.000504631	-2.72009	0.182	0.527	1
ICAM2	0.000520899	1.51525	0.182	0.021	1
CLDN5	0.000520899	1.39226	0.182	0.021	1
GIT1	0.000534876	1.34605	0.227	0.034	1
CLTA	0.000544759	1.52285	0.273	0.055	1
MAP3K3	0.000547865	1.12934	0.182	0.021	1
TLNRD1	0.00054923	0.941732	0.273	0.048	1
NFKBIA	0.000550411	1.57969	0.318	0.075	1
MYO1C	0.000557197	1.3435	0.409	0.11	1
FBLN1	0.000561077	-3.51308	0	0.384	1
TAGLN2	0.000565456	1.0095	0.591	0.212	1
KBTBD2	0.000576126	1.15528	0.182	0.021	1
LYPLA1	0.000576126	1.06291	0.182	0.021	1
TPST2	0.000576126	0.961013	0.182	0.021	1
RPS7	0.000586091	1.07373	0.455	0.13	1
RPS27	0.000588826	1.79687	0.364	0.096	1
RPL3	0.000591109	1.36852	0.591	0.226	1
CD109	0.000607381	1.75793	0.273	0.055	1
LAPTM4B	0.000607471	1.08662	0.227	0.034	1
TMEM204	0.000629702	1.29197	0.273	0.055	1
RPSA	0.000636446	1.18614	0.545	0.199	1
HDGFL3	0.000636593	1.417	0.318	0.075	1
BCAR1	0.000660853	0.689702	0.227	0.034	1
RPL28	0.000683085	1.15686	0.636	0.281	1
PARP14	0.000700838	1.41788	0.318	0.075	1
KIF5B	0.000700838	1.29996	0.318	0.075	1
KLF2	0.000700838	1.73575	0.318	0.075	1
RELA	0.000753206	1.1619	0.273	0.055	1
NR2F2	0.000758904	1.43735	0.318	0.075	1
BGN	0.000764562	-3.53635	0	0.37	1
SPTBN1	0.000774526	1.44851	0.591	0.253	1
LRRC32	0.000780462	1.1287	0.273	0.055	1
QKI	0.000789867	1.05146	0.545	0.199	1
SERINC3	0.000850636	1.28524	0.5	0.178	1
RPL7A	0.000851624	1.301	0.409	0.116	1
IL32	0.000867139	2.00969	0.318	0.082	1
THBS1	0.000890375	-4.42929	0	0.363	1
RPS9	0.000907052	1.60987	0.5	0.199	1
WNK1	0.000998489	1.63589	0.455	0.158	1
TMTC1	0.00102225	1.14513	0.364	0.096	1
RPS11	0.00103028	1.63677	0.455	0.171	1
SYPL1	0.00105512	1.31028	0.318	0.075	1
C1orf43	0.00106346	1.48374	0.227	0.041	1
RPLP1	0.00107748	1.6869	0.5	0.171	1
FABP4	0.00110546	1.80007	0.227	0.041	1
RPL23A	0.00110616	1.56876	0.318	0.082	1
GPS2	0.00115808	0.860653	0.5	0.164	1
CTNNB1	0.00121061	1.57987	0.318	0.082	1
S100A11	0.0012659	1.03922	0.5	0.171	1
MEF2C	0.0012893	1.08174	0.227	0.041	1
RAC1	0.00132913	1.31267	0.455	0.158	1
ICAM1	0.00133948	1.34825	0.227	0.041	1
ARMC9	0.001349	1.20516	0.409	0.13	1
GIMAP6	0.00135285	1.74469	0.182	0.027	1
CKAP5	0.00135285	1.55663	0.182	0.027	1
IGFBP2	0.00139145	1.63102	0.227	0.041	1
TMEM109	0.00140503	1.25333	0.318	0.082	1
SSFA2	0.00141397	1.89476	0.182	0.027	1
GSTO1	0.00141397	1.47717	0.182	0.027	1
POLR3GL	0.00144052	1.51219	0.136	0.014	1
ATP5F1D	0.00144052	2.28287	0.136	0.014	1
ELK4	0.00144521	1.1767	0.227	0.041	1
TSPAN9	0.00144527	0.682182	0.227	0.041	1
RIF1	0.00152103	1.39942	0.364	0.116	1
FAM98A	0.00152211	1.67637	0.136	0.014	1
JAK3	0.00152211	1.52686	0.136	0.014	1
RBM3	0.00152378	1.24515	0.273	0.062	1
CAPN1	0.00154391	1.68291	0.182	0.027	1
APOLD1	0.00154713	1.05008	0.409	0.123	1
RIN3	0.00160794	1.22446	0.136	0.014	1
ROMO1	0.00160794	1.44745	0.136	0.014	1
FLNB	0.00161292	1.54459	0.182	0.027	1
PSMB1	0.00161292	1.29112	0.182	0.027	1
PCDH17	0.00161292	1.89874	0.182	0.027	1
COL12A1	0.00161315	-3.59081	0	0.336	1
CDH19	0.00161315	-3.41535	0	0.336	1
2021-09-09	0.00162353	1.42917	0.318	0.089	1
TCEAL9	0.00168476	1.19089	0.182	0.027	1
LRRC47	0.00169821	1.1897	0.136	0.014	1
PHLDA3	0.00169821	1.38779	0.136	0.014	1
CASP10	0.00169821	0.887904	0.136	0.014	1
METTL14	0.00169821	1.18302	0.136	0.014	1
PCDH12	0.00169821	0.969611	0.136	0.014	1
BTN3A3	0.00169821	1.27173	0.136	0.014	1
TSPAN12	0.00169821	1.27635	0.136	0.014	1
SAV1	0.00169821	1.17078	0.136	0.014	1
HEG1	0.00172581	1.10577	0.318	0.082	1
TM4SF1	0.00174006	1.65534	0.591	0.288	1
GSTP1	0.00175954	1.23864	0.182	0.027	1
PEPD	0.00175954	1.09895	0.182	0.027	1
PARK7	0.00179269	1.02732	0.273	0.062	1
ANP32E	0.00179311	0.932298	0.136	0.014	1
SEMA6A	0.00179311	1.09776	0.136	0.014	1
SLC35B4	0.00179311	0.992731	0.136	0.014	1
SNX12	0.00179311	0.746054	0.136	0.014	1
TCIM	0.00179311	1.92066	0.136	0.014	1
VPS26A	0.00179311	0.823261	0.136	0.014	1
COPS7A	0.00179311	0.949088	0.136	0.014	1
MCF2L	0.00179311	1.19086	0.136	0.014	1
SOCS4	0.00179311	1.0312	0.136	0.014	1
MRPL28	0.00179311	1.17082	0.136	0.014	1
ZADH2	0.00179311	1.06571	0.136	0.014	1
TXN2	0.00179311	1.18415	0.136	0.014	1
RPS15	0.00179979	1.46075	0.545	0.233	1
RPL21	0.00180585	1.98203	0.273	0.068	1
VEGFC	0.00183736	1.27771	0.182	0.027	1
PQLC1	0.00183736	1.26185	0.182	0.027	1
COL1A2	0.00186471	-3.42602	0	0.329	1
MMP2	0.00186471	-3.34431	0	0.329	1
PPDPF	0.00189262	1.83052	0.273	0.068	1
GATA2	0.00189287	1.06707	0.136	0.014	1
ATP5MG	0.00189287	0.825503	0.136	0.014	1
LPAR6	0.00189287	0.963792	0.136	0.014	1
RBM42	0.00189287	1.09218	0.136	0.014	1
EIF3I	0.00191833	1.07381	0.182	0.027	1
TCF15	0.00191833	1.28148	0.182	0.027	1
UBC	0.00198101	0.914113	0.409	0.13	1
BOD1L1	0.0019977	0.924845	0.136	0.014	1
DENR	0.0019977	0.769578	0.136	0.014	1
CTSH	0.0019977	0.608106	0.136	0.014	1
RTCB	0.0019977	0.541963	0.136	0.014	1
DNAJC8	0.00200256	0.966461	0.182	0.027	1
C4orf19	0.00200256	0.896573	0.182	0.027	1
FTX	0.00202703	-3.48522	0.045	0.37	1
RPN2	0.0020385	1.38975	0.273	0.062	1
LTBP2	0.00205391	-2.89568	0.045	0.39	1
ENG	0.0020735	0.966391	0.636	0.295	1
FNBP1L	0.00209018	0.928097	0.182	0.027	1
NEGR1	0.00215236	-3.74378	0	0.322	1
COL8A1	0.00215238	-3.17272	0	0.322	1
SLC25A5	0.00218105	1.46127	0.227	0.048	1
HYAL1	0.0021813	0.928253	0.182	0.027	1
RAMP2	0.00227605	0.759171	0.182	0.027	1
RAB1B	0.00235049	1.42041	0.273	0.068	1
RPL7	0.0024341	1.00572	0.455	0.164	1
SLC25A3	0.00247608	1.17978	0.318	0.089	1
PRELP	0.00248097	-3.08652	0	0.315	1
GAS7	0.00248097	-3.09001	0	0.315	1
RPL13	0.00251544	1.12974	0.727	0.411	1
RPS8	0.00260679	1.18049	0.455	0.178	1
S100A6	0.00275544	1.03102	0.636	0.329	1
IGFBP3	0.00285574	-4.04912	0	0.308	1
BCAM	0.00288099	1.2765	0.227	0.048	1
TNFSF10	0.00290772	1.20254	0.273	0.068	1
SNRK	0.0029816	1.14783	0.227	0.048	1
LUM	0.0030274	-2.83265	0.045	0.377	1
GPX3	0.00324293	-1.96063	0.045	0.39	1
SERPINE1	0.00335229	-4.19172	0.045	0.349	1
CSDE1	0.00341566	1.15672	0.364	0.116	1
OOEP	0.00350001	0.999542	0.364	0.116	1
SLC2A3	0.00353444	0.930319	0.227	0.048	1
SYNE2	0.00358313	0.915197	0.273	0.068	1
GNAQ	0.00367752	1.25705	0.409	0.164	1
PDGFRB	0.0037685	-2.94937	0	0.295	1
PRKG1	0.00376858	-3.70007	0	0.295	1
FEZ2	0.00380077	0.932403	0.273	0.068	1
SNX3	0.00390393	1.93622	0.182	0.034	1
MED15	0.00405601	1.47242	0.182	0.034	1
FILIP1L	0.00411828	1.06031	0.455	0.185	1
CDKN1C	0.00421345	1.5837	0.182	0.034	1
TACC1	0.00424615	0.914394	0.364	0.116	1
ABL1	0.00432056	-2.72634	0	0.288	1
SERPINE2	0.00432061	-3.68966	0	0.288	1
FSIP1	0.00432061	-3.70641	0	0.288	1
ABCA8	0.00432065	-3.0203	0	0.288	1
SUCLA2	0.00437641	1.37758	0.182	0.034	1
BRI3	0.00441862	1.39257	0.227	0.055	1
S100A16	0.00446322	1.59461	0.273	0.075	1
RABAC1	0.00446545	0.523086	0.227	0.048	1
RPL37	0.00447747	1.26017	0.364	0.123	1
KLF11	0.00454507	1.21739	0.182	0.034	1
CDC37	0.00454507	1.45716	0.182	0.034	1
RPS29	0.00456126	1.15468	0.364	0.116	1
RACK1	0.00467091	0.991551	0.364	0.116	1
CDK6	0.00471959	1.24923	0.182	0.034	1
NACA	0.0047213	1.61307	0.273	0.075	1
LAMB2	0.00485994	1.49775	0.227	0.055	1
BTNL9	0.00490015	1.42697	0.182	0.034	1
N4BP1	0.00490015	1.05771	0.182	0.034	1
NUDT21	0.00490015	1.22907	0.182	0.034	1
ARL2BP	0.00499301	1.19747	0.273	0.075	1
MAPK3	0.00501567	1.60319	0.227	0.055	1
VAMP5	0.00508694	0.991663	0.182	0.034	1
TOP2B	0.00508694	1.11169	0.182	0.034	1
NDUFA4	0.00508694	1.08634	0.182	0.034	1
SCYL2	0.00508694	0.847502	0.182	0.034	1
TAPBP	0.00514773	1.09184	0.455	0.185	1
BTG1	0.00517591	1.17708	0.227	0.055	1
THBD	0.00517591	1.44067	0.227	0.055	1
HPCAL1	0.00528014	0.842101	0.182	0.034	1
LAMA5	0.00528014	0.650291	0.182	0.034	1
PPP2R5A	0.00534076	1.12527	0.227	0.055	1
SLC44A2	0.00534076	0.956421	0.227	0.055	1
VCAN	0.00541768	-2.15432	0.045	0.356	1
ITGA9	0.00545917	1.68083	0.136	0.021	1
CXCL10	0.00545917	2.39903	0.136	0.021	1
EPSTI1	0.00545917	1.39048	0.136	0.021	1
MFGE8	0.0054608	-2.45353	0.091	0.377	1
FMR1	0.00547995	1.02409	0.182	0.034	1
LGALS3	0.00547995	0.840342	0.182	0.034	1
ITGA10	0.00548196	1.03998	0.091	0.007	1
C1orf54	0.00548196	1.19699	0.091	0.007	1
PEAR1	0.00548196	1.30826	0.091	0.007	1
CAMK1	0.00548196	1.3031	0.091	0.007	1
MAPKAPK3	0.00548196	1.22279	0.091	0.007	1
CRHBP	0.00548196	1.637	0.091	0.007	1
RIOK2	0.00548196	0.788235	0.091	0.007	1
JADE2	0.00548196	1.03518	0.091	0.007	1
GPR146	0.00548196	1.19444	0.091	0.007	1
ORC5	0.00548196	1.2738	0.091	0.007	1
SURF6	0.00548196	1.23412	0.091	0.007	1
GTF2H1	0.00548196	1.0223	0.091	0.007	1
CLNS1A	0.00548196	1.4353	0.091	0.007	1
COX5A	0.00548196	1.19832	0.091	0.007	1
SLFN12L	0.00548196	1.4311	0.091	0.007	1
PNPO	0.00548196	1.53997	0.091	0.007	1
ECH1	0.00548196	0.844766	0.091	0.007	1
GART	0.00548196	0.990408	0.091	0.007	1
SBDS	0.00551019	1.2532	0.227	0.055	1
FTL	0.0055486	0.395661	0.818	0.466	1
EIF1	0.00562428	0.932277	0.545	0.247	1
PHPT1	0.00568656	0.684143	0.182	0.034	1
DNAJC16	0.00583768	0.845351	0.091	0.007	1
CYB5R1	0.00583768	0.967298	0.091	0.007	1
EHD3	0.00583768	1.0325	0.091	0.007	1
CEBPZ	0.00583768	0.961979	0.091	0.007	1
PKP4-AS1	0.00583768	0.949133	0.091	0.007	1
IQCJ-SCHIP1	0.00583768	1.06665	0.091	0.007	1
KLHL5	0.00583768	1.13084	0.091	0.007	1
NDUFS6	0.00583768	1.12921	0.091	0.007	1
NUDCD2	0.00583768	1.61183	0.091	0.007	1
RNF44	0.00583768	0.984874	0.091	0.007	1
AL139807.1	0.00583768	1.20874	0.091	0.007	1
BAG6	0.00583768	0.780673	0.091	0.007	1
ADGRG6	0.00583768	1.35686	0.091	0.007	1
ARF5	0.00583768	0.846206	0.091	0.007	1
FAM50A	0.00583768	1.00276	0.091	0.007	1
GAB3	0.00583768	0.761513	0.091	0.007	1
ANK1	0.00583768	0.879436	0.091	0.007	1
PEX2	0.00583768	0.775041	0.091	0.007	1
FAM84B	0.00583768	1.05508	0.091	0.007	1
PCAT1	0.00583768	1.59751	0.091	0.007	1
ALG2	0.00583768	1.08385	0.091	0.007	1
RNF20	0.00583768	1.33187	0.091	0.007	1
TRIM21	0.00583768	1.08332	0.091	0.007	1
RNF214	0.00583768	1.02779	0.091	0.007	1
DCPS	0.00583768	1.16043	0.091	0.007	1
TUBGCP2	0.00583768	1.1816	0.091	0.007	1
CHD4	0.00583768	1.29962	0.091	0.007	1
CCNT1	0.00583768	1.00497	0.091	0.007	1
SPRYD3	0.00583768	0.99657	0.091	0.007	1
MRPL57	0.00583768	1.04155	0.091	0.007	1
UFM1	0.00583768	1.07941	0.091	0.007	1
OXA1L	0.00583768	1.16156	0.091	0.007	1
NUDT14	0.00583768	1.09152	0.091	0.007	1
BTBD6	0.00583768	1.06827	0.091	0.007	1
FAM96B	0.00583768	1.16794	0.091	0.007	1
COTL1	0.00583768	1.56405	0.091	0.007	1
TSR1	0.00583768	1.01029	0.091	0.007	1
SLC47A1	0.00583768	1.19945	0.091	0.007	1
SLC25A39	0.00583768	0.891205	0.091	0.007	1
COPZ2	0.00583768	1.2412	0.091	0.007	1
NSFL1C	0.00583768	1.03708	0.091	0.007	1
SHC2	0.00583768	1.00296	0.091	0.007	1
PLEKHJ1	0.00583768	0.845709	0.091	0.007	1
KEAP1	0.00583768	1.14275	0.091	0.007	1
ZFP14	0.00583768	0.955306	0.091	0.007	1
DYRK1B	0.00583768	0.978255	0.091	0.007	1
CMIP	0.00586413	0.973339	0.227	0.055	1
NQO1	0.00590016	0.727107	0.182	0.034	1
APOL1	0.00590016	0.776172	0.182	0.034	1
TIMP2	0.00591816	-1.98092	0.136	0.445	1
RPL18	0.00605606	1.01414	0.409	0.158	1
FBLN2	0.00620996	-2.93265	0.045	0.322	1
LTC4S	0.00621346	1.23121	0.091	0.007	1
ICMT	0.00621409	1.02505	0.091	0.007	1
MFN2	0.00621409	1.21409	0.091	0.007	1
FAM189B	0.00621409	0.970952	0.091	0.007	1
SNRPE	0.00621409	1.05998	0.091	0.007	1
NVL	0.00621409	0.66322	0.091	0.007	1
DNAH7	0.00621409	0.558913	0.091	0.007	1
HCLS1	0.00621409	0.398817	0.091	0.007	1
ACKR4	0.00621409	0.37303	0.091	0.007	1
COMMD2	0.00621409	0.767078	0.091	0.007	1
AC026347.1	0.00621409	0.453532	0.091	0.007	1
SAP30	0.00621409	0.443334	0.091	0.007	1
MOCS2	0.00621409	1.28439	0.091	0.007	1
MTX3	0.00621409	0.502018	0.091	0.007	1
ARAP3	0.00621409	0.397117	0.091	0.007	1
EHMT2	0.00621409	0.443646	0.091	0.007	1
AGPAT1	0.00621409	1.09023	0.091	0.007	1
PERP	0.00621409	0.528164	0.091	0.007	1
LSM8	0.00621409	0.598155	0.091	0.007	1
MAGEH1	0.00621409	0.792517	0.091	0.007	1
COX7B	0.00621409	0.72229	0.091	0.007	1
ARMCX1	0.00621409	0.701755	0.091	0.007	1
PRAG1	0.00621409	1.01779	0.091	0.007	1
FNTA	0.00621409	0.37534	0.091	0.007	1
AQP3	0.00621409	0.794536	0.091	0.007	1
CARD19	0.00621409	0.862949	0.091	0.007	1
TSPAN18	0.00621409	1.08064	0.091	0.007	1
RPS6KA4	0.00621409	1.01779	0.091	0.007	1
ATG16L2	0.00621409	0.951989	0.091	0.007	1
ANKRD16	0.00621409	0.913512	0.091	0.007	1
MANSC1	0.00621409	0.424595	0.091	0.007	1
SINHCAF	0.00621409	0.522744	0.091	0.007	1
MAPKAPK5	0.00621409	0.329042	0.091	0.007	1
PITPNM2	0.00621409	0.490479	0.091	0.007	1
DHRS1	0.00621409	0.483085	0.091	0.007	1
HAUS2	0.00621409	1.09928	0.091	0.007	1
MPI	0.00621409	0.467363	0.091	0.007	1
DCTPP1	0.00621409	0.305172	0.091	0.007	1
GHDC	0.00621409	0.876341	0.091	0.007	1
DCAKD	0.00621409	0.511132	0.091	0.007	1
CTDP1	0.00621409	0.659543	0.091	0.007	1
EDEM2	0.00621409	0.50294	0.091	0.007	1
PDCD5	0.00621409	0.754679	0.091	0.007	1
SIRT2	0.00621409	0.608283	0.091	0.007	1
CEACAM1	0.00621409	0.474204	0.091	0.007	1
ISOC2	0.00621409	0.656319	0.091	0.007	1
ZNF773	0.00621409	0.593202	0.091	0.007	1
NDUFA6	0.00621409	0.415527	0.091	0.007	1
USP16	0.00621409	0.268662	0.091	0.007	1
TMX4	0.00622642	0.985627	0.273	0.075	1
SAMHD1	0.00622642	0.82914	0.273	0.075	1
AC010894.3	0.00624298	1.35566	0.136	0.021	1
MRFAP1L1	0.00624298	1.26688	0.136	0.021	1
FZD6	0.00624298	1.22381	0.136	0.021	1
FAM204A	0.00624298	1.53015	0.136	0.021	1
MDFIC	0.00633496	1.16611	0.227	0.055	1
PLEKHA3	0.0064333	0.923814	0.227	0.055	1
MBNL2	0.0064333	1.1373	0.227	0.055	1
LAMB1	0.00646187	-2.64743	0	0.267	1
C3	0.00646205	-2.94535	0	0.267	1
BCL6B	0.0065256	1.62244	0.136	0.021	1
DRAM2	0.00652593	1.04342	0.136	0.021	1
CCNL1	0.00652593	1.10578	0.136	0.021	1
NDUFB11	0.00652593	1.15948	0.136	0.021	1
AP2S1	0.00652593	1.04205	0.136	0.021	1
TNXB	0.0065388	-2.15924	0.182	0.473	1
CDK17	0.00663378	0.669356	0.227	0.055	1
FAAP20	0.00682002	1.24602	0.136	0.021	1
ATP5IF1	0.00682036	1.30187	0.136	0.021	1
ID2	0.00682036	1.21481	0.136	0.021	1
DYNLT1	0.00682036	1.29913	0.136	0.021	1
IFIT1	0.00682036	1.42281	0.136	0.021	1
NDUFB10	0.00682036	1.13379	0.136	0.021	1
LSM2	0.00712668	0.932802	0.136	0.021	1
ATP6V1F	0.00712668	0.759819	0.136	0.021	1
GSDMD	0.00712668	1.08847	0.136	0.021	1
2021-03-05	0.00712668	0.779579	0.136	0.021	1
DACH1	0.00712668	1.18914	0.136	0.021	1
ARHGEF15	0.00712668	0.894936	0.136	0.021	1
ALYREF	0.00712668	0.920388	0.136	0.021	1
ETS1	0.00733583	1.39703	0.318	0.116	1
TRIM4	0.00744529	0.872361	0.136	0.021	1
C8orf59	0.00744529	0.911933	0.136	0.021	1
SNX32	0.00744529	1.01467	0.136	0.021	1
RNF126	0.00744529	1.12709	0.136	0.021	1
NAPA	0.00744529	1.26784	0.136	0.021	1
HERC2	0.00765917	1.04352	0.273	0.082	1
CD46	0.00768088	1.5158	0.182	0.041	1
PKM	0.00773552	0.840232	0.455	0.178	1
MIR29B2CHG	0.00777662	0.473531	0.136	0.021	1
RFC1	0.00777662	0.481143	0.136	0.021	1
FAM122B	0.00777662	0.730143	0.136	0.021	1
DDX58	0.00777662	0.813548	0.136	0.021	1
SEC11A	0.00777662	1.04685	0.136	0.021	1
LSM7	0.00777662	0.870966	0.136	0.021	1
NRP1	0.00780131	0.913033	0.409	0.164	1
RPS20	0.00786095	1.25446	0.273	0.082	1
SERPING1	0.00793085	-2.34794	0.182	0.425	1
EIF2AK2	0.00794687	1.48953	0.182	0.041	1
PLXDC2	0.00799385	-1.77933	0.136	0.432	1
CNBP	0.00802664	0.96458	0.364	0.13	1
SMCHD1	0.00810332	1.11386	0.318	0.11	1
ZNHIT1	0.0081211	0.395189	0.136	0.021	1
NDUFB2	0.0081211	0.714814	0.136	0.021	1
VDAC3	0.0081211	0.401919	0.136	0.021	1
TOR1A	0.0081211	0.353006	0.136	0.021	1
CD82	0.0081211	0.784193	0.136	0.021	1
KLF3	0.00815044	0.621341	0.273	0.075	1
PNRC1	0.00827928	1.15149	0.273	0.082	1
GABARAPL2	0.00832343	1.33901	0.227	0.062	1
GNB1	0.00835632	1.39314	0.364	0.151	1
CYBRD1	0.00839995	-2.61106	0	0.253	1
COL3A1	0.00839995	-3.29488	0	0.253	1
FAU	0.00841746	1.63743	0.318	0.116	1
VSIR	0.0085037	1.61181	0.182	0.041	1
CDC42EP5	0.0085037	1.44013	0.182	0.041	1
RCN1	0.00859377	0.686704	0.273	0.075	1
OPA1	0.00879499	1.61206	0.182	0.041	1
EPAS1	0.00890577	0.955188	0.545	0.281	1
NCL	0.00901038	1.23518	0.318	0.116	1
HTRA3	0.00908428	-2.89425	0.045	0.301	1
CCDC69	0.00940446	1.34324	0.182	0.041	1
POLR2L	0.00941311	0.90515	0.273	0.082	1
CTGF	0.00956044	-3.45848	0	0.247	1
RBMS3-AS3	0.00956053	-2.69092	0	0.247	1
ABCA6	0.00956062	-2.83792	0	0.247	1
LTBP4	0.00956062	-2.57815	0	0.247	1
LAMC1	0.0100371	-1.753	0.318	0.534	1
ADAMTS1	0.0101546	0.609317	0.318	0.103	1
CRIM1	0.0101581	1.49414	0.273	0.082	1
ANAPC16	0.01017	0.997446	0.227	0.062	1
SAR1B	0.0103894	1.53716	0.182	0.041	1
MRPL20	0.0104616	1.12877	0.227	0.062	1
CTSS	0.0107375	1.0829	0.182	0.041	1
MRC2	0.0108691	-2.85699	0	0.24	1
PLA2G2A	0.0108692	-3.86075	0	0.24	1
CPEB2	0.011096	0.866648	0.182	0.041	1
DDX60	0.011096	0.72499	0.182	0.041	1
MCAM	0.0112375	1.14049	0.273	0.089	1
MSN	0.0113473	1.32117	0.409	0.192	1
SMIM12	0.011465	0.888941	0.182	0.041	1
MCM3	0.011465	0.775918	0.182	0.041	1
VMA21	0.0117038	0.902475	0.227	0.062	1
CDC16	0.011845	0.462473	0.182	0.041	1
CLIC4	0.0122995	1.10244	0.545	0.288	1
PCOLCE2	0.0123433	-3.01369	0	0.233	1
IFI16	0.0125795	0.744948	0.364	0.137	1
GYPC	0.012588	1.38368	0.227	0.068	1
VIM	0.0125891	0.776409	0.727	0.514	1
XPO4	0.0126084	1.52646	0.182	0.048	1
DDB1	0.0126384	0.690341	0.182	0.041	1
CHCHD2	0.0126857	0.98494	0.273	0.089	1
SAMD9L	0.0134786	0.695668	0.182	0.041	1
ACTB	0.0134937	1.22936	0.773	0.575	1
TMEM248	0.0138128	0.609888	0.227	0.062	1
EHBP1L1	0.0138266	1.38158	0.182	0.048	1
MGLL	0.0142451	0.708137	0.318	0.11	1
CLIC1	0.0143181	1.03939	0.318	0.123	1
CLEC14A	0.0143677	0.288413	0.182	0.041	1
ARPC5	0.0145593	0.650878	0.318	0.11	1
SYNE1	0.0146397	0.388282	0.273	0.089	1
CD99	0.0151449	1.12843	0.364	0.158	1
PXN	0.0155558	1.07735	0.227	0.068	1
SCN7A	0.0158683	-2.61578	0	0.219	1
FBXL7	0.0158683	-2.66249	0	0.219	1
EXT1	0.0158683	-3.06722	0	0.219	1
PCBP1	0.0158767	0.850356	0.409	0.171	1
AKAP13	0.0159007	-2.6485	0.045	0.274	1
BNIP2	0.015967	1.0895	0.227	0.068	1
MLEC	0.0160882	1.31455	0.182	0.048	1
MAT2A	0.0165332	1.07861	0.136	0.027	1
COBLL1	0.0165332	1.19249	0.136	0.027	1
THAP12	0.0165332	1.26782	0.136	0.027	1
TUBB	0.0170221	0.87537	0.455	0.212	1
NAA38	0.0170797	2.05812	0.182	0.048	1
CIRBP	0.0170801	1.25483	0.182	0.048	1
HECA	0.017156	1.18641	0.136	0.027	1
KRAS	0.017156	1.38588	0.136	0.027	1
DCTN2	0.017156	1.03775	0.136	0.027	1
CDH13	0.017156	1.06949	0.136	0.027	1
PCGF2	0.017156	1.15946	0.136	0.027	1
MCRIP1	0.017156	1.24629	0.136	0.027	1
CCDC85B	0.0172548	0.587164	0.364	0.144	1
RPS5	0.0174653	0.958591	0.364	0.151	1
NONO	0.0175959	1.16326	0.182	0.048	1
TANC1	0.0177993	1.02902	0.136	0.027	1
TMEM150C	0.0177993	1.05613	0.136	0.027	1
ATOX1	0.0177993	1.11208	0.136	0.027	1
MGAT4B	0.0177993	1.35621	0.136	0.027	1
DUSP22	0.0177993	1.14566	0.136	0.027	1
ECHS1	0.0177993	1.1166	0.136	0.027	1
ABCD4	0.0177993	1.05524	0.136	0.027	1
ADA	0.0177993	1.50026	0.136	0.027	1
CRISPLD2	0.0179647	-2.4611	0	0.212	1
SPCS1	0.0181249	1.23676	0.182	0.048	1
HNRNPR	0.0184309	1.21761	0.318	0.13	1
PRKD3	0.0184637	1.27234	0.136	0.027	1
RSBN1L	0.0184637	0.984894	0.136	0.027	1
ZC3H3	0.0184637	0.919887	0.136	0.027	1
CAT	0.0184637	1.16934	0.136	0.027	1
ANAPC11	0.0184637	0.893135	0.136	0.027	1
PFN1	0.0186409	0.89301	0.227	0.068	1
RAD23A	0.0186686	1.03052	0.182	0.048	1
RRAS	0.0186686	1.11243	0.182	0.048	1
RPL6	0.0187507	1.01746	0.318	0.123	1
NID1	0.0190209	-1.98211	0.045	0.288	1
NIT1	0.0191496	0.961817	0.136	0.027	1
ATL2	0.0191496	0.832351	0.136	0.027	1
MANF	0.0191496	1.05062	0.136	0.027	1
PURB	0.0191496	0.766639	0.136	0.027	1
NXF1	0.0191496	0.799114	0.136	0.027	1
DDIT4	0.0191496	0.864259	0.136	0.027	1
STAT2	0.0191496	0.709053	0.136	0.027	1
ATP5MPL	0.0191496	0.785633	0.136	0.027	1
SEC22B	0.0192261	1.58056	0.182	0.048	1
RPL7L1	0.0192261	1.11378	0.182	0.048	1
GJA1	0.0192261	1.39922	0.182	0.048	1
TMED9	0.019358	0.464487	0.273	0.089	1
LIMCH1	0.0196155	0.610641	0.227	0.068	1
FAM198B	0.0197377	-2.08512	0.091	0.336	1
SEC14L1	0.0197981	1.33359	0.182	0.048	1
AGRN	0.0198577	0.727031	0.136	0.027	1
FOXC1	0.0198577	0.759392	0.136	0.027	1
WWP1	0.0198577	0.727053	0.136	0.027	1
ATP6V1C1	0.0198577	0.709147	0.136	0.027	1
OSBPL5	0.0198577	0.78288	0.136	0.027	1
ELMSAN1	0.0198577	0.830058	0.136	0.027	1
PSMA4	0.0198577	0.697926	0.136	0.027	1
ATP5F1A	0.0198577	0.836701	0.136	0.027	1
SUMO3	0.0198577	0.710956	0.136	0.027	1
SEC62	0.0200309	0.829636	0.318	0.116	1
MGST1	0.0203179	-2.45726	0	0.205	1
BICC1	0.0203181	-2.82165	0	0.205	1
ZBTB20	0.0204859	-2.0412	0.182	0.397	1
EZR	0.0205886	0.558294	0.136	0.027	1
ANKRD26	0.0205886	0.648575	0.136	0.027	1
CREBL2	0.0205886	0.543179	0.136	0.027	1
FEM1B	0.0205886	0.52575	0.136	0.027	1
LTBP1	0.020874	-2.59216	0.045	0.26	1
LHFPL6	0.0208742	-2.75777	0.045	0.26	1
PLEKHA7	0.0209988	1.62356	0.227	0.075	1
SPATS2L	0.0212023	0.591324	0.273	0.089	1
ATP6V0B	0.0213428	0.36452	0.136	0.027	1
BCAS2	0.0213428	0.361782	0.136	0.027	1
C18orf25	0.0213428	0.494703	0.136	0.027	1
PLCB4	0.0213428	0.386102	0.136	0.027	1
M6PR	0.0216042	0.706548	0.182	0.048	1
PLAGL1	0.0217465	1.06603	0.273	0.096	1
EBF1	0.0220138	-2.86285	0.091	0.308	1
CHMP3	0.022121	0.459158	0.136	0.027	1
C2orf88	0.022121	0.320193	0.136	0.027	1
TMEM173	0.022121	0.403526	0.136	0.027	1
ELOB	0.022121	0.530281	0.136	0.027	1
EGLN1	0.0222373	0.667658	0.182	0.048	1
KXD1	0.0222373	0.804816	0.182	0.048	1
AC008440.2	0.0222913	-2.07508	0.045	0.267	1
PHACTR2	0.0228107	0.796163	0.227	0.068	1
CCAR1	0.0228865	0.865792	0.182	0.048	1
EBF2	0.022958	-2.48457	0	0.199	1
SDC2	0.022958	-2.37225	0	0.199	1
AP002518.2	0.022958	-2.28951	0	0.199	1
EMILIN1	0.0229582	-2.6809	0	0.199	1
RPL24	0.0231422	1.25801	0.227	0.075	1
RBMS1	0.0232892	-1.8444	0.182	0.404	1
UTRN	0.0233475	1.29002	0.364	0.178	1
EHD4	0.023552	0.588172	0.182	0.048	1
CAP1	0.0236493	1.14012	0.273	0.103	1
DUSP1	0.023739	0.925092	0.273	0.096	1
CBLB	0.0238727	-3.25347	0.045	0.253	1
DENND5B	0.0242343	0.582744	0.182	0.048	1
KLF10	0.0242835	0.957852	0.227	0.075	1
TAF7	0.0249337	0.518362	0.182	0.048	1
BCAP31	0.0251841	0.514204	0.227	0.068	1
JAG1	0.0253352	0.845359	0.273	0.096	1
GNAS	0.025381	0.445224	0.409	0.178	1
LSM10	0.0254595	1.20556	0.091	0.014	1
TYW3	0.0254595	1.12245	0.091	0.014	1
CRYBG1	0.0254595	1.23987	0.091	0.014	1
ARHGEF6	0.0254595	1.30145	0.091	0.014	1
STAU2	0.0254595	1.21392	0.091	0.014	1
OTUB1	0.0254595	1.14042	0.091	0.014	1
SIRT1	0.0254595	0.817849	0.091	0.014	1
UBL5	0.0254595	1.04457	0.091	0.014	1
UBE2N	0.0256505	0.404472	0.182	0.048	1
PARD3	0.0259174	-2.41101	0	0.192	1
FOXO3	0.0259176	-2.49256	0	0.192	1
COL5A2	0.0259178	-2.37133	0	0.192	1
SSR2	0.026385	0.492327	0.182	0.048	1
PLEKHG1	0.026385	0.390306	0.182	0.048	1
IGFBP7	0.0264325	-1.16828	0.364	0.589	1
CENPL	0.0266535	1.00387	0.091	0.014	1
PCYT1A	0.0266535	1.21487	0.091	0.014	1
RBMX2	0.0266535	1.08122	0.091	0.014	1
IMMP1L	0.0266535	1.01678	0.091	0.014	1
COMMD9	0.0266535	1.02228	0.091	0.014	1
CREM	0.0266535	1.62257	0.091	0.014	1
SLC48A1	0.0266535	1.30357	0.091	0.014	1
NDUFB1	0.0266535	1.06203	0.091	0.014	1
TRIM69	0.0266535	0.850239	0.091	0.014	1
ABI3	0.0266535	1.29899	0.091	0.014	1
MFSD11	0.0266535	1.00502	0.091	0.014	1
HSPA12B	0.0266535	1.12834	0.091	0.014	1
BTBD2	0.0266535	1.22949	0.091	0.014	1
ZNF766	0.0266535	1.04726	0.091	0.014	1
ZC3H15	0.0271377	0.413763	0.182	0.048	1
C11orf96	0.0272564	-2.8491	0.045	0.253	1
BTF3	0.0273522	1.05315	0.227	0.075	1
PCBP2	0.027695	1.11404	0.273	0.11	1
AK2	0.0278956	1.30249	0.091	0.014	1
ST6GALNAC3	0.0278956	0.798606	0.091	0.014	1
SRGAP2B	0.0278956	0.76952	0.091	0.014	1
GNPAT	0.0278956	1.1081	0.091	0.014	1
MRPL19	0.0278956	0.913512	0.091	0.014	1
FAM126B	0.0278956	0.925557	0.091	0.014	1
CRBN	0.0278956	0.962143	0.091	0.014	1
MSX1	0.0278956	0.959991	0.091	0.014	1
ATP8A1	0.0278956	0.765815	0.091	0.014	1
DDX60L	0.0278956	0.99138	0.091	0.014	1
FAF2	0.0278956	0.918272	0.091	0.014	1
RMND5B	0.0278956	0.941822	0.091	0.014	1
SERPINB6	0.0278956	1.5409	0.091	0.014	1
PSMG3	0.0278956	1.03464	0.091	0.014	1
PARP12	0.0278956	0.961635	0.091	0.014	1
PTK2B	0.0278956	0.656334	0.091	0.014	1
AC027018.1	0.0278956	1.24042	0.091	0.014	1
TESK1	0.0278956	0.944709	0.091	0.014	1
ISCA1	0.0278956	0.495614	0.091	0.014	1
PNPLA2	0.0278956	0.937552	0.091	0.014	1
FBXO3	0.0278956	0.793277	0.091	0.014	1
TMEM179B	0.0278956	1.02511	0.091	0.014	1
WBP11	0.0278956	0.793031	0.091	0.014	1
LDHB	0.0278956	1.00458	0.091	0.014	1
POU6F1	0.0278956	0.898496	0.091	0.014	1
C12orf65	0.0278956	1.15305	0.091	0.014	1
SLC25A30	0.0278956	1.026	0.091	0.014	1
UCHL3	0.0278956	0.881164	0.091	0.014	1
PIGQ	0.0278956	0.934694	0.091	0.014	1
APRT	0.0278956	1.01554	0.091	0.014	1
SAT2	0.0278956	0.875366	0.091	0.014	1
STARD3	0.0278956	0.975103	0.091	0.014	1
PLCD3	0.0278956	1.08015	0.091	0.014	1
COIL	0.0278956	0.906549	0.091	0.014	1
SYNGR2	0.0278956	0.991429	0.091	0.014	1
SECTM1	0.0278956	0.811129	0.091	0.014	1
ZCCHC2	0.0278956	1.25009	0.091	0.014	1
MAVS	0.0278956	0.942852	0.091	0.014	1
CD40	0.0278956	0.987222	0.091	0.014	1
NFATC2	0.0278956	1.13273	0.091	0.014	1
TMEM160	0.0278956	1.42671	0.091	0.014	1
RPS4Y1	0.0278956	0.839467	0.091	0.014	1
MGAT3	0.0278956	0.997914	0.091	0.014	1
BRD1	0.0278956	0.881552	0.091	0.014	1
YES1	0.0279088	0.3968	0.182	0.048	1
NFIC	0.0286558	-2.1304	0.045	0.247	1
STC1	0.0288816	1.35132	0.182	0.055	1
TXNRD1	0.0291474	1.18755	0.409	0.212	1
POMGNT1	0.0291873	0.87437	0.091	0.014	1
CREG1	0.0291873	0.601895	0.091	0.014	1
MRPS14	0.0291873	1.03492	0.091	0.014	1
NDUFAF7	0.0291873	0.846289	0.091	0.014	1
CCNYL1	0.0291873	0.858652	0.091	0.014	1
MCF2L2	0.0291873	0.59888	0.091	0.014	1
TMED7-TICAM2	0.0291873	0.460534	0.091	0.014	1
RNF144B	0.0291873	0.657962	0.091	0.014	1
LAS1L	0.0291873	0.492429	0.091	0.014	1
TP53INP1	0.0291873	0.861414	0.091	0.014	1
SNHG7	0.0291873	0.554228	0.091	0.014	1
VPS11	0.0291873	0.738161	0.091	0.014	1
IFIT2	0.0291873	0.988796	0.091	0.014	1
BBIP1	0.0291873	0.399003	0.091	0.014	1
CASP7	0.0291873	0.81963	0.091	0.014	1
NUAK1	0.0291873	0.544457	0.091	0.014	1
MTIF3	0.0291873	0.694359	0.091	0.014	1
RSPRY1	0.0291873	0.57134	0.091	0.014	1
KIFC3	0.0291873	0.603349	0.091	0.014	1
ACD	0.0291873	0.683924	0.091	0.014	1
SP2	0.0291873	0.781946	0.091	0.014	1
CCDC68	0.0291873	0.673116	0.091	0.014	1
HELZ2	0.0291873	0.805065	0.091	0.014	1
SNAPC2	0.0291873	0.409411	0.091	0.014	1
COX6B1	0.0291873	0.98812	0.091	0.014	1
COMT	0.0291873	0.826691	0.091	0.014	1
JOSD1	0.0291873	0.628129	0.091	0.014	1
TNC	0.0292334	-3.83796	0	0.185	1
ZEB2	0.0292336	-2.47423	0	0.185	1
SESTD1	0.0292336	-2.17113	0	0.185	1
SCARA5	0.0292336	-2.48056	0	0.185	1
LTBP3	0.0292336	-2.38999	0	0.185	1
DNM1L	0.0293496	0.779638	0.227	0.075	1
NECTIN2	0.0293496	0.743234	0.227	0.075	1
SRP14	0.0294419	1.326	0.273	0.11	1
RPL15	0.0295395	0.422161	0.5	0.253	1
RBM17	0.0300427	0.751807	0.227	0.075	1
FNDC3B	0.0301595	-1.38685	0.182	0.418	1
NECAP2	0.0305301	0.419144	0.091	0.014	1
SRGAP2	0.0305301	0.86159	0.091	0.014	1
ARHGEF3	0.0305301	0.644714	0.091	0.014	1
CNOT6	0.0305301	0.615171	0.091	0.014	1
DLL1	0.0305301	0.513806	0.091	0.014	1
FSCN1	0.0305301	0.479907	0.091	0.014	1
MOSPD1	0.0305301	0.538742	0.091	0.014	1
WDR37	0.0305301	0.264328	0.091	0.014	1
TMEM273	0.0305301	0.318038	0.091	0.014	1
JDP2	0.0305301	0.612778	0.091	0.014	1
FOPNL	0.0305301	0.448907	0.091	0.014	1
HSD3B7	0.0305301	0.881059	0.091	0.014	1
CXCL16	0.0305301	0.408999	0.091	0.014	1
SCRN2	0.0305301	0.736643	0.091	0.014	1
CASKIN2	0.0305301	0.434223	0.091	0.014	1
AFG3L2	0.0305301	0.660445	0.091	0.014	1
VPS4B	0.0305301	0.264087	0.091	0.014	1
ADNP2	0.0305301	0.252649	0.091	0.014	1
CENPB	0.0305301	0.385841	0.091	0.014	1
PPP1R16B	0.0305301	0.273307	0.091	0.014	1
KIAA0355	0.0305301	0.653058	0.091	0.014	1
AC006115.1	0.0305301	0.818953	0.091	0.014	1
PTMS	0.0309497	1.2939	0.409	0.205	1
RBM39	0.0314713	0.616212	0.227	0.075	1
HIPK3	0.031597	0.869531	0.455	0.233	1
TCF12	0.0321521	-2.26051	0.045	0.24	1
COPZ1	0.0323064	1.24326	0.136	0.034	1
UGGT2	0.0329458	-2.02991	0	0.178	1
NAALADL2	0.032946	-2.13988	0	0.178	1
PID1	0.0329463	-2.62429	0	0.178	1
ARHGAP24	0.0329463	-2.36173	0	0.178	1
ADH1B	0.0329463	-2.73832	0	0.178	1
PLEKHA5	0.0329463	-2.36564	0	0.178	1
IPO8	0.0329702	1.01215	0.182	0.055	1
CAMSAP2	0.0338449	0.924471	0.182	0.055	1
ANXA1	0.0338449	1.01921	0.182	0.055	1
EIF2A	0.0344201	1.0106	0.136	0.034	1
STRAP	0.0344201	1.22865	0.136	0.034	1
CUL4A	0.0344201	1.3611	0.136	0.034	1
MKL2	0.0344201	1.48999	0.136	0.034	1
MFAP3	0.0347393	0.772773	0.182	0.055	1
API5	0.0347393	0.886131	0.182	0.055	1
PSMD11	0.0355197	1.49824	0.136	0.034	1
CNOT6L	0.0355206	1.1085	0.136	0.034	1
TRIM56	0.0355206	1.11698	0.136	0.034	1
CAPZA2	0.0355206	1.00999	0.136	0.034	1
EDF1	0.0355206	1.32067	0.136	0.034	1
RPS27L	0.0355206	1.14068	0.136	0.034	1
NES	0.0356538	1.05033	0.182	0.055	1
FLT1	0.0358078	0.761523	0.273	0.103	1
TLN1	0.035927	1.46698	0.227	0.082	1
HMGN2	0.0365888	0.821424	0.182	0.055	1
EFNB1	0.0365888	0.991905	0.182	0.055	1
RAB13	0.0366509	0.939999	0.136	0.034	1
SMIM37	0.0366509	1.01539	0.136	0.034	1
DDX46	0.0366509	0.810762	0.136	0.034	1
FBXO25	0.0366509	1.05228	0.136	0.034	1
ISG20	0.0366509	1.00621	0.136	0.034	1
CNP	0.0366509	1.17726	0.136	0.034	1
RIOK3	0.0366509	0.956849	0.136	0.034	1
CDV3	0.0367286	0.891832	0.227	0.082	1
TIMP1	0.036772	-1.87726	0.182	0.39	1
SYN3	0.0368685	-2.07289	0.182	0.37	1
ADAM10	0.0369385	0.696469	0.227	0.075	1
FKBP5	0.0371006	-2.24119	0	0.171	1
RUNX1	0.0371009	-2.14525	0	0.171	1
PLA2G5	0.0371012	-2.69106	0	0.171	1
CARMIL1	0.0371012	-2.10812	0	0.171	1
ELF1	0.0371012	-2.10091	0	0.171	1
FBLN5	0.0371012	-2.50901	0	0.171	1
ALDH1A3	0.0371012	-2.87862	0	0.171	1
CBX6	0.0371012	-2.03823	0	0.171	1
AK3	0.0375445	0.888987	0.182	0.055	1
ATP1A1	0.0376224	1.07425	0.318	0.144	1
HINT1	0.0378117	1.05163	0.136	0.034	1
TRMT112	0.0378117	0.894534	0.136	0.034	1
VPS36	0.0378117	0.995792	0.136	0.034	1
EXOSC6	0.0378117	0.869916	0.136	0.034	1
ABHD17A	0.0378117	1.35757	0.136	0.034	1
GORASP2	0.0385215	0.774523	0.182	0.055	1
HNRNPH3	0.0385215	0.619891	0.182	0.055	1
SDCBP2-AS1	0.0385215	0.864267	0.182	0.055	1
WDR3	0.0390037	0.940267	0.136	0.034	1
PTP4A3	0.0390037	0.531286	0.136	0.034	1
EIF3F	0.0390037	0.961707	0.136	0.034	1
TXNL4A	0.0390037	0.928475	0.136	0.034	1
AAK1	0.0392252	0.929549	0.227	0.082	1
ZFAND5	0.0392252	0.847466	0.227	0.082	1
PPA1	0.03952	0.702469	0.182	0.055	1
EXOC5	0.03952	0.611489	0.182	0.055	1
TTC28	0.0401662	-1.67358	0.045	0.247	1
GINM1	0.0402274	0.824874	0.136	0.034	1
OGDH	0.0402274	0.501104	0.136	0.034	1
CADPS2	0.0402274	1.54482	0.136	0.034	1
SPTAN1	0.0402274	0.660732	0.136	0.034	1
PDS5B	0.0402274	0.693592	0.136	0.034	1
FCGRT	0.0402274	0.782172	0.136	0.034	1
RANBP2	0.0405403	0.491572	0.182	0.055	1
ABI3BP	0.0408002	-1.71842	0.045	0.247	1
DDX18	0.040865	1.16708	0.182	0.062	1
GFM1	0.040865	1.57389	0.182	0.062	1
TBCA	0.0410255	-2.26051	0.045	0.226	1
ACBD3	0.0414835	0.793589	0.136	0.034	1
FNIP2	0.0414835	0.701174	0.136	0.034	1
DGCR2	0.0414835	0.786661	0.136	0.034	1
ZFPM2	0.0416929	-2.06567	0.045	0.226	1
SEC24D	0.0417487	-1.99214	0	0.164	1
SERPINF1	0.0417487	-2.1959	0	0.164	1
FP700111.1	0.041749	-2.12508	0	0.164	1
SLIT2	0.041749	-2.13674	0	0.164	1
ARHGAP10	0.041749	-2.17103	0	0.164	1
AUTS2	0.041749	-2.18031	0	0.164	1
IMMP2L	0.041749	-2.67654	0	0.164	1
COL5A1	0.041749	-2.23193	0	0.164	1
MAML2	0.041749	-2.4309	0	0.164	1
OAF	0.041749	-2.14059	0	0.164	1
MEIS2	0.041749	-2.09622	0	0.164	1
UBE2Z	0.0418645	0.684602	0.227	0.082	1
DNAJB14	0.0418761	1.22757	0.182	0.062	1
XAF1	0.0426481	0.533008	0.182	0.055	1
IER5	0.0427726	0.549281	0.136	0.034	1
DKC1	0.0427726	0.553657	0.136	0.034	1
GRINA	0.0439621	1.18998	0.182	0.062	1
ID3	0.0440955	0.428227	0.136	0.034	1
SERPINB9	0.0440955	0.607955	0.136	0.034	1
ANP32B	0.0440955	0.346921	0.136	0.034	1
RASSF3	0.0440955	0.553026	0.136	0.034	1
ACTR10	0.0440955	0.659816	0.136	0.034	1
SOD1	0.0440955	0.563198	0.136	0.034	1
RHOB	0.0447868	-1.50525	0.045	0.247	1
MFSD14C	0.0454528	0.417415	0.136	0.034	1
ZNF462	0.0454528	0.522117	0.136	0.034	1
BCL3	0.0454528	0.531405	0.136	0.034	1
PXDN	0.0459054	-1.92875	0.045	0.219	1
FRYL	0.0460808	1.14405	0.273	0.116	1
RORA	0.0466869	-1.96667	0.136	0.322	1
CSK	0.0468451	0.302786	0.136	0.034	1
NOX4	0.0469459	-2.51512	0	0.158	1
SSBP2	0.0469463	-2.08642	0	0.158	1
ADAMTSL3	0.0469463	-2.2152	0	0.158	1
SET	0.0487185	0.988165	0.273	0.116	1
TJP1	0.0487812	0.984245	0.227	0.089	1
PTGIS	0.0489148	-1.31496	0.091	0.308	1
SRSF3	0.0491711	1.03217	0.318	0.151	1
SPRED1	0.0497197	-1.75948	0.045	0.219	1
HNRNPK	0.0502936	0.787484	0.455	0.253	1
AC007319.1	0.0507488	-1.73208	0.182	0.363	1
C11orf58	0.050753	1.00301	0.182	0.062	1
TRIP11	0.050753	1.10192	0.182	0.062	1
MEOX1	0.0517714	0.593499	0.227	0.082	1
IFNAR1	0.0517835	0.680759	0.273	0.11	1
ATF2	0.0519662	0.77824	0.182	0.062	1
PHC2	0.0521493	-2.01564	0.045	0.212	1
RSU1	0.0524316	0.81018	0.273	0.116	1
PTGFRN	0.0527556	-2.13125	0	0.151	1
UAP1	0.0527561	-2.10692	0	0.151	1
PRRX1	0.0527561	-2.04495	0	0.151	1
GAB2	0.0527561	-2.04259	0	0.151	1
RHOBTB3	0.0527565	-1.86986	0	0.151	1
TENT5A	0.0527565	-2.17397	0	0.151	1
SRPX2	0.0527565	-2.06736	0	0.151	1
AGO2	0.0527565	-1.96258	0	0.151	1
GLIS3	0.0527565	-2.29253	0	0.151	1
PCDH9	0.0527565	-2.34472	0	0.151	1
ABCA9	0.0527565	-2.16751	0	0.151	1
AXL	0.0527565	-1.90009	0	0.151	1
COL15A1	0.0534261	-0.933419	0.091	0.315	1
LPP	0.0536498	-2.08254	0.091	0.26	1
NR3C1	0.0549102	0.540912	0.318	0.144	1
STIM2	0.0557521	0.752905	0.182	0.062	1
SDF4	0.0563783	0.5489	0.273	0.116	1
NEK9	0.057064	0.872773	0.182	0.062	1
DDX24	0.0573763	0.797086	0.227	0.089	1
CELF2	0.057951	-1.71143	0.136	0.322	1
TMBIM1	0.0584015	0.541558	0.182	0.062	1
RNH1	0.0584015	0.580414	0.182	0.062	1
SLC39A14	0.0591843	-2.07286	0.045	0.205	1
MYO1B	0.0592502	-1.80557	0	0.144	1
IGF1	0.0592502	-2.10866	0	0.144	1
SCMH1	0.0592507	-1.87558	0	0.144	1
PTX3	0.0592507	-2.91845	0	0.144	1
CACNA2D1	0.0592507	-2.14904	0	0.144	1
SRPX	0.0592507	-1.74679	0	0.144	1
MAP4K5	0.0592507	-1.60549	0	0.144	1
FRMD6	0.0592507	-1.82112	0	0.144	1
COL1A1	0.0592507	-2.40161	0	0.144	1
SUN2	0.0592507	-1.85204	0	0.144	1
CMPK1	0.059765	0.621624	0.182	0.062	1
MEF2A	0.0605694	0.501144	0.273	0.116	1
FAM177A1	0.0609752	1.17934	0.136	0.041	1
PAPOLA	0.0611241	1.41823	0.227	0.103	1
FABP5	0.0611547	0.530562	0.182	0.062	1
KDM5A	0.0611547	0.546228	0.182	0.062	1
CCPG1	0.0611547	0.535409	0.182	0.062	1
SMAD5	0.0620376	0.8253	0.273	0.123	1
TPR	0.0625712	0.494067	0.182	0.062	1
ARHGAP31	0.0625712	0.54129	0.182	0.062	1
LIFR	0.0625712	0.585404	0.182	0.062	1
NHLRC2	0.0625712	0.376781	0.182	0.062	1
MRAS	0.0626558	1.23558	0.136	0.041	1
SYTL4	0.0626558	0.975435	0.136	0.041	1
KRT10	0.0626558	1.20235	0.136	0.041	1
SCAF1	0.0626558	1.09865	0.136	0.041	1
CDK14	0.0630231	-1.78396	0.045	0.205	1
ENPP4	0.0643735	1.41648	0.136	0.041	1
SF3B5	0.0643746	1.01171	0.136	0.041	1
ATP5MC1	0.0643746	0.970566	0.136	0.041	1
PTTG1IP	0.0646188	0.746472	0.227	0.089	1
PSMD2	0.0650722	1.23597	0.091	0.021	1
SLC12A2	0.0650722	1.81052	0.091	0.021	1
MAPK9	0.0650722	1.40906	0.091	0.021	1
LSM1	0.0650722	1.32826	0.091	0.021	1
CISD1	0.0650722	1.25025	0.091	0.021	1
TBC1D10B	0.0650722	1.22315	0.091	0.021	1
BCKDK	0.0650722	1.28148	0.091	0.021	1
TBXA2R	0.0650722	1.18959	0.091	0.021	1
BDP1	0.0652538	1.10918	0.227	0.089	1
COL18A1	0.0657764	-1.76294	0.091	0.253	1
PPP1R14A	0.0658821	1.04433	0.182	0.068	1
OSMR	0.0660077	-1.43866	0.091	0.26	1
ITPKB	0.0661321	0.899667	0.136	0.041	1
HAT1	0.0661321	0.793833	0.136	0.041	1
ZNF770	0.0661321	1.29918	0.136	0.041	1
IPO9-AS1	0.0665085	-1.97478	0	0.137	1
GALNT2	0.0665085	-1.7693	0	0.137	1
ANKH	0.0665085	-1.87554	0	0.137	1
ADCY3	0.0665091	-1.88618	0	0.137	1
FBXO11	0.0665091	-1.7444	0	0.137	1
SH3D19	0.0665091	-1.96808	0	0.137	1
ADGRB3	0.0665091	-2.17116	0	0.137	1
CPQ	0.0665091	-1.95287	0	0.137	1
MFAP5	0.0665091	-2.60663	0	0.137	1
STARD13	0.0665091	-2.16514	0	0.137	1
PCSK6	0.0665091	-2.00446	0	0.137	1
ANGPTL4	0.0665091	-2.3866	0	0.137	1
G3BP2	0.066984	0.315002	0.182	0.062	1
ARID1B	0.0671023	-2.14891	0.045	0.199	1
EGFR	0.0671023	-2.09284	0.045	0.199	1
AC016831.7	0.0671023	-2.31998	0.045	0.199	1
APOL6	0.0671945	0.428096	0.227	0.089	1
PIK3R3	0.0674312	1.0978	0.091	0.021	1
ADIPOR1	0.0674312	1.10827	0.091	0.021	1
CDK13	0.0674312	1.07694	0.091	0.021	1
STOML2	0.0674312	1.16891	0.091	0.021	1
RGS3	0.0674312	1.48724	0.091	0.021	1
UTP14C	0.0674312	0.887331	0.091	0.021	1
GGNBP2	0.0674312	1.09337	0.091	0.021	1
SLC14A1	0.0674312	1.12227	0.091	0.021	1
CSE1L	0.0674312	0.88413	0.091	0.021	1
ZNF611	0.0674312	1.2441	0.091	0.021	1
ZMYND11	0.0679289	0.755124	0.136	0.041	1
KRI1	0.0679289	0.857525	0.136	0.041	1
F2R	0.0688304	-1.86066	0.091	0.247	1
NHP2	0.0697657	0.751519	0.136	0.041	1
SRI	0.0697657	0.770639	0.136	0.041	1
AASDHPPT	0.0697657	0.590157	0.136	0.041	1
ARHGDIA	0.0698038	0.55567	0.409	0.212	1
SLC9A1	0.0698579	1.16386	0.091	0.021	1
PHF2	0.0698579	1.48144	0.091	0.021	1
ELOVL1	0.06986	0.983118	0.091	0.021	1
TIPRL	0.06986	0.840921	0.091	0.021	1
UBA3	0.06986	0.890453	0.091	0.021	1
POGLUT1	0.06986	0.626895	0.091	0.021	1
RPGR	0.06986	1.07041	0.091	0.021	1
BEX3	0.06986	0.939886	0.091	0.021	1
UBAC1	0.06986	0.999374	0.091	0.021	1
GRASP	0.06986	1.42914	0.091	0.021	1
RCN2	0.06986	0.892077	0.091	0.021	1
CFAP20	0.06986	1.01937	0.091	0.021	1
MAP1LC3B	0.06986	0.968818	0.091	0.021	1
CYBA	0.06986	0.988341	0.091	0.021	1
GPS1	0.06986	0.736229	0.091	0.021	1
ZFAS1	0.06986	1.0318	0.091	0.021	1
MYO1F	0.06986	0.874148	0.091	0.021	1
PSMC4	0.06986	0.965068	0.091	0.021	1
APOL2	0.06986	0.942246	0.091	0.021	1
KLF6	0.0701521	0.359605	0.318	0.144	1
STAG1	0.0703177	-1.62537	0.045	0.199	1
SRP72	0.0703287	1.07059	0.182	0.068	1
PFDN5	0.0703287	0.97202	0.182	0.068	1
TGFBR2	0.0707219	0.524381	0.545	0.315	1
ISG15	0.0716431	1.04743	0.136	0.041	1
RPL22	0.0716431	0.680664	0.136	0.041	1
MIGA1	0.0716431	0.790431	0.136	0.041	1
CMPK2	0.0716431	0.636468	0.136	0.041	1
C4orf3	0.0716431	0.60825	0.136	0.041	1
TBC1D9	0.0716431	0.708754	0.136	0.041	1
PLAT	0.0716431	0.681119	0.136	0.041	1
SOS2	0.0716431	0.60287	0.136	0.041	1
PITPNC1	0.0716431	0.57513	0.136	0.041	1
PRKCSH	0.0716431	0.644564	0.136	0.041	1
KIAA1671	0.0716431	0.513854	0.136	0.041	1
RPA2	0.0723601	0.588305	0.091	0.021	1
SELENBP1	0.0723601	0.660554	0.091	0.021	1
AC009948.1	0.0723601	1.22936	0.091	0.021	1
ST8SIA4	0.0723601	1.21552	0.091	0.021	1
IK	0.0723601	0.763883	0.091	0.021	1
RNF14	0.0723601	0.834849	0.091	0.021	1
MAT2B	0.0723601	0.768987	0.091	0.021	1
RNF5	0.0723601	0.839509	0.091	0.021	1
NT5C3A	0.0723601	1.33379	0.091	0.021	1
BCL7B	0.0723601	0.821892	0.091	0.021	1
TLE1	0.0723601	0.630662	0.091	0.021	1
PSMB7	0.0723601	0.713995	0.091	0.021	1
NUP214	0.0723601	0.770162	0.091	0.021	1
ENTR1	0.0723601	0.838229	0.091	0.021	1
AC131571.1	0.0723601	0.80035	0.091	0.021	1
MARK2	0.0723601	0.77999	0.091	0.021	1
ST8SIA6	0.0723601	0.791738	0.091	0.021	1
PDCD11	0.0723601	0.823587	0.091	0.021	1
ZCCHC8	0.0723601	0.825815	0.091	0.021	1
POMP	0.0723601	0.536659	0.091	0.021	1
PITPNA	0.0723601	0.921218	0.091	0.021	1
PHB	0.0723601	0.833213	0.091	0.021	1
ZNF44	0.0723601	0.63056	0.091	0.021	1
ITPKC	0.0723601	0.723531	0.091	0.021	1
SNRPA	0.0723601	0.970912	0.091	0.021	1
C21orf91	0.0723601	0.765037	0.091	0.021	1
NDUFV3	0.0723601	0.757669	0.091	0.021	1
MAP4K4	0.0724179	0.451532	0.273	0.123	1
RPL37A	0.0725512	0.849093	0.409	0.253	1
CHRDL2	0.0746213	-2.008	0	0.13	1
PDGFRA	0.0746219	-1.94964	0	0.13	1
ADAMTS2	0.0746219	-1.73463	0	0.13	1
CYTH3	0.0746219	-1.75155	0	0.13	1
PCOLCE	0.0746219	-1.60951	0	0.13	1
NLGN4X	0.0746219	-2.00651	0	0.13	1
SPON1	0.0746219	-1.97322	0	0.13	1
CD44	0.0746219	-1.838	0	0.13	1
CLMP	0.0746219	-2.03522	0	0.13	1
ERC1	0.0746219	-1.75633	0	0.13	1
PTPRS	0.0746219	-1.76908	0	0.13	1
CREB3L2	0.0746547	-1.59725	0.045	0.205	1
GADD45A	0.0749331	0.688815	0.091	0.021	1
CNRIP1	0.0749331	0.49277	0.091	0.021	1
ZCCHC10	0.0749331	0.620681	0.091	0.021	1
WRNIP1	0.0749331	0.623432	0.091	0.021	1
PCMT1	0.0749331	0.930135	0.091	0.021	1
CXorf38	0.0749331	0.694169	0.091	0.021	1
ARAF	0.0749331	0.55595	0.091	0.021	1
UBL4A	0.0749331	0.706035	0.091	0.021	1
SLC10A3	0.0749331	0.738836	0.091	0.021	1
PUF60	0.0749331	0.834156	0.091	0.021	1
VPS28	0.0749331	0.745704	0.091	0.021	1
KLHL9	0.0749331	0.511778	0.091	0.021	1
MPZL2	0.0749331	0.520979	0.091	0.021	1
SLC7A1	0.0749331	0.746774	0.091	0.021	1
TUBGCP3	0.0749331	0.365902	0.091	0.021	1
MPP5	0.0749331	0.91682	0.091	0.021	1
UQCRC2	0.0749331	0.401968	0.091	0.021	1
STX4	0.0749331	0.607577	0.091	0.021	1
NLRC5	0.0749331	0.66098	0.091	0.021	1
DHX40	0.0749331	0.622756	0.091	0.021	1
SMTN	0.0749331	0.564273	0.091	0.021	1
CCT8	0.0749331	0.674093	0.091	0.021	1
MAPKAPK2	0.0750171	0.91233	0.182	0.068	1
AEBP1	0.0751826	-0.763867	0.045	0.219	1
CHMP5	0.0755221	0.710261	0.136	0.041	1
ACTG1	0.0757825	0.709481	0.591	0.418	1
RAB11A	0.0760076	0.467058	0.273	0.116	1
ROCK2	0.07601	-1.95606	0.045	0.192	1
YWHAH	0.0766354	0.874964	0.182	0.068	1
IFITM2	0.0773467	0.920026	0.455	0.301	1
PSMD12	0.0775249	0.261171	0.136	0.041	1
PAIP1	0.0775781	0.691543	0.091	0.021	1
IFIH1	0.0775803	0.588373	0.091	0.021	1
TTN-AS1	0.0775803	0.431473	0.091	0.021	1
MOB4	0.0775803	1.02298	0.091	0.021	1
STRADB	0.0775803	0.406433	0.091	0.021	1
MEPCE	0.0775803	0.727146	0.091	0.021	1
TMEM176B	0.0775803	0.699855	0.091	0.021	1
SESN3	0.0775803	0.289996	0.091	0.021	1
MYO1H	0.0775803	0.390519	0.091	0.021	1
ATF7IP2	0.0775803	0.316575	0.091	0.021	1
BRD7	0.0775803	0.588269	0.091	0.021	1
SLC16A3	0.0775803	0.371183	0.091	0.021	1
CEBPG	0.0775803	0.344324	0.091	0.021	1
PPP1R15A	0.0775803	0.438811	0.091	0.021	1
EGR1	0.0792971	-1.52141	0.045	0.205	1
ZNF621	0.0795708	0.298649	0.136	0.041	1
ZMYM4	0.0796186	-1.6244	0.045	0.192	1
CEP104	0.0803032	0.340089	0.091	0.021	1
PRPF38B	0.0803032	0.410032	0.091	0.021	1
COPS4	0.0803032	0.327246	0.091	0.021	1
DNAJC21	0.0803032	0.380326	0.091	0.021	1
ZNF366	0.0803032	0.36496	0.091	0.021	1
NSA2	0.0803032	0.346292	0.091	0.021	1
NDUFA2	0.0803032	0.408216	0.091	0.021	1
CARNMT1	0.0803032	0.499699	0.091	0.021	1
ZBTB44	0.0803032	0.605603	0.091	0.021	1
CCDC59	0.0803032	0.373095	0.091	0.021	1
MTFMT	0.0803032	0.329928	0.091	0.021	1
CIITA	0.0803032	0.495082	0.091	0.021	1
DUSP3	0.0803032	0.470881	0.091	0.021	1
CYB5A	0.0803032	0.397919	0.091	0.021	1
DDX27	0.0803032	0.276449	0.091	0.021	1
PLS3	0.0826862	0.777256	0.273	0.13	1
SULF2	0.0833957	0.648284	0.182	0.068	1
NOTCH2	0.083691	-1.77283	0	0.123	1
EIF2AK3	0.083691	-1.66785	0	0.123	1
TCF7L2	0.083691	-1.79792	0	0.123	1
VIT	0.0836916	-1.61482	0	0.123	1
FMNL2	0.0836916	-1.90216	0	0.123	1
SPON2	0.0836916	-1.69775	0	0.123	1
UNC5C	0.0836916	-2.10389	0	0.123	1
PDE5A	0.0836916	-1.80116	0	0.123	1
FER	0.0836916	-2.02932	0	0.123	1
SPOCK1	0.0836916	-1.83987	0	0.123	1
VEGFA	0.0836916	-1.86031	0	0.123	1
SOBP	0.0836916	-1.75332	0	0.123	1
FAM110B	0.0836916	-1.6803	0	0.123	1
MEDAG	0.0836916	-1.73469	0	0.123	1
MYO1D	0.0836916	-1.57387	0	0.123	1
ADAMTS5	0.0836916	-2.32427	0	0.123	1
MAMDC2	0.0850478	0.945368	0.227	0.103	1
CCNI	0.0854107	0.751035	0.273	0.13	1
CCNY	0.0854107	0.797369	0.273	0.13	1
WSB1	0.0860232	-1.86551	0.045	0.185	1
PPP2R5C	0.0869527	0.669953	0.182	0.068	1
TRPS1	0.087355	-2.23671	0.045	0.185	1
CYB5R3	0.0882068	0.780449	0.273	0.13	1
DPYD	0.0883391	-1.46934	0.045	0.199	1
PURA	0.0884258	0.452564	0.273	0.123	1
ACADVL	0.0887766	0.372001	0.182	0.068	1
ACTN4	0.0892844	0.714705	0.318	0.164	1
KLF4	0.0906312	0.454506	0.182	0.068	1
MYDGF	0.0906312	0.487452	0.182	0.068	1
RAPH1	0.0910773	0.83787	0.273	0.13	1
OSBPL8	0.091272	0.454531	0.227	0.096	1
PRPF40A	0.0912806	0.907228	0.227	0.103	1
CREB5	0.0912885	-1.41274	0.045	0.192	1
PABPC1	0.0914813	0.956749	0.273	0.144	1
CYR61	0.0919336	-1.13934	0.045	0.205	1
ANXA7	0.0925168	0.410597	0.182	0.068	1
GTF2I	0.0928517	-1.58209	0.045	0.185	1
RAI14	0.0933984	1.4926	0.182	0.075	1
SMOC2	0.0937273	-1.31956	0.045	0.199	1
TBL1XR1	0.0938341	-1.55084	0	0.116	1
LARP1	0.0938341	-1.79584	0	0.116	1
SPEN	0.0938349	-1.56709	0	0.116	1
AHCYL1	0.0938349	-1.69992	0	0.116	1
COPA	0.0938349	-1.65261	0	0.116	1
TANK	0.0938349	-1.67475	0	0.116	1
DCBLD2	0.0938349	-1.53142	0	0.116	1
PDZD2	0.0938349	-2.12914	0	0.116	1
THBS4	0.0938349	-2.79577	0	0.116	1
2021-03-03	0.0938349	-2.11462	0	0.116	1
KMT2C	0.0938349	-1.8026	0	0.116	1
PAG1	0.0938349	-1.84734	0	0.116	1
PHLDB1	0.0938349	-1.69758	0	0.116	1
PKNOX2	0.0938349	-2.0161	0	0.116	1
SOX5	0.0938349	-1.85017	0	0.116	1
NR4A1	0.0938349	-1.53238	0	0.116	1
GOLGA3	0.0938349	-1.41868	0	0.116	1
ZMYM2	0.0938349	-1.6527	0	0.116	1
DCLK1	0.0938349	-1.92531	0	0.116	1
CILP	0.0938349	-2.34039	0	0.116	1
MT1X	0.0938349	-2.13732	0	0.116	1
CEBPB	0.0938349	-1.68426	0	0.116	1
LRRC58	0.094131	1.01805	0.136	0.048	1
FZD4	0.094131	1.00335	0.136	0.048	1
CRK	0.0952689	0.992157	0.182	0.075	1
TRIR	0.0952697	0.976336	0.182	0.075	1
SLC29A1	0.0964048	1.03887	0.136	0.048	1
SRSF10	0.0964061	0.918452	0.136	0.048	1
ARHGAP17	0.0964061	0.896543	0.136	0.048	1
SPARC	0.0975234	0.44549	0.545	0.336	1
AKT3	0.098401	-1.95453	0.091	0.226	1
TFPI	0.0986726	-1.24488	0.136	0.308	1
TMEM127	0.098725	0.92227	0.136	0.048	1
SCP2	0.0993697	1.20783	0.182	0.082	1
PPP3CA	0.100265	0.604131	0.364	0.199	1
ITIH5	0.100277	-1.86424	0.045	0.178	1
LAMTOR1	0.101064	1.23668	0.182	0.075	1
RAB27A	0.101064	0.850685	0.182	0.075	1
TM9SF3	0.101284	-1.2311	0.045	0.192	1
REEP3	0.101313	1.00792	0.227	0.103	1
RNF168	0.103496	0.814308	0.136	0.048	1
ZNF706	0.103496	0.651353	0.136	0.048	1
SNAP23	0.103496	0.925651	0.136	0.048	1
SNRNP70	0.103496	0.824005	0.136	0.048	1
MXRA8	0.105185	-1.52478	0	0.11	1
EVI5	0.105185	-1.55382	0	0.11	1
NBAS	0.105185	-1.55296	0	0.11	1
EFEMP1	0.105185	-1.90756	0	0.11	1
EHBP1	0.105185	-1.67588	0	0.11	1
COL4A4	0.105185	-1.82553	0	0.11	1
GXYLT2	0.105185	-1.90109	0	0.11	1
PKD2	0.105185	-1.69226	0	0.11	1
COMMD10	0.105185	-1.58488	0	0.11	1
PNISR	0.105185	-1.59054	0	0.11	1
HIVEP2	0.105185	-1.42858	0	0.11	1
XIST	0.105185	-1.66158	0	0.11	1
SOX6	0.105185	-1.68696	0	0.11	1
USP15	0.105185	-1.59024	0	0.11	1
TLN2	0.105185	-1.45561	0	0.11	1
XYLT1	0.105185	-1.56605	0	0.11	1
VMP1	0.105185	-1.55817	0	0.11	1
CHMP4B	0.105185	-1.49245	0	0.11	1
MYO9B	0.105185	-1.58206	0	0.11	1
CRLF1	0.105185	-2.3021	0	0.11	1
MAGED2	0.105948	0.974928	0.136	0.048	1
RPA1	0.10595	0.866196	0.136	0.048	1
USP7	0.107136	0.836652	0.182	0.075	1
SUN1	0.107137	0.837813	0.182	0.075	1
VGLL4	0.107817	0.789225	0.227	0.11	1
TNFRSF1B	0.108449	0.754324	0.136	0.048	1
EVA1B	0.108449	1.06963	0.136	0.048	1
BDNF-AS	0.108449	0.843389	0.136	0.048	1
TMEM184B	0.108449	1.06242	0.136	0.048	1
RPLP2	0.109077	0.727109	0.273	0.137	1
FERMT2	0.109077	0.708853	0.273	0.137	1
STAG2	0.109223	0.828205	0.182	0.075	1
CCT5	0.109224	0.633705	0.182	0.075	1
SPRY1	0.109905	-1.72822	0.045	0.171	1
RHOQ	0.110618	-1.37373	0.091	0.233	1
EPRS	0.110995	0.66509	0.136	0.048	1
RNF7	0.110995	0.716371	0.136	0.048	1
LAMTOR4	0.110995	0.597869	0.136	0.048	1
SEC61B	0.110995	0.742073	0.136	0.048	1
PPP4R3B	0.111343	0.693736	0.182	0.075	1
CAST	0.112419	0.918706	0.273	0.137	1
NCOA1	0.113108	-1.82138	0.091	0.219	1
KHDRBS1	0.1133	0.872815	0.227	0.11	1
SLC6A6	0.113587	0.378714	0.136	0.048	1
DIAPH1	0.113587	0.699389	0.136	0.048	1
IFNGR1	0.113587	0.31544	0.136	0.048	1
BCL2L14	0.113587	0.72042	0.136	0.048	1
AFF1	0.11412	0.81388	0.273	0.137	1
MLF2	0.115678	0.57594	0.182	0.075	1
TMTC2	0.115678	0.589005	0.182	0.075	1
ITGAV	0.11568	-1.37027	0.091	0.226	1
ORC4	0.116226	0.481962	0.136	0.048	1
CACUL1	0.116226	0.506533	0.136	0.048	1
DNAJC13	0.116228	0.260857	0.136	0.048	1
STMP1	0.116228	0.331716	0.136	0.048	1
KIAA2026	0.116228	0.581902	0.136	0.048	1
AES	0.116599	0.357196	0.364	0.192	1
PLOD2	0.116709	-1.7844	0.045	0.171	1
TRIOBP	0.116709	-1.45235	0.045	0.171	1
LDHA	0.117076	0.71412	0.227	0.11	1
SOCS5	0.117894	-1.36156	0	0.103	1
KANSL1L	0.117894	-1.52424	0	0.103	1
GBE1	0.117894	-1.49907	0	0.103	1
EIF3J	0.117894	-1.48673	0	0.103	1
SETBP1	0.117894	-1.46994	0	0.103	1
KDSR	0.117894	-1.60404	0	0.103	1
HEYL	0.117895	-1.63	0	0.103	1
KCNT2	0.117895	-1.74236	0	0.103	1
SLC20A1	0.117895	-1.86345	0	0.103	1
BCL6	0.117895	-1.40785	0	0.103	1
AFAP1	0.117895	-1.55635	0	0.103	1
RUFY3	0.117895	-1.50669	0	0.103	1
GFPT2	0.117895	-1.56752	0	0.103	1
MAP3K5	0.117895	-1.49326	0	0.103	1
GNA12	0.117895	-1.71176	0	0.103	1
SEMA3C	0.117895	-1.75091	0	0.103	1
PTN	0.117895	-1.72466	0	0.103	1
MATN2	0.117895	-1.67729	0	0.103	1
RUSC2	0.117895	-1.40589	0	0.103	1
PBX3	0.117895	-1.6479	0	0.103	1
LDLRAD3	0.117895	-1.70726	0	0.103	1
PPFIBP1	0.117895	-1.61413	0	0.103	1
PAN3	0.117895	-1.48601	0	0.103	1
MMP14	0.117895	-1.41537	0	0.103	1
USP3	0.117895	-1.48928	0	0.103	1
ALKBH5	0.117895	-1.63847	0	0.103	1
PRNP	0.117895	-1.40254	0	0.103	1
RAN	0.117986	0.469219	0.227	0.103	1
UBE2E2	0.118141	-1.52675	0.045	0.178	1
MARCKSL1	0.118916	0.259439	0.136	0.048	1
ASPH	0.119963	0.3206	0.227	0.103	1
SLC8A1	0.121652	0.355213	0.136	0.048	1
MORF4L1	0.121736	1.08512	0.318	0.185	1
EMP2	0.12293	0.431829	0.273	0.137	1
PCNX1	0.124083	-1.50598	0.045	0.164	1
MIR4435-2HG	0.124084	-1.96086	0.045	0.164	1
WWOX	0.124084	-1.87484	0.045	0.164	1
PLEKHA6	0.124746	0.502647	0.182	0.075	1
SP100	0.124746	0.250656	0.182	0.075	1
SEC63	0.124746	0.546825	0.182	0.075	1
TNIP2	0.126454	0.958971	0.091	0.027	1
UBE2D2	0.126454	1.07206	0.091	0.027	1
DICER1	0.127841	-1.47245	0.045	0.164	1
SERBP1	0.128887	0.60383	0.273	0.144	1
TMED2	0.128998	0.691007	0.227	0.11	1
GPBP1	0.130078	0.953645	0.182	0.089	1
DDI2	0.130124	0.988226	0.091	0.027	1
PRPF38A	0.130124	1.08055	0.091	0.027	1
MZT2B	0.130124	1.00514	0.091	0.027	1
TTN	0.130124	0.682333	0.091	0.027	1
UBP1	0.130124	0.84707	0.091	0.027	1
KITLG	0.130124	0.977177	0.091	0.027	1
JAG2	0.130124	1.38657	0.091	0.027	1
DDX19A	0.130124	0.825571	0.091	0.027	1
ANKFY1	0.130124	0.801028	0.091	0.027	1
TTC38	0.130124	1.06686	0.091	0.027	1
SH2B3	0.130158	0.361211	0.136	0.048	1
CSRP1	0.13162	1.4428	0.136	0.055	1
NEDD9	0.131904	0.301901	0.182	0.075	1
CMTR1	0.131988	0.743985	0.091	0.027	1
H6PD	0.132141	-1.13346	0	0.096	1
VGLL3	0.132142	-1.39839	0	0.096	1
SCFD2	0.132142	-1.44792	0	0.096	1
COG5	0.132142	-1.30671	0	0.096	1
TPCN1	0.132142	-1.42724	0	0.096	1
ZFAND6	0.132142	-1.42733	0	0.096	1
MFAP4	0.132142	-1.58505	0	0.096	1
PRKCA	0.132142	-1.61061	0	0.096	1
PODN	0.132143	-1.66409	0	0.096	1
RBMS3-AS2	0.132143	-1.88306	0	0.096	1
MUC20-OT1	0.132143	-1.34999	0	0.096	1
DLG1	0.132143	-1.48529	0	0.096	1
FBXL5	0.132143	-1.43214	0	0.096	1
ZSWIM6	0.132143	-1.54085	0	0.096	1
SREK1	0.132143	-1.38567	0	0.096	1
PWWP2A	0.132143	-1.32838	0	0.096	1
KIF13A	0.132143	-1.46669	0	0.096	1
GPNMB	0.132143	-1.43271	0	0.096	1
CPED1	0.132143	-1.545	0	0.096	1
S1PR3	0.132143	-1.43013	0	0.096	1
VEGFB	0.132143	-1.39603	0	0.096	1
DLG2	0.132143	-1.64285	0	0.096	1
ANKS1B	0.132143	-1.35347	0	0.096	1
HIF1A-AS2	0.132143	-1.3876	0	0.096	1
DLK1	0.132143	-1.76339	0	0.096	1
CRTC3	0.132143	-1.4542	0	0.096	1
PLXDC1	0.132143	-1.3386	0	0.096	1
ABCA10	0.132143	-1.50688	0	0.096	1
SOX9	0.132143	-1.60942	0	0.096	1
BCL2	0.132143	-1.741	0	0.096	1
RNF24	0.132143	-1.37716	0	0.096	1
COL5A3	0.132143	-1.73481	0	0.096	1
BACH1	0.132143	-1.21201	0	0.096	1
DAZAP2	0.133175	0.840553	0.227	0.11	1
SLC4A7	0.133645	-1.70913	0.045	0.164	1
SLC25A24	0.133877	0.816853	0.091	0.027	1
FXR1	0.133877	0.82923	0.091	0.027	1
FBXO30	0.133877	0.872938	0.091	0.027	1
MMGT1	0.133877	0.854206	0.091	0.027	1
DAPK1	0.133877	0.860987	0.091	0.027	1
MOB2	0.133877	1.29778	0.091	0.027	1
TTC5	0.133877	0.925861	0.091	0.027	1
CFL2	0.133877	0.855402	0.091	0.027	1
ACACA	0.133877	0.772897	0.091	0.027	1
ZNF146	0.133877	0.970012	0.091	0.027	1
TES	0.135782	1.0342	0.091	0.027	1
SWAP70	0.137328	0.979699	0.136	0.055	1
EIF1B	0.13771	0.399596	0.091	0.027	1
RPS3A	0.13771	0.651152	0.091	0.027	1
DDOST	0.137712	0.700096	0.091	0.027	1
RRAGC	0.137712	0.780009	0.091	0.027	1
SARS	0.137712	0.757633	0.091	0.027	1
B3GNT2	0.137712	0.723064	0.091	0.027	1
TSPYL1	0.137712	0.744778	0.091	0.027	1
ATP6V1H	0.137712	0.707958	0.091	0.027	1
IMPA1	0.137712	0.644056	0.091	0.027	1
GTF3A	0.137712	1.15776	0.091	0.027	1
RNF40	0.137712	0.433176	0.091	0.027	1
DNAJA2	0.137712	0.567584	0.091	0.027	1
DCAF7	0.137712	0.609531	0.091	0.027	1
OGFR	0.137712	1.24542	0.091	0.027	1
SUGP2	0.137712	0.778225	0.091	0.027	1
MCL1	0.137873	0.780035	0.227	0.116	1
CST3	0.138044	-1.21239	0.318	0.452	1
CCND3	0.138409	1.29986	0.182	0.082	1
KTN1	0.138409	0.771215	0.182	0.082	1
ACSL4	0.138581	0.72844	0.318	0.178	1
CTSC	0.139992	-1.90914	0.045	0.158	1
PAFAH1B1	0.139992	-1.52522	0.045	0.158	1
NF1	0.139992	-1.59742	0.045	0.158	1
IARS	0.140253	0.988501	0.136	0.055	1
ATP2B4	0.140884	0.798079	0.182	0.082	1
NIFK-AS1	0.141632	0.672107	0.091	0.027	1
ARL5A	0.141632	0.550174	0.091	0.027	1
EIF4E3	0.141632	0.756121	0.091	0.027	1
NXPE3	0.141632	0.587084	0.091	0.027	1
DCBLD1	0.141632	0.481612	0.091	0.027	1
PPIL4	0.141632	0.604352	0.091	0.027	1
TMEM176A	0.141632	0.513925	0.091	0.027	1
OLFML2A	0.141632	0.612082	0.091	0.027	1
RXRA	0.141632	0.583915	0.091	0.027	1
TMEM9B	0.141632	0.64178	0.091	0.027	1
ACER3	0.141632	0.416992	0.091	0.027	1
BIRC2	0.141632	0.681774	0.091	0.027	1
OPTN	0.141632	0.832398	0.091	0.027	1
JMJD8	0.141632	0.455975	0.091	0.027	1
UBE2G1	0.141632	0.662307	0.091	0.027	1
DDX52	0.141632	0.429438	0.091	0.027	1
COX11	0.141632	0.626177	0.091	0.027	1
CRLS1	0.141632	0.550951	0.091	0.027	1
USP47	0.142078	-1.68088	0.045	0.158	1
AGFG1	0.142079	-1.53801	0.045	0.158	1
YY1	0.142079	-1.52792	0.045	0.158	1
PBX1	0.142326	-1.33306	0.091	0.226	1
CFLAR	0.142368	0.513318	0.273	0.144	1
LGALS1	0.142415	0.786745	0.273	0.151	1
FLOT1	0.143224	0.991907	0.136	0.055	1
UBE2R2	0.143226	0.844558	0.136	0.055	1
CCND2	0.143226	0.919928	0.136	0.055	1
HIPK2	0.143272	0.996389	0.227	0.116	1
DDHD2	0.143392	0.565993	0.182	0.082	1
CALCOCO2	0.143392	0.658695	0.182	0.082	1
FGFR1	0.143672	-1.2199	0.136	0.274	1
RAD21	0.144373	1.11297	0.227	0.116	1
AKR1A1	0.145637	0.39777	0.091	0.027	1
CNIH4	0.145637	0.321603	0.091	0.027	1
PDIA5	0.145637	0.318082	0.091	0.027	1
TFE3	0.145637	0.370597	0.091	0.027	1
APLN	0.145637	0.457948	0.091	0.027	1
MLLT3	0.145637	0.336399	0.091	0.027	1
ZC3H12C	0.145637	0.423524	0.091	0.027	1
SAR1A	0.145637	0.584112	0.091	0.027	1
MRPS16	0.145637	0.317454	0.091	0.027	1
VAT1	0.145637	0.538652	0.091	0.027	1
GIPC1	0.145637	0.561631	0.091	0.027	1
GTPBP1	0.145637	0.259125	0.091	0.027	1
BNC2	0.145858	-1.68283	0.045	0.164	1
RAB34	0.146247	0.716128	0.136	0.055	1
NARS	0.146247	1.05524	0.136	0.055	1
ZNF217	0.146247	1.07811	0.136	0.055	1
SNED1	0.146324	-1.54878	0.045	0.158	1
MT2A	0.146513	-1.36928	0.227	0.356	1
ENC1	0.148136	-1.29165	0	0.089	1
CLINT1	0.148136	-1.49792	0	0.089	1
C20orf194	0.148136	-1.12782	0	0.089	1
DIS3L2	0.148137	-1.27	0	0.089	1
SUMF1	0.148137	-1.30945	0	0.089	1
TMCC1	0.148137	-1.30651	0	0.089	1
ATP13A3	0.148137	-1.36669	0	0.089	1
JADE1	0.148137	-1.54368	0	0.089	1
GAB1	0.148137	-1.31591	0	0.089	1
PIK3R1	0.148137	-1.51497	0	0.089	1
SLC17A5	0.148137	-1.36968	0	0.089	1
ASCC3	0.148137	-1.19628	0	0.089	1
UST	0.148137	-1.36188	0	0.089	1
SNX9	0.148137	-1.25025	0	0.089	1
FAM20C	0.148137	-1.59512	0	0.089	1
FOXP2	0.148137	-1.60769	0	0.089	1
KDM4C	0.148137	-1.37762	0	0.089	1
GAS1	0.148137	-1.56273	0	0.089	1
SVEP1	0.148137	-1.50486	0	0.089	1
MAPKAP1	0.148137	-1.38404	0	0.089	1
LGR4	0.148137	-1.47718	0	0.089	1
PHF21A	0.148137	-1.34364	0	0.089	1
ABI1	0.148137	-1.23477	0	0.089	1
MYOF	0.148137	-1.37631	0	0.089	1
PTPRE	0.148137	-1.29379	0	0.089	1
RASSF8	0.148137	-1.41755	0	0.089	1
CTDSP2	0.148137	-1.23527	0	0.089	1
SLC16A7	0.148137	-1.55903	0	0.089	1
CDK8	0.148137	-1.21919	0	0.089	1
NOVA1	0.148137	-1.5699	0	0.089	1
NIN	0.148137	-1.186	0	0.089	1
TNRC6A	0.148137	-1.39902	0	0.089	1
MED13	0.148137	-1.19394	0	0.089	1
DLGAP4	0.148137	-1.3779	0	0.089	1
LDLR	0.148137	-1.33457	0	0.089	1
SREBF2	0.148137	-1.36465	0	0.089	1
SELENOP	0.148511	0.568253	0.182	0.082	1
UBE2Q2	0.149316	0.837112	0.136	0.055	1
HCG17	0.149729	0.261136	0.091	0.027	1
CEMIP2	0.149729	0.350716	0.091	0.027	1
FRMD8	0.149729	0.322384	0.091	0.027	1
AC004551.1	0.149729	0.357885	0.091	0.027	1
PIAS2	0.149729	0.268479	0.091	0.027	1
USP33	0.151122	0.540206	0.182	0.082	1
YWHAZ	0.15226	0.692999	0.273	0.158	1
C6orf106	0.152434	0.748886	0.136	0.055	1
MTSS1	0.152434	0.65327	0.136	0.055	1
ENDOD1	0.152434	0.775567	0.136	0.055	1
ATRX	0.152633	0.528157	0.318	0.185	1
ITGB1	0.152984	0.269895	0.591	0.377	1
ZFP36L1	0.153029	-1.18167	0.227	0.336	1
SCAF11	0.153636	-0.789834	0.045	0.171	1
ZCCHC17	0.153907	0.253292	0.091	0.027	1
NDUFA5	0.153907	0.28436	0.091	0.027	1
ZNF236	0.153907	0.336848	0.091	0.027	1
DENND1A	0.155103	-1.26738	0.045	0.158	1
TROVE2	0.155533	1.12076	0.227	0.123	1
SHISA5	0.155579	0.526036	0.318	0.178	1
SYNPO	0.155601	0.517256	0.136	0.055	1
TMEM140	0.155601	0.768813	0.136	0.055	1
MAPK1	0.155647	0.274662	0.227	0.11	1
TUBB4B	0.156449	0.572702	0.182	0.082	1
KIDINS220	0.157075	0.815714	0.182	0.089	1
ROBO1	0.157836	-1.82106	0.045	0.151	1
ELN	0.157836	-2.14043	0.045	0.151	1
PDGFD	0.157836	-1.64286	0.045	0.151	1
MXD4	0.158817	0.667153	0.136	0.055	1
FBXL14	0.158819	0.50702	0.136	0.055	1
MED4	0.158819	0.604436	0.136	0.055	1
USP10	0.158819	0.958504	0.136	0.055	1
ADGRL2	0.159165	0.331012	0.182	0.082	1
NCOA2	0.160164	-1.44532	0.045	0.151	1
PDIA3	0.160875	0.802455	0.318	0.199	1
PRDX1	0.161917	0.420886	0.182	0.082	1
CFAP97	0.162086	0.468991	0.136	0.055	1
PREX2	0.162086	0.488143	0.136	0.055	1
LZTS2	0.162086	0.571818	0.136	0.055	1
RARRES1	0.162519	-1.88983	0.045	0.151	1
C6orf62	0.162519	1.0735	0.227	0.123	1
SELENOT	0.165403	0.384143	0.136	0.055	1
MBD5	0.165757	-0.887831	0.045	0.164	1
MITF	0.16612	-1.30804	0	0.082	1
REEP5	0.16612	-1.37455	0	0.082	1
ZKSCAN1	0.16612	-1.15107	0	0.082	1
CERCAM	0.16612	-1.32441	0	0.082	1
ATN1	0.16612	-1.24398	0	0.082	1
NTN4	0.16612	-1.29019	0	0.082	1
ITGA11	0.16612	-1.23545	0	0.082	1
ACSM3	0.16612	-2.12913	0	0.082	1
HIC1	0.16612	-1.5854	0	0.082	1
KAZN	0.166122	-2.16435	0	0.082	1
USP48	0.166122	-1.25556	0	0.082	1
CEP350	0.166122	-1.15548	0	0.082	1
FMOD	0.166122	-1.38934	0	0.082	1
LBH	0.166122	-1.61202	0	0.082	1
FAM168B	0.166122	-1.06687	0	0.082	1
TWIST2	0.166122	-1.2026	0	0.082	1
GPC1	0.166122	-1.5541	0	0.082	1
CLASP2	0.166122	-1.20075	0	0.082	1
PLXNA1	0.166122	-1.17273	0	0.082	1
REST	0.166122	-1.02778	0	0.082	1
ADH5	0.166122	-1.09399	0	0.082	1
ACSL1	0.166122	-1.51876	0	0.082	1
LOX	0.166122	-1.60207	0	0.082	1
STXBP5	0.166122	-1.52093	0	0.082	1
WWC3	0.166122	-1.2058	0	0.082	1
TSIX	0.166122	-2.28748	0	0.082	1
DOCK5	0.166122	-1.49461	0	0.082	1
SLC20A2	0.166122	-1.34458	0	0.082	1
SPIDR	0.166122	-1.22232	0	0.082	1
MSC-AS1	0.166122	-1.76549	0	0.082	1
AUH	0.166122	-1.28019	0	0.082	1
CENPP	0.166122	-1.28483	0	0.082	1
ASPN	0.166122	-1.33788	0	0.082	1
PARVA	0.166122	-1.41714	0	0.082	1
FIBIN	0.166122	-1.26164	0	0.082	1
ABTB2	0.166122	-1.45882	0	0.082	1
LRP6	0.166122	-1.40988	0	0.082	1
FGD4	0.166122	-1.21691	0	0.082	1
ZFC3H1	0.166122	-1.39381	0	0.082	1
UHRF1BP1L	0.166122	-1.24908	0	0.082	1
ARL1	0.166122	-1.21786	0	0.082	1
ATXN2	0.166122	-1.29302	0	0.082	1
PSPC1	0.166122	-1.2168	0	0.082	1
UBAC2	0.166122	-1.2315	0	0.082	1
SAMD4A	0.166122	-1.41727	0	0.082	1
MEG3	0.166122	-1.32211	0	0.082	1
RGMA	0.166122	-1.24407	0	0.082	1
THUMPD1	0.166122	-1.42784	0	0.082	1
FTO	0.166122	-1.56421	0	0.082	1
CBFB	0.166122	-1.22689	0	0.082	1
CCL11	0.166122	-1.44644	0	0.082	1
ABCA9-AS1	0.166122	-1.78898	0	0.082	1
SLC39A11	0.166122	-1.2929	0	0.082	1
TNRC6C	0.166122	-1.47457	0	0.082	1
TBC1D16	0.166122	-1.21941	0	0.082	1
PTGIR	0.166122	-1.36527	0	0.082	1
LINC00486	0.167529	0.373649	0.182	0.082	1
BNIP3L	0.167529	0.425258	0.182	0.082	1
COL4A1	0.168251	-0.418274	0.409	0.555	1
RELL1	0.168771	0.568526	0.136	0.055	1
SSR3	0.168772	0.464072	0.136	0.055	1
CDC42SE2	0.168772	0.483182	0.136	0.055	1
SCOC	0.172192	0.459518	0.136	0.055	1
KLC1	0.172192	0.442566	0.136	0.055	1
RPS19BP1	0.172192	0.449419	0.136	0.055	1
SERINC1	0.173492	0.82546	0.182	0.089	1
FIS1	0.175663	0.324786	0.136	0.055	1
HAS2	0.175663	0.26216	0.136	0.055	1
SLTM	0.175663	0.279954	0.136	0.055	1
JUNB	0.17647	1.62055	0.273	0.171	1
ST13	0.177685	1.36983	0.136	0.062	1
PRRC2C	0.177846	-1.507	0.045	0.144	1
PDE4D	0.177846	-1.98998	0.045	0.144	1
SMG6	0.177846	-1.75184	0.045	0.144	1
MIR99AHG	0.177846	-1.94615	0.045	0.144	1
AFF4	0.177847	-1.41318	0.045	0.144	1
HK1	0.177847	-1.86567	0.045	0.144	1
KPNA1	0.179239	0.95522	0.182	0.089	1
VAPA	0.179239	0.711996	0.182	0.089	1
MOB1A	0.183066	0.471951	0.227	0.116	1
PEA15	0.183125	0.255523	0.318	0.171	1
STT3A	0.186389	-1.16152	0	0.075	1
TTTY14	0.186389	-1.28092	0	0.075	1
AGO3	0.18639	-1.20425	0	0.075	1
CYP4B1	0.18639	-1.40826	0	0.075	1
SSBP3	0.18639	-1.22525	0	0.075	1
ANKRD13C	0.18639	-1.0946	0	0.075	1
ZRANB2	0.18639	-1.02637	0	0.075	1
DESI2	0.18639	-1.34301	0	0.075	1
CLIP4	0.18639	-1.1431	0	0.075	1
ANTXR1	0.18639	-1.31734	0	0.075	1
NPAS2	0.18639	-1.53813	0	0.075	1
DARS	0.18639	-1.21536	0	0.075	1
MAP3K20	0.18639	-1.36841	0	0.075	1
CYP20A1	0.18639	-1.24101	0	0.075	1
EDEM1	0.18639	-1.10373	0	0.075	1
RBM6	0.18639	-1.46231	0	0.075	1
GK5	0.18639	-1.24481	0	0.075	1
GAK	0.18639	-1.15284	0	0.075	1
LINC01088	0.18639	-1.44324	0	0.075	1
[truncated: 1,516 more rows]

## Sheet: Endothelial cell
Gene	p_val	avg_log2FC	pct.1	pct.2	p_val_adj
ISG15	0	2.8665	0.461	0.029	0
RPL22	0	2.68225	0.443	0.025	0
MINOS1	0	0.765138	0.11	0.001	0
RPL11	0	3.75695	0.642	0.031	0
SH3BGRL3	0	2.37733	0.375	0.013	0
IFI6	0	2.77073	0.486	0.036	0
NDUFS5	0	1.27037	0.187	0.008	0
RPS8	0	3.65398	0.621	0.023	0
PRDX1	0	2.16155	0.362	0.028	0
LEPROT	0	1.76388	0.288	0.002	0
DNAJB4	0	1.70956	0.2	0.003	0
S100A10	0	3.11197	0.549	0.031	0
S100A11	0	3.13712	0.506	0.02	0
S100A6	0	4.25816	0.731	0.051	0
RPS27	0	4.47643	0.737	0.017	0
KRTCAP2	0	1.36291	0.189	0.003	0
RPS7	0	3.02004	0.515	0.029	0
OST4	0	1.8713	0.288	0.007	0
CALM2	0	1.99935	0.322	0.004	0
RPS27A	0	3.65	0.654	0.019	0
PCBP1	0	1.90138	0.339	0.036	0
TIA1	0	1.22958	0.162	0.002	0
TMSB10	0	4.94424	0.937	0.058	0
COX5B	0	1.76348	0.268	0.013	0
IL1RL1	0	4.03277	0.322	0.003	0
HSPE1	0	1.53072	0.23	0.01	0
RPL37A	0	3.18539	0.558	0.052	0
PTMA	0	3.49439	0.831	0.133	0
COPS9	0	1.20062	0.18	0.006	0
ARPC4	0	1.06653	0.117	0.001	0
RPL32	0	4.11184	0.707	0.014	0
RPL15	0	3.20065	0.561	0.013	0
RPSA	0	2.22504	0.373	0.018	0
RPL14	0	2.90511	0.491	0.015	0
TMA7	0	2.40882	0.416	0.022	0
RPL29	0	3.53251	0.601	0.009	0
RPL24	0	2.92108	0.501	0.026	0
RPL35A	0	3.27858	0.565	0.01	0
ATP5ME	0	2.26819	0.361	0.023	0
RPL9	0	2.9958	0.515	0.028	0
RPL34	0	3.93777	0.635	0.011	0
RPS3A	0	3.05615	0.499	0.018	0
RPL37	0	3.75164	0.649	0.029	0
RPS23	0	3.55786	0.578	0.011	0
COX7C	0	2.30645	0.373	0.008	0
UQCRQ	0	1.55516	0.217	0.006	0
ECSCR	0	1.69938	0.239	0.004	0
CD74	0	3.50129	0.783	0.279	0
RPS14	0	3.63236	0.628	0.011	0
RACK1	0	2.60496	0.476	0.048	0
HLA-A	0	2.68798	0.916	0.484	0
TUBB	0	1.99346	0.315	0.02	0
HLA-B	0	2.98772	0.947	0.561	0
CSNK2B	0	1.0281	0.13	0.002	0
TAP2	0	1.68547	0.216	0.002	0
RPS18	0	3.91457	0.615	0.012	0
RPS10	0	2.23254	0.333	0.002	0
RPL10A	0	2.1157	0.319	0.015	0
EEF1A1	0	4.53822	0.823	0.032	0
RPS12	0	3.79517	0.555	0.013	0
ACTB	0	3.70459	0.828	0.111	0
KDELR2	0	1.14379	0.153	0.002	0
NDUFA4	0	1.65783	0.236	0.013	0
TOMM7	0	2.01025	0.322	0.012	0
PPIA	0	2.74738	0.518	0.024	0
SEC61G	0	1.6889	0.265	0.02	0
GNG11	0	2.72148	0.515	0.077	0
ATP5MF	0	1.11688	0.147	0.002	0
GIMAP1	0	1.12859	0.134	0.001	0
SLC25A6	0	1.4575	0.197	0.01	0
TMSB4X	0	5.06003	0.877	0.062	0
NDUFB11	0	1.2313	0.172	0.005	0
TIMP1	0	3.33009	0.489	0.039	0
RPS4X	0	2.93111	0.441	0.008	0
RPL36A	0	2.42364	0.351	0.003	0
RPL39	0	4.04436	0.548	0.007	0
NDUFA1	0	1.51608	0.225	0.009	0
SSR4	0	1.6413	0.255	0.008	0
NAA10	0	1.10732	0.143	0.002	0
RPL10	0	4.19002	0.731	0.032	0
CLU	0	3.54441	0.385	0.031	0
RPL7	0	2.17999	0.348	0.011	0
UQCRB	0	1.75696	0.259	0.008	0
RPL30	0	3.50236	0.567	0.024	0
LY6E	0	2.59083	0.512	0.065	0
RPL8	0	3.51606	0.615	0.013	0
RPS6	0	3.12061	0.551	0.036	0
RPL35	0	3.39748	0.617	0.014	0
RPL12	0	3.05953	0.441	0.025	0
RPL7A	0	3.13753	0.508	0.015	0
IFITM2	0	3.36293	0.72	0.075	0
IFITM1	0	1.89032	0.147	0.002	0
IFITM3	0	4.53286	0.937	0.131	0
RPLP2	0	3.43338	0.631	0.024	0
POLR2L	0	2.23182	0.346	0.009	0
CTSD	0	1.63358	0.185	0.001	0
RPL27A	0	2.84337	0.494	0.013	0
RPS13	0	3.17326	0.494	0.008	0
CD59	0	2.70948	0.532	0.074	0
SELENOH	0	1.26436	0.177	0.002	0
TMEM258	0	1.63765	0.256	0.012	0
FTH1	0	3.36972	0.568	0.029	0
RARRES3	0	1.2222	0.144	0.003	0
COX8A	0	1.39392	0.209	0.002	0
TRMT112	0	1.58673	0.245	0.006	0
PRDX5	0	1.06382	0.157	0.004	0
ARL2	0	1.17127	0.153	0.002	0
FAU	0	3.34627	0.581	0.013	0
CFL1	0	2.86733	0.505	0.026	0
GSTP1	0	1.74337	0.259	0.008	0
RPS3	0	3.26943	0.575	0.022	0
NDUFC2	0	1.20409	0.155	0.001	0
FXYD6	0	1.0197	0.123	0.001	0
RPS25	0	3.12243	0.548	0.024	0
VIM	0	3.31884	0.702	0.12	0
RPS24	0	3.62623	0.611	0.03	0
ADIRF	0	2.60265	0.379	0.03	0
GAPDH	0	3.2109	0.567	0.029	0
PTMS	0	1.8797	0.315	0.029	0
C12orf57	0	1.3548	0.205	0.007	0
TUBA1B	0	2.52788	0.388	0.023	0
COX14	0	0.826696	0.112	0.001	0
PFDN5	0	2.33562	0.391	0.025	0
BLOC1S1	0	1.20488	0.142	0.001	0
CD63	0	2.63499	0.509	0.049	0
RPS26	0	2.85634	0.416	0.01	0
RPL41	0	4.47783	0.742	0.019	0
MYL6	0	3.21432	0.694	0.113	0
NACA	0	2.44567	0.452	0.059	0
TMBIM4	0	1.47007	0.207	0.002	0
RPL6	0	2.73032	0.456	0.024	0
RPLP0	0	2.74115	0.389	0.012	0
COX6A1	0	1.91745	0.29	0.003	0
DYNLL1	0	2.14835	0.368	0.023	0
RPL21	0	2.80583	0.479	0.031	0
TPT1	0	3.98288	0.797	0.117	0
COMMD6	0	1.60862	0.236	0.012	0
RNASE1	0	2.32557	0.306	0.026	0
PSME1	0	2.21998	0.395	0.046	0
NEDD8	0	1.50011	0.195	0.003	0
RPS29	0	3.15158	0.518	0.035	0
RPL36AL	0	1.7348	0.255	0.006	0
CHURC1	0	1.17454	0.173	0.006	0
NPC2	0	1.64032	0.253	0.009	0
IFI27	0	3.972	0.755	0.148	0
NOP10	0	1.40076	0.209	0.007	0
SRP14	0	2.39376	0.426	0.048	0
SERF2	0	3.37506	0.654	0.046	0
B2M	0	3.56602	0.989	0.561	0
RPL4	0	2.16784	0.361	0.011	0
RPLP1	0	4.24297	0.71	0.015	0
RPS17	0	1.57283	0.222	0.003	0
RPS2	0	3.29747	0.561	0.016	0
ELOB	0	1.73088	0.252	0.007	0
RPS15A	0	3.38984	0.509	0.014	0
ARL6IP1	0	1.68811	0.239	0.002	0
MT2A	0	4.46395	0.645	0.077	0
MT1E	0	2.27594	0.245	0.006	0
COX4I1	0	2.05529	0.33	0.018	0
RPL13	0	4.23063	0.734	0.019	0
PFN1	0	2.84057	0.471	0.017	0
GABARAP	0	0.965295	0.122	0.002	0
EIF5A	0	1.5026	0.2	0.009	0
VAMP2	0	1.37817	0.165	0.001	0
RPL26	0	3.23277	0.489	0.004	0
RPL23A	0	2.65919	0.418	0.012	0
RPL23	0	2.32427	0.382	0.01	0
RPL19	0	3.66078	0.642	0.011	0
EIF1	0	2.79611	0.625	0.108	0
RAB5C	0	1.45952	0.173	0.002	0
RAMP2	0	2.6028	0.471	0.075	0
RPL27	0	2.57064	0.436	0.011	0
RPL38	0	3.02449	0.518	0.013	0
SUMO2	0	1.93835	0.352	0.031	0
ACTG1	0	2.91633	0.705	0.181	0
MYL12A	0	2.6713	0.504	0.056	0
MYL12B	0	2.53204	0.512	0.059	0
RPL17	0	1.3956	0.177	0.001	0
FKBP1A	0	3.48858	0.622	0.006	0
CST3	0	2.1625	0.302	0.011	0
ROMO1	0	1.19729	0.172	0.005	0
ATP5F1E	0	3.32204	0.534	0.012	0
RPS21	0	3.05502	0.479	0.022	0
PPDPF	0	1.7332	0.233	0.005	0
GPX4	0	1.21145	0.18	0.005	0
RPS15	0	3.66772	0.654	0.014	0
UQCR11	0	2.03821	0.303	0.003	0
OAZ1	0	2.32179	0.368	0.003	0
EEF2	0	2.22631	0.383	0.031	0
RPL36	0	3.9756	0.717	0.014	0
NDUFA11	0	1.56504	0.205	0.002	0
PET100	0	1.66735	0.243	0.003	0
RPS28	0	4.62789	0.79	0.03	0
UBL5	0	2.02296	0.329	0.01	0
WDR83OS	0	1.45026	0.213	0.003	0
C19orf53	0	1.38167	0.19	0.005	0
NDUFB7	0	1.35836	0.192	0.008	0
RPL18A	0	3.52392	0.552	0.006	0
UBA52	0	2.89777	0.509	0.008	0
NDUFA13	0	1.59354	0.225	0.002	0
COX6B1	0	1.64568	0.243	0.007	0
POLR2I	0	0.958179	0.129	0.002	0
COX7A1	0	1.57527	0.229	0.011	0
RPS16	0	2.94815	0.561	0.049	0
RPS19	0	3.95769	0.697	0.019	0
RABAC1	0	1.68013	0.268	0.019	0
SNRPD2	0	1.38693	0.202	0.006	0
NOP53	0	1.8175	0.299	0.022	0
RPL18	0	3.34433	0.582	0.016	0
FTL	0	2.91157	0.369	0.024	0
RPL13A	0	3.3034	0.577	0.016	0
RPS11	0	3.20871	0.571	0.02	0
NDUFA3	0	1.62491	0.245	0.006	0
RPS9	0	3.11544	0.539	0.023	0
RPL28	0	4.29344	0.737	0.019	0
RPS5	0	2.51075	0.376	0.007	0
MIF	0	1.49501	0.197	0.002	0
UQCR10	0	1.31654	0.185	0.005	0
LGALS1	0	2.62451	0.326	0.018	0
RPL3	0	3.38655	0.592	0.021	0
TSPO	0	1.53859	0.232	0.01	0
CSTB	0	1.62242	0.258	0.013	0
TRAPPC1	2.0117e-306	1.02376	0.14	0.004	6.75266e-302
ARPC1A	1.3871e-305	0.798792	0.099	0.001	4.65609e-301
PPIB	1.16268e-304	1.85434	0.313	0.031	3.90277e-300
SELENOM	7.85319e-301	1.24492	0.166	0.006	2.63608e-296
GPR4	6.28369e-299	0.90842	0.1	0.001	2.10925e-294
CNPY2	3.36542e-298	0.77521	0.094	0.001	1.12967e-293
PRDX2	7.64873e-298	0.805783	0.106	0.001	2.56745e-293
VKORC1	2.99255e-295	0.856748	0.096	0.001	1.00451e-290
TMEM205	1.32461e-294	0.903819	0.109	0.002	4.44633e-290
HLA-DRA	1.8815e-292	2.89665	0.611	0.147	6.31561e-288
CCL23	7.24417e-291	2.57615	0.167	0.007	2.43165e-286
HOXA5	8.73373e-289	0.839052	0.093	0.001	2.93165e-284
HLA-DRB5	4.06453e-287	2.35944	0.456	0.076	1.36434e-282
CLIC1	7.25102e-287	2.03019	0.33	0.037	2.43395e-282
PSAP	1.64767e-286	2.05229	0.398	0.056	5.53072e-282
STX16	6.23826e-286	1.07357	0.137	0.004	2.094e-281
RPL5	6.71331e-286	2.36176	0.439	0.071	2.25346e-281
PPP2CA	8.25239e-285	0.826994	0.106	0.002	2.77008e-280
EDF1	7.73147e-284	1.86781	0.305	0.031	2.59522e-279
PSMA3-AS1	1.01888e-283	0.834351	0.092	0.001	3.42009e-279
TMEM256	1.06905e-283	0.620727	0.092	0.001	3.58849e-279
H3F3A	2.56849e-283	2.50619	0.588	0.139	8.62166e-279
DBI	1.86324e-282	1.08494	0.143	0.005	6.25434e-278
POLR2J3.1	1.8662e-281	0.891251	0.097	0.001	6.26426e-277
COX7A2	5.90494e-276	1.67906	0.263	0.023	1.98211e-271
SPATA13	8.11899e-276	0.820444	0.092	0.001	2.7253e-271
SLC25A5	8.75045e-276	1.02663	0.14	0.005	2.93726e-271
TAGLN2	3.61218e-275	2.30724	0.438	0.072	1.2125e-270
EEF1B2	4.47181e-274	1.64039	0.255	0.022	1.50105e-269
MZT2B	7.57934e-270	1.12906	0.175	0.009	2.54416e-265
ATP6V1F	2.19722e-268	0.982622	0.14	0.005	7.3754e-264
PTPRM	1.25409e-266	-2.93347	0.259	0.884	4.20959e-262
ARF3	4.27046e-266	0.916837	0.103	0.002	1.43347e-261
CLEC3B	6.2396e-265	1.21049	0.146	0.006	2.09445e-260
GALNT18	9.30132e-265	-3.38257	0.236	0.863	3.12218e-260
ATP5F1D	3.95865e-263	1.23252	0.195	0.012	1.3288e-258
HIGD2A	9.33646e-263	0.688178	0.096	0.001	3.13397e-258
CHCHD2	3.61642e-260	1.78051	0.278	0.028	1.21392e-255
ITPRIPL2	6.66448e-260	0.83622	0.082	0.001	2.23707e-255
SDHD	3.99462e-258	0.639269	0.089	0.001	1.34087e-253
IER3IP1	5.74237e-258	0.725437	0.084	0.001	1.92754e-253
DOCK4	8.46928e-257	-2.9452	0.215	0.855	2.84288e-252
PLEKHO2	1.16103e-255	0.713006	0.082	0.001	3.89723e-251
NDUFB8	1.14745e-254	0.751095	0.089	0.001	3.85165e-250
DUSP23	6.48836e-254	1.45102	0.203	0.014	2.17795e-249
MDK	4.04935e-252	0.949171	0.132	0.005	1.35925e-247
SCAND1	6.039e-251	1.19818	0.163	0.008	2.02711e-246
HLA-DRB1	2.7062e-250	2.85174	0.711	0.262	9.08392e-246
SOX18	3.00306e-249	2.01107	0.353	0.049	1.00804e-244
VAMP5	3.29201e-248	1.98532	0.371	0.055	1.10503e-243
CALR	1.41223e-246	2.2987	0.485	0.101	4.74043e-242
SF3B5	2.74789e-246	0.924361	0.13	0.005	9.22384e-242
MARCKSL1	2.02577e-245	1.47476	0.225	0.019	6.79989e-241
TARDBP	3.14224e-245	0.936324	0.114	0.003	1.05476e-240
ATP5MD	7.62923e-245	1.51347	0.229	0.019	2.5609e-240
LDB2	1.35112e-244	-2.92279	0.408	0.888	4.53532e-240
NPDC1	1.23802e-242	2.17299	0.386	0.063	4.15566e-238
NDUFB10	3.24538e-242	1.22293	0.157	0.008	1.08938e-237
CARD16	1.72415e-239	1.2724	0.192	0.013	5.78746e-235
LRMDA	5.81451e-239	-3.53223	0.097	0.778	1.95176e-234
ANAPC11	1.13287e-236	0.988514	0.152	0.007	3.80272e-232
COX16	1.82937e-236	0.719949	0.082	0.001	6.14065e-232
C9orf16	6.55548e-236	1.03469	0.139	0.006	2.20048e-231
ATP5MPL	1.55607e-234	1.41464	0.209	0.017	5.22326e-230
NDUFA2	1.34221e-231	1.07416	0.146	0.007	4.5054e-227
HEXA	3.52324e-230	0.844537	0.087	0.001	1.18265e-225
TMEM14B	2.41694e-229	0.625318	0.082	0.001	8.11296e-225
COX6C	1.83964e-228	1.65869	0.275	0.032	6.17514e-224
MRPL51	8.18222e-228	0.781552	0.11	0.003	2.74652e-223
MAGI1	2.28352e-226	-3.27354	0.183	0.794	7.6651e-222
PRELID1	6.1141e-226	1.07644	0.152	0.008	2.05232e-221
SMIM26	3.08123e-225	0.687617	0.086	0.001	1.03428e-220
ZBTB16	6.97439e-225	-3.2797	0.116	0.766	2.34109e-220
GADD45GIP1	1.08187e-222	1.0944	0.153	0.008	3.63151e-218
HINT1	4.25112e-222	1.90102	0.361	0.059	1.42697e-217
PEBP1	8.99048e-222	0.894913	0.119	0.004	3.01783e-217
GRN	6.10282e-221	1.86418	0.328	0.048	2.04853e-216
SAP18	1.85799e-220	1.31667	0.189	0.014	6.23673e-216
PELO	2.29061e-219	0.627389	0.072	0.001	7.68891e-215
ITM2B	3.5804e-219	2.33649	0.761	0.357	1.20183e-214
SERPING1	7.46034e-218	2.20059	0.495	0.119	2.50421e-213
HLA-E	7.6659e-218	1.91766	0.917	0.669	2.57321e-213
PSMA6	3.89184e-216	0.632353	0.076	0.001	1.30638e-211
BTF3	1.1428e-213	1.93095	0.338	0.053	3.83604e-209
ALDOA	4.10929e-213	0.526541	0.073	0.001	1.37936e-208
LAMTOR4	2.21836e-212	1.33317	0.213	0.02	7.44637e-208
NDUFC1	2.83035e-212	1.43777	0.215	0.02	9.50063e-208
FNIP1	3.61006e-211	0.614391	0.074	0.001	1.21179e-206
HLA-DMA	4.43414e-211	1.40667	0.182	0.014	1.48841e-206
HLA-C	1.87469e-209	2.51148	0.773	0.37	6.29278e-205
CAPNS1	4.14529e-209	1.75708	0.288	0.038	1.39145e-204
RBM12	7.30446e-207	0.603365	0.066	0	2.45189e-202
ZFAND3	2.89906e-206	-2.67448	0.116	0.75	9.73129e-202
CHMP1B	4.59489e-206	0.600476	0.073	0.001	1.54237e-201
CUTA	7.5228e-206	0.824126	0.109	0.004	2.52518e-201
PSMA2	4.37607e-205	0.812215	0.082	0.001	1.46891e-200
PSME2	7.36102e-203	1.60912	0.225	0.023	2.47087e-198
TMED7	7.75491e-203	0.619032	0.073	0.001	2.60309e-198
MMRN1	1.02429e-202	2.67378	0.296	0.041	3.43824e-198
UBB	1.06864e-202	2.05101	0.405	0.081	3.58711e-198
CCL14	4.90271e-202	0.694207	0.077	0.001	1.64569e-197
ZEB1	5.40838e-202	-2.56134	0.203	0.791	1.81543e-197
EID1	6.68146e-202	1.35828	0.212	0.021	2.24277e-197
RALGAPA2	8.79113e-202	-2.55608	0.32	0.833	2.95092e-197
LRRC8C	1.27842e-201	0.57815	0.064	0	4.29127e-197
DPM3	1.33411e-201	0.930222	0.134	0.007	4.47822e-197
CALM1	2.96715e-201	2.14296	0.495	0.126	9.95984e-197
C19orf70	2.21803e-200	1.03492	0.127	0.006	7.44528e-196
ATP5MC2	9.43191e-200	1.72932	0.309	0.047	3.16601e-195
HSP90B1	1.45257e-199	2.36791	0.562	0.169	4.87585e-195
EIF6	6.65827e-199	0.815214	0.087	0.002	2.23498e-194
SYNJ2BP	7.68347e-198	0.537414	0.069	0.001	2.57911e-193
SPTSSA	8.87561e-198	0.609914	0.072	0.001	2.97928e-193
TEX261	1.02107e-197	0.49956	0.056	0	3.42744e-193
ST6GALNAC3	1.5139e-197	-3.33225	0.112	0.72	5.08172e-193
CD81	1.89934e-197	2.03856	0.501	0.131	6.37553e-193
CAVIN2	1.11588e-196	2.12399	0.456	0.107	3.74568e-192
CLN5	1.66875e-196	0.576821	0.063	0	5.60148e-192
PPP3R1	1.94012e-196	0.573366	0.067	0.001	6.51239e-192
ATP5PO	2.62096e-196	0.534488	0.073	0.001	8.79779e-192
BSG	2.67971e-196	1.55293	0.269	0.035	8.99499e-192
AKT3	3.8135e-196	-2.59097	0.142	0.753	1.28008e-191
BLOC1S6	4.76818e-196	0.590349	0.07	0.001	1.60053e-191
UBE2W	1.72526e-195	0.631168	0.062	0	5.79118e-191
MYZAP	4.91284e-195	0.650032	0.066	0.001	1.64909e-190
RPS20	9.80546e-195	1.77646	0.295	0.044	3.2914e-190
ADGRL2	2.58375e-194	-2.57932	0.405	0.841	8.67287e-190
AC016831.7	1.53021e-193	-3.06797	0.064	0.693	5.13645e-189
TOMM5	1.86642e-192	0.534884	0.063	0.001	6.265e-188
TTC28	7.70301e-192	-2.67398	0.117	0.733	2.58567e-187
TSNAX	2.65937e-191	0.470448	0.062	0	8.9267e-187
MATR3.1	3.04255e-191	0.465561	0.062	0	1.02129e-186
SET	8.90947e-191	1.8405	0.332	0.057	2.99064e-186
COMMD7	1.12648e-189	0.724869	0.07	0.001	3.78124e-185
FABP5	1.37067e-189	1.67208	0.15	0.01	4.60092e-185
PYCR2	2.79631e-189	0.516503	0.059	0	9.38636e-185
RNF181	1.09913e-187	0.759845	0.116	0.005	3.68943e-183
H3F3B	1.15276e-185	2.23671	0.577	0.197	3.86947e-181
ARHGEF10	5.06277e-185	0.786262	0.083	0.002	1.69942e-180
LAMTOR5	7.07333e-185	0.846124	0.143	0.009	2.3743e-180
AURKAIP1	7.76043e-185	1.03285	0.139	0.009	2.60494e-180
S100A16	1.56328e-184	1.46776	0.242	0.03	5.24747e-180
PRKCH	4.19291e-184	-2.50268	0.167	0.743	1.40743e-179
BST2	1.72441e-183	2.2996	0.601	0.22	5.78832e-179
NME2	3.36942e-182	0.574129	0.06	0.001	1.13101e-177
MT1M	4.3477e-182	2.48776	0.203	0.021	1.45939e-177
SOD2	1.5732e-180	1.68543	0.23	0.028	5.28076e-176
GNG5	2.25533e-180	1.76197	0.333	0.06	7.57045e-176
RPS19BP1	7.58431e-180	1.07496	0.147	0.01	2.54582e-175
ZFP91	8.19761e-180	0.591717	0.062	0.001	2.75169e-175
DSTN	1.00172e-179	1.78782	0.376	0.077	3.36246e-175
CAVIN1	1.37667e-179	2.01644	0.465	0.118	4.62108e-175
CADPS2	3.50073e-179	-2.56605	0.137	0.72	1.17509e-174
ALKBH7	5.63566e-179	0.738215	0.084	0.002	1.89172e-174
LAPTM4A	6.51521e-179	1.87877	0.408	0.093	2.18696e-174
MYL9	6.96143e-179	1.09573	0.127	0.007	2.33674e-174
SMIM7	1.09226e-178	0.648595	0.069	0.001	3.6664e-174
GOSR2	7.69763e-178	0.663272	0.063	0.001	2.58386e-173
PTK2	2.28603e-177	-2.13735	0.202	0.753	7.67352e-173
NDUFB1	8.39136e-177	1.5347	0.258	0.036	2.81673e-172
ZHX1	2.97798e-176	0.553956	0.062	0.001	9.99618e-172
CHMP4A	3.14168e-176	0.524472	0.064	0.001	1.05457e-171
STMN1	6.89887e-176	1.05422	0.123	0.007	2.31574e-171
ERF	9.79627e-175	0.58847	0.06	0.001	3.28831e-170
HLA-DPA1	7.10929e-174	2.06379	0.386	0.085	2.38638e-169
TLR4	1.06911e-173	0.601345	0.054	0	3.58869e-169
RBM7	2.57904e-173	0.553113	0.059	0.001	8.65706e-169
SLC35F6	2.72455e-173	0.535047	0.059	0.001	9.1455e-169
PTPRG	3.25485e-173	-2.73128	0.155	0.716	1.09256e-168
FBXL7	1.66715e-171	-2.85361	0.097	0.678	5.59613e-167
SBF2	1.8282e-171	-2.39319	0.142	0.708	6.13672e-167
TXNDC17	2.89413e-171	0.830316	0.099	0.004	9.71471e-167
EXOC4	1.95263e-170	-2.57373	0.097	0.677	6.55438e-166
ZNF503	3.99307e-170	0.729446	0.064	0.001	1.34035e-165
CHMP3	4.6524e-170	0.91104	0.13	0.008	1.56167e-165
TCF12	1.29513e-169	-2.31885	0.15	0.71	4.34738e-165
SLC5A3	1.64488e-169	0.377159	0.054	0	5.52135e-165
ZBTB20	4.68762e-169	-1.85169	0.363	0.822	1.57349e-164
ANO2	8.52324e-169	-3.24122	0.054	0.64	2.861e-164
ATP5MG	1.29126e-168	1.4048	0.222	0.028	4.33437e-164
RBM14	1.61948e-168	0.520763	0.053	0	5.43611e-164
MACF1	6.31454e-168	-1.73674	0.455	0.867	2.1196e-163
PSMB6	8.48428e-168	1.16845	0.139	0.01	2.84792e-163
COA3	9.48047e-168	0.565657	0.089	0.003	3.18231e-163
ID1	1.98387e-167	2.36878	0.496	0.148	6.65924e-163
APRT	5.71552e-167	0.77682	0.107	0.005	1.91853e-162
SLC35A3	6.64387e-167	0.662642	0.072	0.002	2.23015e-162
NPHP3	1.71481e-165	0.568281	0.054	0	5.75611e-161
SNRPN	1.8908e-165	0.813315	0.103	0.005	6.34685e-161
MARCKS	2.23361e-165	2.09777	0.382	0.086	7.49756e-161
C7	3.33462e-165	2.78803	0.22	0.028	1.11933e-160
IGFBP7	6.51706e-165	2.62159	0.562	0.199	2.18758e-160
MEF2A	1.18946e-164	-2.22582	0.362	0.819	3.99265e-160
TMX2	1.3442e-164	0.509041	0.06	0.001	4.51207e-160
C1QBP	2.14267e-163	0.795936	0.106	0.005	7.19232e-159
ARL15	5.79481e-162	-3.40915	0.06	0.63	1.94514e-157
NDUFAF3	7.12206e-162	0.870638	0.1	0.005	2.39066e-157
TMBIM6	3.20627e-161	1.99772	0.471	0.138	1.07625e-156
ZNF655	3.60631e-161	0.591145	0.057	0.001	1.21053e-156
TPI1	4.34493e-161	1.42532	0.233	0.032	1.45846e-156
KIAA1217	1.82633e-160	-3.01281	0.107	0.662	6.13043e-156
RAMMET	2.31009e-160	0.480478	0.053	0	7.75427e-156
KCTD12	2.93262e-160	2.25286	0.422	0.11	9.84392e-156
CCNY	3.8686e-160	-2.59951	0.122	0.672	1.29857e-155
MEA1	5.20588e-160	0.596565	0.072	0.002	1.74746e-155
ISY1	1.87953e-159	0.531727	0.063	0.001	6.309e-155
TMEM91	3.79363e-159	0.405763	0.052	0	1.27341e-154
LINC00486	5.89902e-158	-2.31745	0.04	0.619	1.98012e-153
MED13L	2.18939e-157	-2.12766	0.179	0.711	7.34912e-153
CRIP2	3.88885e-157	1.89679	0.454	0.126	1.30537e-152
NPM1	7.7174e-157	1.42094	0.245	0.037	2.5905e-152
BORCS7	1.68333e-156	0.494627	0.059	0.001	5.65044e-152
MRPL57	1.78059e-156	0.961124	0.127	0.009	5.97691e-152
NDUFB2	1.82689e-156	1.32944	0.222	0.03	6.13233e-152
FIS1	1.94457e-156	1.14193	0.185	0.02	6.52734e-152
PARD3	2.31377e-156	-2.72866	0.039	0.602	7.76664e-152
MRPL54	2.37484e-156	0.722867	0.09	0.004	7.97164e-152
TRIO	2.47518e-156	-2.44514	0.104	0.659	8.30844e-152
JMJD1C	5.3081e-156	-2.15413	0.21	0.727	1.78177e-151
ZNF593	1.63401e-155	0.57862	0.067	0.002	5.48489e-151
COX7B	1.89804e-155	1.17009	0.176	0.018	6.37114e-151
ATOX1	3.07564e-155	1.39005	0.229	0.032	1.0324e-150
TMEM170A	1.01089e-154	0.477051	0.057	0.001	3.39324e-150
AFF3	5.14455e-153	-3.49882	0.082	0.618	1.72687e-148
C1R	2.70129e-152	1.49481	0.226	0.032	9.06744e-148
PTPRK	5.89061e-152	-2.51167	0.172	0.686	1.9773e-147
ATP5F1B	1.26355e-151	1.4232	0.236	0.035	4.24137e-147
TNFSF12	1.44572e-151	0.523118	0.052	0.001	4.85284e-147
SELENON	2.98148e-151	1.26477	0.185	0.021	1.00079e-146
TIMM13	3.18905e-151	0.768431	0.099	0.005	1.07047e-146
CALM3	4.70279e-151	1.05071	0.133	0.01	1.57859e-146
SPCS1	6.58115e-151	1.04454	0.156	0.015	2.2091e-146
TXNIP	7.17289e-151	2.23646	0.788	0.506	2.40772e-146
CD151	3.05373e-150	1.65062	0.298	0.056	1.02505e-145
TIMM8B	3.25787e-150	0.891191	0.113	0.007	1.09357e-145
ISCU	8.06485e-150	1.15021	0.176	0.019	2.70713e-145
PARK7	8.48093e-150	1.21913	0.195	0.024	2.84679e-145
SF3B6	3.72663e-149	1.12848	0.163	0.016	1.25092e-144
CFI	1.52233e-148	0.685015	0.096	0.005	5.10999e-144
CKLF	8.32559e-148	0.497608	0.059	0.001	2.79465e-143
MRPL41	1.36892e-147	1.03751	0.143	0.012	4.59507e-143
EEF1D	2.26245e-147	1.81439	0.391	0.1	7.59438e-143
FCHSD2	4.25562e-147	-2.29834	0.147	0.672	1.42848e-142
PPP1CA	2.87247e-146	0.906524	0.122	0.009	9.64202e-142
FKBP8	4.37215e-146	0.995179	0.132	0.01	1.4676e-141
UQCRH	1.05369e-145	1.17672	0.169	0.018	3.53692e-141
FYN	2.01701e-145	-2.10467	0.179	0.703	6.7705e-141
FAM96B	2.70524e-145	1.1668	0.182	0.021	9.08069e-141
ASAP1	2.83941e-145	-2.08857	0.197	0.705	9.53105e-141
SMARCE1	1.99939e-144	0.584744	0.067	0.002	6.71135e-140
PRKCE	2.5505e-144	-1.91995	0.315	0.804	8.56126e-140
HSBP1	4.88364e-144	1.19543	0.193	0.024	1.63929e-139
CSRP1	8.69039e-144	1.34986	0.187	0.023	2.9171e-139
RERE	1.56439e-143	-2.06326	0.17	0.687	5.25117e-139
PRICKLE2	1.71265e-143	-2.97031	0.09	0.616	5.74885e-139
TWF2	5.47693e-143	0.459983	0.057	0.001	1.83844e-138
HNRNPUL2	6.0619e-143	0.518938	0.05	0.001	2.0348e-138
SORBS1	7.1082e-143	-2.53525	0.112	0.637	2.38601e-138
CTDNEP1	9.19315e-143	0.658818	0.079	0.003	3.08587e-138
ARHGAP26	2.39434e-142	-2.60023	0.107	0.623	8.03707e-138
YBX1	2.9835e-142	1.62146	0.293	0.058	1.00147e-137
H2AFZ	3.40921e-142	1.40966	0.203	0.027	1.14437e-137
INO80C	7.24287e-142	0.407696	0.054	0.001	2.43121e-137
SKP1	1.18733e-141	1.58106	0.308	0.063	3.9855e-137
SASH1	5.50127e-141	-1.81937	0.332	0.787	1.84661e-136
FTX	1.75492e-140	-1.878	0.246	0.739	5.89075e-136
AKAP13	5.65805e-140	-2.00341	0.212	0.711	1.89924e-135
AP2S1	8.82329e-140	0.99882	0.137	0.012	2.96171e-135
GNB2	2.11889e-139	1.36457	0.247	0.041	7.11248e-135
TM4SF1	1.56975e-138	2.08044	0.526	0.192	5.26919e-134
YWHAH	1.85287e-138	1.31613	0.196	0.026	6.21952e-134
PDLIM2	4.42971e-138	0.36407	0.052	0.001	1.48692e-133
ZNHIT1	4.48292e-138	1.29433	0.219	0.033	1.50478e-133
NSA2	1.21806e-137	1.21826	0.177	0.021	4.08867e-133
ZSWIM6	1.62633e-137	-2.22883	0.129	0.646	5.45909e-133
SYNE1	1.79316e-137	-2.14521	0.242	0.725	6.01912e-133
ATP6V1G1	2.54914e-137	1.2273	0.203	0.028	8.55669e-133
EMP3	3.20333e-137	1.71981	0.203	0.029	1.07526e-132
AGAP1	3.59453e-137	-2.65772	0.024	0.546	1.20658e-132
MAML2	9.76654e-137	-2.54653	0.104	0.611	3.27834e-132
UTRN	1.0111e-136	-1.92928	0.245	0.714	3.39395e-132
DAB2	1.32468e-136	0.833123	0.107	0.007	4.44656e-132
CAVIN3	1.49584e-136	1.05464	0.107	0.007	5.02108e-132
TMEM147	2.35695e-136	0.750471	0.103	0.006	7.91159e-132
BABAM1	2.75245e-136	0.514247	0.05	0.001	9.23914e-132
DOCK9	2.31499e-135	-1.69066	0.396	0.803	7.77073e-131
DPYD	4.50437e-134	-2.1836	0.117	0.629	1.51198e-129
CHMP2A	1.27018e-133	1.08775	0.144	0.014	4.26362e-129
TMEM160	1.62363e-133	0.893613	0.106	0.007	5.45003e-129
PA2G4	2.2194e-133	1.0824	0.157	0.017	7.44984e-129
CEBPD	2.4701e-133	2.21877	0.436	0.139	8.29139e-129
METTL26	3.14254e-133	0.830662	0.133	0.012	1.05486e-128
GNAQ	1.35565e-132	-1.78223	0.262	0.733	4.55052e-128
GRK5	1.56466e-132	-2.28311	0.14	0.639	5.25209e-128
TOMM22	1.60523e-132	0.651691	0.08	0.004	5.38829e-128
C11orf54	3.99705e-132	0.409554	0.052	0.001	1.34169e-127
IGF1R	8.71116e-132	-2.32512	0.097	0.604	2.92408e-127
FOXN3	1.28283e-131	-2.39531	0.103	0.596	4.30609e-127
TBC1D5	2.61208e-131	-2.24449	0.112	0.605	8.76796e-127
SH3D19	6.63749e-131	-2.33032	0.137	0.633	2.22801e-126
RASAL2	8.82625e-131	-2.12563	0.147	0.645	2.96271e-126
TAGLN	1.8792e-130	1.32705	0.097	0.006	6.30792e-126
ACKR1	3.28231e-130	2.98927	0.247	0.046	1.10177e-125
LRCH1	3.42475e-130	-2.1926	0.103	0.604	1.14959e-125
NDUFS6	4.02237e-129	1.07088	0.177	0.023	1.35019e-124
TFF3	5.35854e-129	1.61867	0.094	0.006	1.7987e-124
POLR2J	5.60202e-129	0.903292	0.112	0.008	1.88043e-124
MT1X	2.01244e-127	1.47101	0.156	0.018	6.75516e-123
SELENOK	2.33244e-127	1.16987	0.162	0.019	7.8293e-123
MGP	8.3516e-127	2.34585	0.276	0.057	2.80338e-122
CCDC85B	8.98757e-127	1.49632	0.286	0.059	3.01686e-122
MIEN1	1.56029e-126	0.728143	0.099	0.006	5.23741e-122
SMDT1	3.84509e-126	0.740716	0.104	0.007	1.29068e-121
CLDN5	7.84237e-126	2.10592	0.71	0.413	2.63245e-121
C4orf48	1.64623e-125	0.658662	0.069	0.003	5.5259e-121
ARHGDIA	1.8904e-125	1.58371	0.278	0.057	6.34552e-121
RAN	2.31269e-125	0.860218	0.127	0.012	7.76302e-121
JUND	2.33588e-125	1.72839	0.346	0.088	7.84084e-121
RHOC	2.68095e-125	1.71975	0.342	0.086	8.99913e-121
ELMO1	3.11156e-125	-2.10429	0.119	0.608	1.04446e-120
ARPC1B	5.48097e-125	1.11171	0.167	0.021	1.8398e-120
TUFM	7.11689e-125	1.15422	0.177	0.023	2.38893e-120
STARD13	2.84406e-124	-2.21051	0.11	0.595	9.54667e-120
SSH2	3.03932e-124	-2.36342	0.074	0.56	1.02021e-119
THAP5	4.2348e-124	0.458881	0.052	0.001	1.4215e-119
PYURF	1.06556e-122	0.971352	0.152	0.017	3.57675e-118
ATP5MC3	8.05923e-122	0.958134	0.134	0.014	2.70524e-117
PDE3B	1.68345e-121	-2.75264	0.076	0.553	5.65083e-117
AC007319.1	1.98692e-121	-2.74417	0.052	0.541	6.66948e-117
ATP5PD	2.39798e-121	0.961222	0.129	0.012	8.0493e-117
METTL7A	5.67699e-121	1.07397	0.133	0.013	1.9056e-116
SEC61B	9.29666e-121	1.39367	0.222	0.038	3.12061e-116
ATP5IF1	1.14179e-120	1.19668	0.173	0.023	3.83263e-116
HNRNPA0	1.93041e-120	1.07852	0.166	0.021	6.47981e-116
MEIS1	2.25679e-120	-2.42346	0.084	0.567	7.57537e-116
NDUFA6	2.91511e-120	0.897605	0.12	0.011	9.78514e-116
SELENOP	1.18956e-119	1.31088	0.167	0.022	3.99299e-115
ERC1	4.35224e-119	-1.94265	0.102	0.587	1.46091e-114
VAT1	5.74961e-119	1.43171	0.206	0.033	1.92997e-114
SLC25A3	8.98369e-119	1.42601	0.25	0.049	3.01555e-114
EIF4A1	7.12166e-118	1.14592	0.167	0.022	2.39053e-113
PSMB3	1.84665e-117	1.14286	0.195	0.03	6.19864e-113
STK3	2.1586e-117	-2.02413	0.1	0.575	7.24576e-113
NCL	2.50751e-117	1.50994	0.247	0.049	8.41695e-113
COPE	2.82942e-117	1.03989	0.16	0.02	9.4975e-113
LAGE3	3.22987e-117	0.375346	0.06	0.002	1.08417e-112
GNA14	5.45026e-117	-2.71241	0.094	0.556	1.82949e-112
DLEU2	7.28665e-117	-2.26383	0.056	0.528	2.44591e-112
LPP	1.8483e-116	-1.78262	0.269	0.693	6.2042e-112
DOCK1	4.28528e-116	-1.8495	0.143	0.614	1.43844e-111
GPX3	8.19303e-116	2.64242	0.442	0.153	2.75016e-111
ATP5MC1	1.28883e-115	0.618197	0.093	0.006	4.32623e-111
VPS13B	1.39932e-115	-2.00397	0.077	0.55	4.69709e-111
FIP1L1	1.54525e-115	0.550172	0.06	0.002	5.18693e-111
NDUFS7	1.68938e-115	0.962243	0.152	0.018	5.67075e-111
MEIS2	2.73739e-115	-2.20189	0.14	0.606	9.1886e-111
HYAL2	5.34065e-115	1.78533	0.449	0.154	1.7927e-110
MALAT1	6.28273e-115	-0.727103	0.926	1	2.10892e-110
BCAP31	7.58703e-115	1.43126	0.258	0.053	2.54674e-110
LSM3	1.14153e-114	0.81984	0.102	0.008	3.83177e-110
FNDC3B	2.08888e-114	-1.82687	0.225	0.665	7.01175e-110
SNRPC	2.25439e-114	0.743936	0.104	0.008	7.56733e-110
SUMO3	7.23849e-114	0.928045	0.142	0.016	2.42974e-109
PGRMC1	7.35487e-114	0.858029	0.123	0.012	2.46881e-109
SHC1	1.30449e-113	1.08914	0.139	0.016	4.37877e-109
RBM8A	2.60166e-113	1.23852	0.21	0.036	8.73301e-109
STAG1	3.54554e-113	-1.88743	0.137	0.599	1.19013e-108
VTI1A	4.35152e-113	-2.11423	0.06	0.525	1.46068e-108
C4orf3	4.5864e-113	1.54191	0.279	0.063	1.53952e-108
SMYD3	8.85113e-113	-2.4204	0.05	0.512	2.97106e-108
BANF1	3.10438e-112	0.890295	0.132	0.014	1.04205e-107
ARID1B	3.4121e-112	-1.62037	0.242	0.685	1.14534e-107
FMNL2	7.11235e-112	-2.57008	0.116	0.572	2.3874e-107
CANX	1.1279e-111	1.72844	0.425	0.146	3.78603e-107
TXN	1.17061e-111	1.1378	0.18	0.027	3.9294e-107
DAD1	1.19208e-111	1.18909	0.213	0.038	4.00146e-107
VAMP8	1.99783e-111	0.555395	0.083	0.005	6.70613e-107
PDIA4	2.15037e-111	1.1802	0.157	0.021	7.21814e-107
BTG1	2.16689e-111	1.88907	0.406	0.132	7.27359e-107
EPB41L4A	2.41683e-110	-2.0086	0.137	0.594	8.11256e-106
RAPGEF2	4.02891e-110	-1.82771	0.134	0.596	1.35238e-105
S1PR1	4.34783e-110	1.61012	0.386	0.119	1.45944e-105
PEA15	4.46988e-110	1.46918	0.236	0.047	1.5004e-105
TMEM219	4.90498e-110	1.27791	0.23	0.044	1.64645e-105
EFEMP1	6.66818e-110	1.76921	0.147	0.018	2.23831e-105
SPARCL1	3.37432e-109	2.64472	0.66	0.408	1.13266e-104
GPHN	5.58764e-109	-2.23348	0.049	0.496	1.8756e-104
JTB	1.0942e-108	1.1064	0.176	0.026	3.67291e-104
ID3	2.126e-108	1.939	0.449	0.166	7.13633e-104
SYF2	2.8902e-108	1.02674	0.155	0.02	9.70154e-104
HOMER3	5.37611e-108	0.628752	0.07	0.004	1.8046e-103
CCL21	5.43071e-108	3.7261	0.134	0.016	1.82293e-103
RPS6KA2	6.18314e-108	-1.85889	0.187	0.627	2.0755e-103
FCGRT	6.25573e-108	1.42421	0.253	0.054	2.09986e-103
SPIDR	7.20543e-108	-2.10705	0.067	0.519	2.41865e-103
RABGAP1L	7.77665e-108	-2.08055	0.083	0.533	2.61039e-103
BCAS3	1.65798e-107	-2.22482	0.067	0.517	5.56535e-103
NUPR1	2.29282e-107	0.837164	0.106	0.009	7.6963e-103
HMGB1	2.71793e-107	1.69196	0.521	0.22	9.12327e-103
GABARAPL2	3.28243e-107	1.18328	0.215	0.04	1.10181e-102
POLR2K	3.44786e-107	0.708683	0.106	0.009	1.15734e-102
IGFBP4	5.47871e-107	1.64016	0.568	0.252	1.83904e-102
TSPAN7	8.13731e-107	1.25559	0.21	0.038	2.73145e-102
LDHA	8.45328e-107	1.29253	0.247	0.052	2.83751e-102
TUBB4B	1.39124e-106	1.11988	0.143	0.018	4.66999e-102
HSD17B10	1.96189e-106	0.439679	0.066	0.003	6.58547e-102
RAPGEF4	4.06146e-106	-1.74987	0.222	0.661	1.36331e-101
ATRAID	5.59358e-106	0.926481	0.129	0.014	1.8776e-101
PSMC3	7.88121e-106	0.986514	0.129	0.014	2.64549e-101
PSMB10	1.96172e-105	0.577631	0.063	0.003	6.5849e-101
NR3C2	2.6285e-105	-2.38951	0.052	0.493	8.82307e-101
ABHD14B	3.91008e-105	0.488964	0.059	0.002	1.3125e-100
BAZ2B	8.03977e-105	-1.67437	0.182	0.626	2.69871e-100
FLI1	1.16826e-104	-1.79863	0.217	0.647	3.92149e-100
CDC42BPA	1.53573e-104	-1.73461	0.185	0.623	5.15498e-100
ATP6V0B	2.31958e-104	1.11574	0.166	0.025	7.78612e-100
H2AFJ	2.90989e-104	0.996399	0.14	0.018	9.76762e-100
ARPC5	3.92819e-104	1.49431	0.253	0.056	1.31858e-99
PHACTR1	4.87547e-104	-2.35625	0.044	0.484	1.63655e-99
AP2M1	4.97258e-104	1.40218	0.263	0.06	1.66915e-99
FABP4	7.686e-104	1.65234	0.086	0.006	2.57996e-99
ARHGAP31	8.08679e-104	-1.72649	0.153	0.6	2.71449e-99
HECW2	1.54902e-103	-1.88012	0.209	0.636	5.19959e-99
DRAP1	3.72029e-103	0.782436	0.116	0.012	1.24879e-98
RTL8C	4.9838e-103	0.937694	0.134	0.016	1.67291e-98
PPP6R3	6.58104e-103	-1.62103	0.146	0.588	2.20906e-98
PFDN2	7.04265e-103	1.00851	0.165	0.024	2.364e-98
TAX1BP3	8.93273e-103	0.589435	0.077	0.005	2.99845e-98
TCF4	1.60022e-102	-1.16507	0.704	0.894	5.37147e-98
S100A4	1.97175e-102	1.81816	0.173	0.027	6.61858e-98
ECH1	3.76385e-102	0.784239	0.104	0.01	1.26341e-97
HLA-DQB1	5.87422e-102	1.69792	0.325	0.092	1.9718e-97
POP7	6.94949e-102	0.528946	0.06	0.003	2.33273e-97
PSMB8	7.19041e-102	1.41934	0.282	0.069	2.4136e-97
IMMP2L	1.05208e-101	-2.47656	0.054	0.485	3.5315e-97
MKLN1	1.13007e-101	-1.63814	0.213	0.646	3.79332e-97
RPL31	1.2223e-101	1.62188	0.292	0.076	4.10288e-97
ATP5PF	2.06722e-101	1.0915	0.187	0.032	6.93902e-97
MBD5	3.82543e-101	-1.76356	0.103	0.546	1.28408e-96
SBDS	4.76985e-101	1.2169	0.2	0.037	1.6011e-96
ERBIN	1.27013e-100	-1.76893	0.136	0.568	4.26345e-96
DACH1	6.29118e-100	-2.2096	0.116	0.552	2.11176e-95
ARF6	2.27461e-99	1.13709	0.156	0.023	7.63519e-95
ETV6	2.91396e-99	-1.88081	0.122	0.551	9.78128e-95
A2M	3.76738e-99	1.92466	0.581	0.298	1.2646e-94
SIVA1	5.37011e-99	0.831104	0.133	0.016	1.80258e-94
EIF3G	1.16946e-98	1.14728	0.167	0.026	3.92554e-94
HMBOX1	1.20595e-98	-1.75477	0.162	0.592	4.04801e-94
PHB2	2.44225e-98	0.889399	0.14	0.019	8.19792e-94
CAV1	3.64843e-98	1.68583	0.571	0.275	1.22467e-93
IL6ST	4.27678e-98	1.98696	0.577	0.311	1.43559e-93
CTSA	1.17602e-97	1.1308	0.153	0.022	3.94753e-93
COP1	1.19354e-97	-1.7827	0.074	0.508	4.00634e-93
CD302	1.33344e-97	0.579187	0.073	0.005	4.47595e-93
CDK14	1.36796e-97	-2.29272	0.019	0.434	4.59183e-93
BTBD9	1.87243e-97	-2.306	0.04	0.46	6.2852e-93
PHPT1	2.08168e-97	0.855318	0.113	0.012	6.98756e-93
NHP2	4.77284e-97	0.630722	0.09	0.007	1.6021e-92
PYCARD	7.97774e-97	0.423954	0.053	0.002	2.67789e-92
GHITM	1.18044e-96	0.913563	0.155	0.023	3.96239e-92
FLT1	1.22304e-96	-2.01739	0.289	0.674	4.10539e-92
DCTN3	1.60127e-96	0.642998	0.102	0.01	5.37498e-92
GNAI2	1.72916e-96	1.65283	0.592	0.306	5.80427e-92
KRT10	2.09573e-96	0.78413	0.119	0.013	7.03472e-92
RNF187	2.16725e-96	0.765137	0.09	0.007	7.27482e-92
SOD1	2.55833e-96	1.13373	0.189	0.034	8.58754e-92
RPL22L1	2.81967e-96	0.705115	0.076	0.005	9.46479e-92
NCOA1	4.13151e-96	-1.75906	0.117	0.545	1.38682e-91
CDKAL1	5.13893e-96	-1.89681	0.074	0.498	1.72498e-91
LAMP1	5.55291e-96	1.49611	0.315	0.089	1.86395e-91
TBC1D22A	5.60347e-96	-1.82183	0.073	0.498	1.88092e-91
SNHG9	1.01118e-95	0.897179	0.116	0.013	3.39424e-91
RAPGEF1	1.72296e-95	-1.88598	0.112	0.534	5.78346e-91
ANXA2	3.1853e-95	1.72761	0.385	0.136	1.06921e-90
STXBP6	5.05844e-95	-1.90901	0.226	0.619	1.69797e-90
CTGF	5.41641e-95	1.94981	0.144	0.02	1.81813e-90
SMIM37	5.51877e-95	0.772856	0.12	0.014	1.85248e-90
AFDN	8.97052e-95	-1.488	0.249	0.659	3.01113e-90
KAT6A	1.01774e-94	-1.43791	0.246	0.666	3.41623e-90
YWHAB	1.2167e-94	1.60157	0.34	0.106	4.0841e-90
ITM2A	1.29462e-94	1.39814	0.233	0.052	4.34564e-90
AQP1	1.5869e-94	1.88793	0.648	0.401	5.32676e-90
RRAGA	1.73639e-94	0.695545	0.089	0.007	5.82853e-90
RBFOX2	3.42846e-94	-1.73871	0.082	0.51	1.15083e-89
FBL	2.07275e-93	0.715923	0.083	0.006	6.9576e-89
AUTS2	2.41199e-93	-2.36714	0.056	0.464	8.09634e-89
FAF1	3.41866e-93	-1.84953	0.06	0.473	1.14754e-88
DIAPH2	6.7138e-93	-2.06567	0.07	0.48	2.25362e-88
EXOC6B	7.16362e-93	-1.93497	0.076	0.487	2.40461e-88
PPFIBP1	7.48783e-93	-1.51772	0.339	0.728	2.51344e-88
RSL24D1	2.35691e-92	0.94681	0.155	0.024	7.91144e-88
FRYL	2.54964e-92	-1.41786	0.26	0.672	8.55839e-88
PNPLA2	3.20365e-92	0.974294	0.179	0.031	1.07537e-87
WWOX	5.24523e-92	-2.57429	0.03	0.43	1.76067e-87
ZNF506	6.17553e-92	0.384142	0.05	0.002	2.07294e-87
CHST11	7.06849e-92	-2.12158	0.044	0.448	2.37268e-87
CLASP1	1.53125e-91	-1.72763	0.087	0.504	5.13996e-87
THSD4	2.53288e-91	-2.31488	0.077	0.483	8.50213e-87
SNU13	3.47929e-91	1.24791	0.21	0.044	1.16789e-86
KHDRBS2	6.35645e-91	-2.30999	0.03	0.432	2.13367e-86
MRPL52	8.44933e-91	0.978585	0.144	0.021	2.83619e-86
BABAM2	9.96697e-91	-1.89524	0.063	0.467	3.34561e-86
DYM	1.019e-90	-1.76867	0.057	0.465	3.42049e-86
PLEKHG1	2.01847e-90	-1.89003	0.143	0.547	6.77539e-86
RFX3	3.02244e-90	-1.80388	0.074	0.484	1.01454e-85
AHNAK	3.04843e-90	1.57054	0.398	0.143	1.02327e-85
COX5A	4.03496e-90	0.974813	0.126	0.016	1.35441e-85
ZFP36L1	5.2665e-90	1.85652	0.574	0.298	1.7678e-85
SRPK2	9.26924e-90	-1.77395	0.08	0.49	3.11141e-85
CEBPB	1.32276e-89	1.00299	0.133	0.018	4.4401e-85
ZNF358	1.34295e-89	0.71976	0.084	0.007	4.50788e-85
QKI	2.15227e-89	-1.26729	0.385	0.744	7.22451e-85
DDT	2.30683e-89	0.717813	0.103	0.011	7.74334e-85
PITPNC1	2.38634e-89	-2.26875	0.074	0.473	8.01023e-85
SNRPG	5.56488e-89	1.14537	0.173	0.031	1.86796e-84
NAV1	8.21334e-89	-1.8385	0.08	0.492	2.75697e-84
MCC	9.25301e-89	-1.98284	0.073	0.476	3.10596e-84
FOXP1	1.41587e-88	-1.30693	0.372	0.733	4.75264e-84
POLD4	1.94837e-88	0.525364	0.059	0.003	6.5401e-84
APLP2	2.31233e-88	1.66394	0.325	0.102	7.7618e-84
CIB1	2.34798e-88	0.947767	0.144	0.022	7.88145e-84
PIM3	2.39628e-88	1.45099	0.309	0.09	8.0436e-84
CPE	2.41085e-88	1.38189	0.14	0.021	8.0925e-84
BRK1	2.67188e-88	1.09355	0.18	0.033	8.9687e-84
SNRPE	3.21864e-88	0.621715	0.092	0.009	1.0804e-83
NCOA2	3.33652e-88	-1.78903	0.082	0.482	1.11997e-83
CTSL	4.06979e-88	1.01936	0.144	0.022	1.36611e-83
FER	1.23949e-87	-1.75216	0.1	0.499	4.16059e-83
LSM7	1.54072e-87	0.984966	0.163	0.028	5.17173e-83
SNRPF	2.50759e-87	0.902359	0.137	0.02	8.41724e-83
FKBP2	1.31614e-86	0.878017	0.134	0.019	4.41788e-82
ETFB	2.00825e-86	0.65225	0.077	0.006	6.74108e-82
MYO1E	5.22581e-86	-2.20663	0.052	0.437	1.75415e-81
CYC1	7.55009e-86	0.743356	0.107	0.012	2.53434e-81
GIMAP6	8.35776e-86	1.24839	0.185	0.036	2.80545e-81
AC245595.1	8.69719e-86	0.399217	0.054	0.003	2.91939e-81
RAD51B	1.94982e-85	-2.17126	0.041	0.427	6.54495e-81
SH3RF3	8.73957e-85	-1.95112	0.082	0.476	2.93361e-80
BIRC6	9.05519e-85	-1.42281	0.209	0.599	3.03956e-80
BOLA3	1.00954e-84	0.51243	0.063	0.004	3.38873e-80
KMT2C	1.23378e-84	-1.4431	0.185	0.583	4.14143e-80
NIPBL	1.82774e-84	-1.49067	0.183	0.575	6.13518e-80
FAM172A	1.86573e-84	-1.82299	0.069	0.455	6.2627e-80
CENPB	1.89367e-84	0.834984	0.086	0.008	6.35649e-80
EIF4G3	2.93465e-84	-1.58778	0.119	0.519	9.85075e-80
GUK1	3.07175e-84	1.5489	0.464	0.201	1.0311e-79
RAPGEF5	3.86548e-84	-1.58311	0.303	0.67	1.29752e-79
POLR2G	4.5528e-84	0.666449	0.09	0.009	1.52824e-79
PRR13	4.71425e-84	0.736049	0.11	0.013	1.58243e-79
SNRPD1	7.22288e-84	0.726038	0.114	0.014	2.4245e-79
EXT1	7.89997e-84	-2.12409	0.059	0.443	2.65178e-79
CPNE8	9.18283e-84	-1.55765	0.16	0.55	3.0824e-79
DGCR6L	1.05622e-83	0.527152	0.069	0.005	3.54542e-79
FTO	1.23269e-83	-1.80865	0.06	0.444	4.13776e-79
KDM6A	1.5065e-83	-1.75575	0.066	0.45	5.05686e-79
RNF5	3.25659e-83	0.503026	0.067	0.005	1.09314e-78
YIF1A	3.34461e-83	0.524471	0.073	0.006	1.12269e-78
PRDX3	5.10831e-83	0.809432	0.122	0.016	1.71471e-78
ANXA5	9.40402e-83	1.55014	0.308	0.096	3.15665e-78
NXN	1.51457e-82	-2.24421	0.099	0.477	5.08397e-78
ANKRD44	1.58806e-82	-1.9822	0.044	0.423	5.33066e-78
USP34	1.9501e-82	-1.33527	0.205	0.606	6.54589e-78
SUPT4H1	2.41754e-82	0.592921	0.072	0.005	8.11497e-78
MAF1	2.66591e-82	0.869262	0.116	0.015	8.94865e-78
MAML3	3.49167e-82	-2.16034	0.039	0.413	1.17205e-77
SNRPB	4.57116e-82	0.859434	0.137	0.021	1.5344e-77
MAST4	5.07302e-82	-1.52825	0.246	0.624	1.70286e-77
ZNF638	7.67516e-82	-1.35341	0.195	0.597	2.57632e-77
NUMB	8.4862e-82	-1.37295	0.197	0.599	2.84856e-77
TMED9	1.15574e-81	1.04862	0.167	0.031	3.87947e-77
HMGN2	1.9991e-81	1.15113	0.206	0.046	6.71038e-77
CCDC85A	2.37534e-81	-2.37491	0.053	0.423	7.97331e-77
AL136531.2	2.9769e-81	-2.27824	0.01	0.374	9.99257e-77
APBB2	3.44179e-81	-1.84255	0.102	0.483	1.1553e-76
PIP4K2A	3.90127e-81	-1.84746	0.102	0.479	1.30954e-76
SPARC	5.29258e-81	1.71014	0.592	0.348	1.77656e-76
RAD23A	9.0611e-81	1.06443	0.183	0.037	3.04154e-76
GSK3B	1.0361e-80	-1.53553	0.109	0.496	3.47787e-76
SAMD12	2.0086e-80	-2.26801	0.059	0.426	6.74225e-76
PPIC	2.1825e-80	0.685556	0.11	0.014	7.32599e-76
TCEAL8	2.38464e-80	0.661255	0.082	0.007	8.00452e-76
APOD	3.17541e-80	0.995991	0.066	0.005	1.06589e-75
TMEM135	4.2268e-80	-1.726	0.054	0.431	1.41881e-75
CBLB	4.86083e-80	-1.87235	0.083	0.458	1.63163e-75
EIF3K	6.12445e-80	1.16808	0.202	0.045	2.05579e-75
LRBA	7.92567e-80	-1.73916	0.054	0.429	2.66041e-75
DENND1A	8.77062e-80	-1.81789	0.054	0.427	2.94403e-75
LAMTOR2	1.11562e-79	0.755849	0.113	0.015	3.74481e-75
ARID4B	1.17387e-79	-1.35196	0.159	0.555	3.94033e-75
SERINC1	1.2729e-79	1.47777	0.375	0.141	4.27276e-75
GBP4	1.57832e-79	1.67586	0.501	0.241	5.29795e-75
SSR2	1.63593e-79	1.0509	0.165	0.031	5.49133e-75
RAC1	1.91079e-79	1.48818	0.494	0.235	6.41393e-75
TMEM109	2.20943e-79	0.968387	0.166	0.031	7.41638e-75
CYBA	8.04054e-79	1.07426	0.15	0.026	2.69897e-74
LGALS3	9.00916e-79	0.882589	0.119	0.017	3.02411e-74
EIF4G2	9.23804e-79	1.55351	0.372	0.142	3.10093e-74
ARHGEF12	1.24724e-78	-1.27787	0.309	0.678	4.18659e-74
PARD3B	1.36955e-78	-2.06417	0.033	0.395	4.59716e-74
ATP7A	1.43933e-78	0.459934	0.052	0.003	4.83139e-74
CYCS	2.17698e-78	0.732409	0.104	0.013	7.30746e-74
SOX4	2.43433e-78	0.820868	0.122	0.017	8.17132e-74
HSPA5	2.64646e-78	1.71893	0.3	0.095	8.88337e-74
ANKRD11	7.55672e-78	-1.3449	0.152	0.542	2.53656e-73
ANKRD17	7.65031e-78	-1.53675	0.137	0.52	2.56798e-73
NF1	7.88049e-78	-1.50652	0.143	0.526	2.64524e-73
TANC1	9.79072e-78	-1.50045	0.159	0.54	3.28645e-73
BX284668.5	1.09395e-77	0.50919	0.074	0.006	3.67207e-73
P4HB	1.3533e-77	1.28816	0.305	0.096	4.54261e-73
MRPS21	2.51422e-77	1.04005	0.165	0.032	8.43948e-73
KDELR1	3.84529e-77	1.05862	0.159	0.03	1.29075e-72
ATP11A	5.42349e-77	-1.76785	0.097	0.464	1.8205e-72
SLC40A1	5.49346e-77	0.816614	0.11	0.015	1.84399e-72
GRINA	6.0121e-77	0.882398	0.139	0.023	2.01808e-72
PICALM	6.19048e-77	-1.46255	0.252	0.619	2.07796e-72
PAM	7.04979e-77	-1.60296	0.163	0.531	2.3664e-72
NR2F2	1.67973e-76	1.33614	0.245	0.065	5.63836e-72
NEDD4L	3.68162e-76	-1.98486	0.066	0.428	1.23581e-71
MT1A	3.70092e-76	0.728974	0.05	0.003	1.24229e-71
TMEM50A	3.86394e-76	1.35326	0.262	0.075	1.29701e-71
AIP	3.98736e-76	0.65244	0.096	0.011	1.33844e-71
ERG	6.03557e-76	-1.40055	0.185	0.561	2.02596e-71
PACS1	6.19767e-76	-1.8732	0.097	0.47	2.08037e-71
XPR1	8.622e-76	-1.61739	0.083	0.45	2.89415e-71
YIPF3	8.66334e-76	0.864836	0.139	0.023	2.90802e-71
KDM4C	2.78395e-75	-1.58296	0.066	0.43	9.34488e-71
CMIP	7.56364e-75	-1.49103	0.206	0.574	2.53889e-70
AFF1	8.69667e-75	-1.29612	0.278	0.644	2.91921e-70
MECOM	1.06175e-74	-2.59088	0.077	0.43	3.56398e-70
PPP1R12A	1.15796e-74	-1.30118	0.203	0.575	3.88693e-70
TJP1	1.4597e-74	-1.4484	0.276	0.624	4.89979e-70
H1FX	2.70668e-74	1.3518	0.195	0.045	9.08551e-70
TRAPPC9	2.81269e-74	-1.75452	0.029	0.377	9.44136e-70
DHRS7	2.96225e-74	1.17828	0.153	0.029	9.94339e-70
LMAN2	3.35416e-74	1.0236	0.175	0.036	1.12589e-69
HIP1	3.65412e-74	-1.64791	0.107	0.469	1.22658e-69
PCBD1	4.0859e-74	0.53015	0.079	0.008	1.37151e-69
THBD	4.6743e-74	2.02085	0.259	0.077	1.56902e-69
SDCCAG8	5.63575e-74	-1.59641	0.074	0.433	1.89175e-69
SYNE2	7.92181e-74	-1.05011	0.484	0.795	2.65911e-69
ISOC2	1.95516e-73	0.473557	0.057	0.004	6.5629e-69
ADRM1	2.24958e-73	0.892214	0.139	0.024	7.55116e-69
TMED2	2.73021e-73	1.05464	0.167	0.034	9.16449e-69
UFC1	3.29447e-73	0.692769	0.094	0.011	1.10586e-68
XKR6	3.33559e-73	-2.01781	0.043	0.391	1.11966e-68
MIR4458HG	3.74778e-73	0.573813	0.07	0.006	1.25802e-68
CRTAP	5.35725e-73	0.890768	0.146	0.026	1.79827e-68
ARF5	1.00417e-72	0.688158	0.096	0.012	3.3707e-68
MRPL34	1.12742e-72	0.441818	0.073	0.007	3.7844e-68
HIPK2	1.2753e-72	-1.55934	0.159	0.523	4.2808e-68
SSBP2	1.3765e-72	-1.66574	0.099	0.458	4.6205e-68
ATF7	1.40514e-72	0.427758	0.059	0.004	4.71664e-68
CYB5R3	1.87091e-72	1.32145	0.249	0.071	6.28009e-68
FKBP5	2.12517e-72	-1.54831	0.209	0.571	7.13357e-68
BZW1	2.91244e-72	1.15485	0.196	0.046	9.7762e-68
RBP1	2.93011e-72	0.385719	0.052	0.003	9.8355e-68
TNRC6B	3.05411e-72	-1.27078	0.229	0.594	1.02517e-67
NDUFB4	3.88239e-72	1.14788	0.207	0.051	1.3032e-67
MBNL1	7.50929e-72	-1.22912	0.409	0.722	2.52064e-67
APEX1	9.07987e-72	0.562656	0.073	0.007	3.04784e-67
ZCCHC7	9.24922e-72	-1.69498	0.067	0.419	3.10469e-67
MRFAP1	1.24252e-71	0.972992	0.157	0.031	4.17076e-67
TMEM14C	1.34765e-71	0.803536	0.12	0.018	4.52365e-67
PREX2	1.41358e-71	-1.68364	0.133	0.487	4.74497e-67
RTL8A	1.74148e-71	0.487593	0.079	0.008	5.84564e-67
RNF167	1.75237e-71	0.733939	0.109	0.015	5.88219e-67
TNFSF10	1.90088e-71	1.65688	0.555	0.317	6.38067e-67
DGKH	2.76418e-71	-1.42097	0.182	0.543	9.27852e-67
XIST	3.03814e-71	-2.88928	0.003	0.331	1.01981e-66
RBM42	3.17036e-71	0.663905	0.084	0.009	1.0642e-66
SSNA1	3.96058e-71	0.664973	0.09	0.011	1.32945e-66
SYN3	4.15301e-71	-2.19699	0.011	0.343	1.39404e-66
UQCRFS1	5.09034e-71	0.650178	0.086	0.01	1.70867e-66
PSMA7	6.54356e-71	1.19688	0.233	0.064	2.19648e-66
KIF13A	6.94205e-71	-1.62524	0.092	0.444	2.33024e-66
SYPL1	1.33193e-70	1.14848	0.256	0.075	4.4709e-66
ATP6AP2	1.82413e-70	1.03468	0.169	0.036	6.12305e-66
DYNLRB1	2.47716e-70	1.17318	0.21	0.053	8.31507e-66
RANBP1	2.91666e-70	0.848288	0.137	0.024	9.79035e-66
SOCS3	3.19074e-70	1.53389	0.346	0.133	1.07104e-65
UBE2E1	3.66717e-70	-1.55084	0.09	0.44	1.23096e-65
REX1BD	4.24645e-70	0.801287	0.14	0.025	1.42541e-65
SRGN	5.51943e-70	1.51626	0.325	0.118	1.85271e-65
BAD	5.64691e-70	0.547651	0.087	0.01	1.8955e-65
SCAPER	1.05427e-69	-1.59624	0.06	0.403	3.53887e-65
NEDD9	1.42275e-69	-1.45927	0.278	0.618	4.77575e-65
PAN3	1.75119e-69	-1.49141	0.103	0.457	5.87823e-65
TBC1D8	3.40778e-69	-1.90306	0.034	0.363	1.14389e-64
PCCA	3.81639e-69	-1.62703	0.041	0.376	1.28105e-64
HERC1	4.34434e-69	-1.41853	0.112	0.467	1.45827e-64
DDAH2	4.70192e-69	1.13387	0.159	0.033	1.57829e-64
ZNF609	4.9051e-69	-1.51996	0.052	0.391	1.64649e-64
PKP4	6.0113e-69	-1.44933	0.142	0.495	2.01781e-64
HIF1A-AS2	6.6556e-69	-2.07712	0.01	0.337	2.23408e-64
ITGAV	6.84442e-69	-1.50767	0.159	0.509	2.29747e-64
COMMD10	7.27201e-69	-1.78375	0.057	0.391	2.441e-64
AEBP1	8.44007e-69	0.851354	0.087	0.01	2.83308e-64
CLEC14A	1.0648e-68	1.41103	0.265	0.082	3.57423e-64
RBMS3-AS3	1.72517e-68	-1.65323	0.039	0.374	5.79089e-64
ZNF407	1.98423e-68	-1.69267	0.044	0.381	6.66045e-64
FIBP	2.11055e-68	0.538249	0.084	0.01	7.08447e-64
CHCHD10	3.68768e-68	0.417672	0.054	0.004	1.23784e-63
RIN2	3.80954e-68	-1.44218	0.173	0.533	1.27875e-63
ARHGAP6	3.99345e-68	-1.89957	0.079	0.418	1.34048e-63
MGAT5	6.16415e-68	-1.71699	0.062	0.398	2.06912e-63
ATG7	7.11458e-68	-1.69073	0.046	0.376	2.38815e-63
PHF21A	9.2239e-68	-1.48941	0.084	0.429	3.09619e-63
NRG3	1.07501e-67	-2.77963	0.033	0.357	3.60848e-63
SLCO3A1	1.98441e-67	-1.71102	0.074	0.41	6.66108e-63
PPP1R14B	1.99547e-67	0.557773	0.057	0.004	6.69819e-63
ZNF608	2.6939e-67	-1.71561	0.084	0.423	9.04261e-63
VWA1	2.73256e-67	0.70921	0.069	0.006	9.1724e-63
MAP2K5	2.85181e-67	-1.70093	0.043	0.368	9.57265e-63
SOS1	3.14039e-67	-1.44783	0.123	0.468	1.05414e-62
NDUFS3	3.41683e-67	0.769856	0.099	0.013	1.14693e-62
FCN3	4.50934e-67	2.70385	0.443	0.227	1.51365e-62
NSMCE2	4.71516e-67	-1.69594	0.052	0.381	1.58274e-62
RBMS1	8.03933e-67	-1.16087	0.29	0.63	2.69856e-62
TRAM1	1.07615e-66	1.31203	0.316	0.115	3.6123e-62
NENF	1.14535e-66	0.731937	0.096	0.013	3.84461e-62
UBE2E2	1.34043e-66	-1.86401	0.062	0.388	4.49941e-62
DNAJC1	1.36583e-66	-1.46582	0.153	0.501	4.58469e-62
UBE2M	3.15979e-66	0.736524	0.089	0.011	1.06065e-61
CDK2AP2	4.48626e-66	0.516932	0.07	0.007	1.5059e-61
NFIA	6.30722e-66	-1.42859	0.225	0.559	2.11714e-61
HERC4	7.28858e-66	-1.29797	0.147	0.502	2.44656e-61
PLCB4	8.96539e-66	-1.71222	0.08	0.413	3.00941e-61
BRAF	9.19219e-66	-1.44807	0.117	0.458	3.08554e-61
UBR5	1.63921e-65	-1.2817	0.173	0.527	5.50232e-61
RPS27L	1.8812e-65	1.404	0.268	0.088	6.31463e-61
CUX1	2.31967e-65	-1.44215	0.097	0.437	7.78643e-61
MCTP1	3.9647e-65	-2.04197	0.113	0.441	1.33083e-60
SIK3	4.29701e-65	-1.28894	0.077	0.419	1.44238e-60
PRMT1	4.67287e-65	1.27862	0.236	0.069	1.56854e-60
SSSCA1	4.72765e-65	0.520755	0.053	0.004	1.58693e-60
TIMP2	4.83671e-65	1.30494	0.159	0.034	1.62354e-60
ITSN2	5.16377e-65	-1.2618	0.176	0.524	1.73332e-60
UXT	6.05128e-65	0.774915	0.119	0.02	2.03123e-60
TRIR	6.29451e-65	1.12964	0.206	0.054	2.11288e-60
SERBP1	7.2216e-65	1.3723	0.295	0.104	2.42408e-60
ERH	7.59512e-65	1.00741	0.172	0.039	2.54945e-60
HNRNPK	8.32715e-65	1.39724	0.454	0.227	2.79517e-60
CTSB	1.14531e-64	0.986829	0.19	0.046	3.84446e-60
EMC6	1.69208e-64	0.513305	0.07	0.007	5.6798e-60
DENND4C	1.84946e-64	-1.40381	0.087	0.425	6.20807e-60
LAMTOR1	2.17652e-64	1.06239	0.159	0.034	7.30593e-60
CDC14A	2.34336e-64	-1.57561	0.076	0.405	7.86595e-60
CLTB	2.6479e-64	0.907483	0.143	0.028	8.88822e-60
CHRAC1	5.20129e-64	0.507147	0.069	0.007	1.74592e-59
DAZAP2	6.14712e-64	1.23631	0.289	0.1	2.0634e-59
TBC1D1	8.76458e-64	-1.46704	0.084	0.417	2.94201e-59
LAMB2	9.15965e-64	1.19673	0.315	0.115	3.07462e-59
PITPNM2	1.02607e-63	-1.45205	0.083	0.418	3.44422e-59
GRB10	1.58357e-63	-1.58941	0.096	0.426	5.31557e-59
DYRK1A	1.83832e-63	-1.28681	0.152	0.494	6.17068e-59
PPP4C	1.8527e-63	1.08808	0.2	0.052	6.21895e-59
TUBA1A	2.99172e-63	1.13742	0.129	0.024	1.00423e-58
RCN1	4.28786e-63	1.20322	0.216	0.06	1.43931e-58
ARL6IP4	4.65367e-63	1.20714	0.217	0.061	1.5621e-58
HIVEP3	5.39739e-63	-1.89731	0.027	0.333	1.81174e-58
RHOB	5.72907e-63	1.50039	0.349	0.14	1.92308e-58
SLC39A11	5.77011e-63	-1.76552	0.029	0.338	1.93685e-58
PCED1B	6.6901e-63	-1.89464	0.031	0.341	2.24567e-58
RAB1B	7.4836e-63	0.905947	0.15	0.031	2.51202e-58
PCBP2	8.51858e-63	1.30168	0.435	0.21	2.85943e-58
UBXN1	1.3466e-62	0.942823	0.162	0.036	4.52014e-58
BACH1	1.5598e-62	-1.64145	0.102	0.424	5.23577e-58
RBPMS	1.60762e-62	-1.3864	0.15	0.482	5.39629e-58
STOML2	1.61941e-62	0.574419	0.074	0.008	5.43587e-58
PRKN	1.72506e-62	-1.85633	0.023	0.328	5.7905e-58
ARFGEF1	1.90171e-62	-1.27256	0.122	0.461	6.38346e-58
FBXO11	2.31549e-62	-1.38711	0.114	0.443	7.7724e-58
ARHGEF3	3.29134e-62	-1.50224	0.126	0.456	1.1048e-57
PDZD2	3.39467e-62	-1.86488	0.027	0.331	1.13949e-57
BICD1	3.58124e-62	-1.57461	0.069	0.387	1.20212e-57
WDR70	5.71823e-62	-1.3977	0.057	0.376	1.91944e-57
UBR2	5.76668e-62	-1.27583	0.134	0.471	1.9357e-57
UVRAG	6.36629e-62	-1.38313	0.099	0.417	2.13697e-57
C22orf34	6.38588e-62	-1.73292	0.024	0.326	2.14355e-57
S100A13	8.47424e-62	1.03501	0.255	0.079	2.84455e-57
ARL4A	9.27253e-62	1.4047	0.155	0.034	3.11251e-57
PABPC1	9.71666e-62	1.43331	0.376	0.167	3.26159e-57
NDUFB9	1.43426e-61	0.88583	0.137	0.027	4.81438e-57
FBXL17	1.6148e-61	-1.65615	0.054	0.366	5.42042e-57
GMDS-DT	2.54983e-61	-1.80567	0.02	0.317	8.55901e-57
TSR3	2.73631e-61	0.394724	0.053	0.004	9.18498e-57
KIAA1671	2.81331e-61	-1.53999	0.062	0.375	9.44344e-57
ANKS1A	3.41602e-61	-1.51767	0.073	0.394	1.14666e-56
ICAM2	4.04241e-61	1.35917	0.253	0.082	1.35691e-56
HLA-DPB1	4.13824e-61	1.46381	0.288	0.104	1.38908e-56
CDC42	4.58802e-61	1.38679	0.379	0.17	1.54006e-56
CTBP2	5.41529e-61	-1.22483	0.165	0.502	1.81775e-56
ASH1L	6.57569e-61	-1.1848	0.162	0.501	2.20726e-56
IFI27L2	6.8479e-61	0.6818	0.08	0.01	2.29864e-56
TOX2	6.98058e-61	-1.49723	0.089	0.41	2.34317e-56
STX8	9.92015e-61	-1.52626	0.054	0.364	3.3299e-56
DISC1	1.29665e-60	-1.76556	0.013	0.309	4.35247e-56
SLC25A1	1.32366e-60	0.458196	0.052	0.004	4.44312e-56
NDUFB3	1.39694e-60	0.773666	0.106	0.017	4.6891e-56
FAM120B	1.44757e-60	-1.46852	0.052	0.36	4.85905e-56
WWTR1	1.99432e-60	-1.36257	0.343	0.637	6.69433e-56
ITPR2	2.07379e-60	-1.50221	0.102	0.424	6.96108e-56
EPB41L2	2.22157e-60	-1.36386	0.186	0.515	7.45716e-56
TOMM20	2.8331e-60	0.947084	0.143	0.03	9.50987e-56
COG5	3.74882e-60	-1.50383	0.054	0.36	1.25837e-55
NCOA3	4.95727e-60	-1.30743	0.187	0.519	1.66401e-55
SERPINE1	5.1782e-60	-1.85561	0.22	0.545	1.73816e-55
PUF60	5.34484e-60	0.693603	0.107	0.017	1.7941e-55
HSPA1B	5.55512e-60	1.91249	0.605	0.448	1.86469e-55
ESYT2	5.67947e-60	-1.31209	0.122	0.452	1.90643e-55
NCOR1	5.81087e-60	-1.21233	0.139	0.471	1.95054e-55
MKL2	5.92837e-60	-1.20936	0.222	0.567	1.98998e-55
ATP6AP1	8.19272e-60	1.05021	0.16	0.037	2.75005e-55
DYNLL2	1.12523e-59	1.00232	0.103	0.016	3.77705e-55
PPP3CC	1.12852e-59	-1.4594	0.076	0.391	3.78809e-55
FP671120.1	1.16e-59	-1.87998	0.016	0.31	3.89378e-55
FXYD5	1.19045e-59	1.16716	0.21	0.06	3.996e-55
PSMC5	1.2241e-59	0.781906	0.134	0.027	4.10894e-55
MKL1	1.45505e-59	-1.40909	0.056	0.367	4.88417e-55
CDIPT	1.68549e-59	0.716732	0.099	0.015	5.65768e-55
PDS5B	1.72518e-59	-1.24228	0.18	0.507	5.79092e-55
ADAMTS9-AS2	2.18515e-59	-1.95022	0.056	0.358	7.33489e-55
FAM32A	2.20011e-59	0.663309	0.079	0.01	7.38511e-55
UACA	2.94176e-59	-1.20481	0.212	0.54	9.8746e-55
SMIM30	2.99544e-59	0.473133	0.066	0.007	1.00548e-54
GIMAP4	3.12811e-59	1.27504	0.283	0.101	1.05001e-54
SETD5	4.08264e-59	-1.18196	0.147	0.478	1.37042e-54
CDH5	4.4172e-59	1.39682	0.515	0.296	1.48272e-54
RAB11B	4.86869e-59	0.954625	0.169	0.041	1.63427e-54
PEAK1	5.19745e-59	-1.37067	0.144	0.468	1.74463e-54
MAGI3	7.51999e-59	-1.58405	0.033	0.33	2.52424e-54
RICTOR	8.0792e-59	-1.17361	0.163	0.497	2.71195e-54
AP3B1	8.29327e-59	-1.33541	0.089	0.4	2.7838e-54
PPP2R2A	9.0427e-59	-1.22683	0.129	0.458	3.03536e-54
CD93	1.25173e-58	1.73599	0.448	0.244	4.20169e-54
SMURF2	1.36041e-58	-1.16174	0.18	0.519	4.56649e-54
SNCG	1.60322e-58	0.724811	0.087	0.012	5.38152e-54
HNRNPA1	2.39249e-58	1.25492	0.245	0.08	8.03088e-54
DENND4A	2.76083e-58	-1.35907	0.106	0.424	9.26729e-54
BAG1	3.33759e-58	0.58568	0.092	0.013	1.12033e-53
ERP29	3.73214e-58	0.760828	0.117	0.021	1.25277e-53
CCNH	5.50657e-58	-1.55769	0.08	0.38	1.84839e-53
CAMK2D	5.54524e-58	-1.33992	0.177	0.497	1.86137e-53
PSMB4	5.79189e-58	1.09953	0.163	0.039	1.94417e-53
MRPS34	6.62038e-58	0.527726	0.082	0.011	2.22226e-53
UBE2H	6.89878e-58	-1.30598	0.116	0.435	2.31571e-53
EMC4	7.71352e-58	0.607991	0.079	0.01	2.5892e-53
SRM	8.28751e-58	0.556089	0.073	0.009	2.78187e-53
SIPA1L1	1.17477e-57	-1.66769	0.047	0.342	3.94336e-53
MYO6	1.23871e-57	-1.25705	0.186	0.516	4.15799e-53
RBM6	2.04259e-57	-1.12727	0.187	0.52	6.85635e-53
NEDD4	2.34305e-57	-1.32385	0.129	0.448	7.86491e-53
RNH1	2.35664e-57	0.85274	0.16	0.038	7.91055e-53
SELP	2.71113e-57	1.29088	0.162	0.039	9.10045e-53
SNX29	2.89199e-57	-1.51312	0.026	0.314	9.70756e-53
ELF2	5.94109e-57	-1.1547	0.225	0.545	1.99425e-52
PCNX1	6.24974e-57	-1.32098	0.119	0.433	2.09785e-52
EXOC6	9.02007e-57	-1.4236	0.182	0.495	3.02777e-52
SLC39A1	1.01744e-56	0.811238	0.129	0.026	3.41522e-52
RAI14	1.25808e-56	-1.55356	0.144	0.447	4.22299e-52
MIR29B2CHG	1.54478e-56	-1.4088	0.027	0.317	5.18535e-52
TNKS	1.59798e-56	-1.25839	0.1	0.413	5.36392e-52
GJA1	2.19376e-56	1.33162	0.226	0.071	7.36378e-52
TMTC1	2.56153e-56	-1.80014	0.222	0.518	8.5983e-52
TBCK	2.78496e-56	-1.45393	0.056	0.347	9.34827e-52
LSM4	3.33031e-56	0.694952	0.11	0.019	1.11789e-51
CEMIP2	3.68233e-56	-1.39909	0.371	0.636	1.23605e-51
FAM213A	3.75361e-56	0.677737	0.09	0.013	1.25997e-51
CAMKMT	4.3708e-56	-1.68551	0.037	0.324	1.46715e-51
GMDS	5.51135e-56	-1.58566	0.053	0.345	1.84999e-51
WDFY3	5.97581e-56	-1.24873	0.113	0.426	2.0059e-51
UBR3	6.57795e-56	-1.27643	0.104	0.412	2.20802e-51
MAP4	8.59338e-56	-1.17984	0.18	0.501	2.88454e-51
ARID2	8.86721e-56	-1.28907	0.1	0.404	2.97645e-51
PDE1C	9.70143e-56	-1.71909	0.084	0.384	3.25648e-51
SSR3	9.88221e-56	0.825679	0.132	0.027	3.31716e-51
DYSF	1.48069e-55	-1.26168	0.106	0.418	4.97025e-51
BTNL9	1.50405e-55	-1.05155	0.319	0.662	5.04864e-51
ZMAT2	1.50933e-55	0.606615	0.082	0.011	5.06636e-51
RPN1	1.6262e-55	1.15394	0.255	0.088	5.45865e-51
HIVEP2	1.66336e-55	-1.58475	0.064	0.358	5.58339e-51
CDK17	1.99662e-55	-1.15654	0.247	0.555	6.70206e-51
USP47	2.01414e-55	-1.21214	0.119	0.428	6.76086e-51
RHOA	3.03732e-55	1.44821	0.413	0.209	1.01954e-50
ZDHHC14	3.23796e-55	-1.48019	0.086	0.385	1.08688e-50
HDAC8	3.88327e-55	-1.50478	0.044	0.33	1.3035e-50
NFE2L1	3.93537e-55	1.16712	0.195	0.055	1.32099e-50
PHB	5.09649e-55	0.55562	0.083	0.012	1.71074e-50
PHLPP1	5.25841e-55	-1.60672	0.039	0.323	1.76509e-50
EIF3I	6.22211e-55	0.893025	0.143	0.032	2.08857e-50
DNM3	6.75961e-55	-1.41574	0.053	0.342	2.269e-50
FBXW7	7.38559e-55	-1.37183	0.08	0.376	2.47912e-50
RSL1D1	7.43277e-55	0.620491	0.087	0.013	2.49496e-50
ABLIM1	7.72112e-55	-1.33719	0.186	0.494	2.59175e-50
MLLT10	8.09536e-55	-1.21333	0.089	0.39	2.71737e-50
ERGIC3	1.16951e-54	0.943796	0.169	0.043	3.9257e-50
ELOVL1	1.45224e-54	0.971609	0.134	0.029	4.87472e-50
PDE2A	1.58685e-54	0.944258	0.12	0.023	5.32658e-50
HSPG2	1.93598e-54	1.616	0.32	0.131	6.49849e-50
EI24	1.96671e-54	0.949941	0.134	0.029	6.60166e-50
SNRPD3	2.05279e-54	0.875313	0.137	0.03	6.89061e-50
MDH2	2.09647e-54	0.491738	0.076	0.01	7.03723e-50
RPL26L1	2.54745e-54	0.40196	0.05	0.004	8.55103e-50
DLG2	2.64133e-54	-2.00276	0.011	0.28	8.86617e-50
ARHGAP18	4.48133e-54	-1.19199	0.239	0.557	1.50425e-49
SND1	6.17938e-54	-1.28144	0.07	0.361	2.07423e-49
PDE8A	7.2592e-54	-1.25052	0.107	0.408	2.43669e-49
ITGB1	7.78785e-54	1.21959	0.569	0.377	2.61415e-49
FNBP1L	7.93391e-54	-1.37353	0.163	0.465	2.66317e-49
IL32	1.07794e-53	1.8804	0.282	0.11	3.61833e-49
ZFP36L2	1.10399e-53	1.15618	0.186	0.052	3.70575e-49
FAM13A	1.2284e-53	-1.78024	0.026	0.298	4.12336e-49
ANXA2R	1.55429e-53	0.415641	0.056	0.005	5.21729e-49
HLA-DQA1	1.90804e-53	1.31372	0.235	0.079	6.40472e-49
LHFPL6	1.95714e-53	-1.50947	0.199	0.488	6.56953e-49
NUTM2A-AS1	2.17271e-53	-1.31612	0.057	0.343	7.29314e-49
SPRY1	2.23984e-53	1.31305	0.167	0.044	7.51847e-49
TSPAN9	2.84902e-53	-1.14226	0.18	0.493	9.56329e-49
PDIA3	3.37634e-53	1.28296	0.373	0.173	1.13333e-48
SHROOM4	3.48247e-53	-1.1858	0.157	0.468	1.16896e-48
CHMP5	3.91067e-53	1.08906	0.227	0.074	1.31269e-48
NME4	4.12004e-53	0.352148	0.05	0.004	1.38297e-48
NFIB	4.57243e-53	-1.15912	0.425	0.669	1.53483e-48
C18orf32	4.92605e-53	0.440246	0.059	0.006	1.65353e-48
TPTEP2-CSNK1E	5.63429e-53	-1.41148	0.013	0.28	1.89126e-48
SKAP2	5.8372e-53	-1.12742	0.245	0.544	1.95937e-48
VAV3	5.99393e-53	-1.70165	0.057	0.336	2.01198e-48
ST8SIA6	6.40374e-53	-1.97477	0.046	0.322	2.14954e-48
ATP8B1	7.02986e-53	-1.54159	0.083	0.373	2.35971e-48
RASA2	8.44557e-53	-1.30962	0.06	0.345	2.83492e-48
ASNA1	1.20754e-52	0.557665	0.057	0.006	4.05334e-48
MOB1A	1.21669e-52	1.08049	0.216	0.069	4.08407e-48
FP236383.1	1.22614e-52	-1.6677	0.007	0.269	4.11579e-48
CHD9	1.26279e-52	-1.07873	0.175	0.488	4.23881e-48
ACER3	1.40735e-52	-1.34251	0.09	0.385	4.72407e-48
FGD4	1.45614e-52	-1.57147	0.053	0.331	4.88781e-48
NCALD	1.48082e-52	-1.94484	0.041	0.315	4.97068e-48
ZFPM2	1.88133e-52	-1.69635	0.053	0.333	6.31506e-48
TNS1	2.12292e-52	-1.21859	0.159	0.466	7.12601e-48
SCMH1	3.09788e-52	-1.47277	0.047	0.323	1.03987e-47
OPHN1	3.352e-52	-1.4654	0.053	0.334	1.12517e-47
RANBP17	3.92911e-52	-1.67928	0.03	0.301	1.31889e-47
GIMAP5	4.01403e-52	0.602205	0.1	0.017	1.34739e-47
USP15	4.0565e-52	-1.18462	0.143	0.444	1.36165e-47
RNF144B	4.09731e-52	-1.72974	0.165	0.451	1.37534e-47
LSM10	5.5279e-52	0.440744	0.054	0.005	1.85555e-47
NLK	5.81287e-52	-1.2415	0.074	0.367	1.95121e-47
TCAF2	5.8838e-52	-1.53849	0.036	0.305	1.97502e-47
ASCC3	5.8895e-52	-1.21301	0.09	0.384	1.97693e-47
FARS2	6.39519e-52	-1.4408	0.033	0.301	2.14667e-47
MRPL43	7.72462e-52	0.582694	0.089	0.014	2.59292e-47
GLUL	7.89336e-52	0.979515	0.199	0.059	2.64957e-47
MAP4K3	8.09669e-52	-1.22867	0.047	0.328	2.71782e-47
MBOAT2	8.48376e-52	-1.3431	0.103	0.398	2.84774e-47
WWC2	9.27746e-52	-1.28854	0.092	0.385	3.11417e-47
BACH2	1.01799e-51	-1.66046	0.039	0.308	3.41708e-47
MRPL40	1.15432e-51	0.357945	0.052	0.005	3.87471e-47
CEP112	1.22758e-51	-1.50719	0.059	0.33	4.12061e-47
FAM210B	1.3917e-51	0.513285	0.069	0.008	4.67152e-47
COX17	1.50561e-51	1.08164	0.172	0.046	5.05388e-47
GNA14-AS1	2.1158e-51	-1.84975	0.017	0.279	7.10209e-47
CHCHD3	2.37008e-51	-1.24937	0.076	0.36	7.95563e-47
NCSTN	2.61528e-51	0.834817	0.12	0.025	8.77872e-47
TPM3	2.62095e-51	1.29117	0.368	0.175	8.79773e-47
TCEAL9	2.75061e-51	1.29985	0.275	0.104	9.23296e-47
MYCBP2	2.80449e-51	-1.09365	0.192	0.498	9.41385e-47
EIF3F	3.61868e-51	0.969491	0.176	0.049	1.21468e-46
TBL1XR1	3.8307e-51	-1.19992	0.147	0.448	1.28585e-46
SLC25A11	3.86519e-51	0.514895	0.056	0.006	1.29743e-46
IFIT5	5.25657e-51	0.909919	0.116	0.023	1.76447e-46
CHCHD1	6.15635e-51	0.477283	0.076	0.01	2.0665e-46
EFNB2	6.50772e-51	-1.4504	0.144	0.435	2.18445e-46
CALCRL	8.24766e-51	-1.19117	0.617	0.802	2.76849e-46
DHRSX	8.42781e-51	-1.41518	0.027	0.291	2.82896e-46
LARGE1	1.08339e-50	-1.54283	0.02	0.28	3.6366e-46
MAP4K4	1.10382e-50	-1.1984	0.139	0.437	3.7052e-46
KIF1B	1.24976e-50	-1.18941	0.099	0.39	4.19509e-46
ANKRD12	1.34502e-50	-1.03711	0.236	0.547	4.51484e-46
PGAM1	1.40124e-50	0.925854	0.15	0.037	4.70355e-46
CRADD	1.47508e-50	-1.69096	0.027	0.287	4.95141e-46
ATP9B	1.54765e-50	-1.27603	0.047	0.319	5.19498e-46
JOSD2	1.84695e-50	0.419352	0.064	0.008	6.19965e-46
TMCC1	1.96364e-50	-1.43796	0.046	0.315	6.59135e-46
TCF7L2	1.97361e-50	-1.33239	0.114	0.404	6.62481e-46
GNAS	2.18714e-50	1.35711	0.458	0.265	7.34159e-46
POSTN	2.45434e-50	1.6997	0.219	0.071	8.23848e-46
AC116366.3	2.53174e-50	-1.35404	0.054	0.325	8.49831e-46
PSMD10	4.22747e-50	0.590984	0.072	0.009	1.41904e-45
APOL6	4.28516e-50	1.45894	0.32	0.141	1.4384e-45
WAC	4.57452e-50	-0.975836	0.229	0.544	1.53553e-45
NDUFAB1	4.9109e-50	0.732899	0.119	0.025	1.64844e-45
PLCB1	5.00488e-50	-1.954	0.07	0.34	1.67999e-45
ARIH1	5.8086e-50	-1.16685	0.117	0.41	1.94977e-45
BEX3	6.0165e-50	0.843373	0.155	0.039	2.01956e-45
NDUFB5	8.06102e-50	0.555587	0.092	0.015	2.70584e-45
BUD31	8.25984e-50	0.557377	0.083	0.013	2.77258e-45
TALDO1	9.13673e-50	0.820654	0.126	0.028	3.06693e-45
RB1	9.79086e-50	-1.06257	0.225	0.529	3.2865e-45
KALRN	1.00931e-49	-2.12457	0.077	0.342	3.38797e-45
GSN	1.05334e-49	1.57184	0.358	0.171	3.53574e-45
HDAC4	1.10693e-49	-1.28554	0.041	0.308	3.71562e-45
IMP3	1.18345e-49	0.371479	0.06	0.007	3.97249e-45
GADD45B	1.36324e-49	1.18884	0.192	0.058	4.576e-45
PHKB	1.46836e-49	-1.12365	0.129	0.424	4.92884e-45
MARK3	1.69031e-49	-1.06844	0.149	0.453	5.67387e-45
GRAPL	1.8881e-49	-1.45289	0.014	0.267	6.33779e-45
MAGI2	1.92773e-49	-1.81451	0.04	0.3	6.47082e-45
SDF2L1	2.36398e-49	0.765109	0.099	0.018	7.93516e-45
LIMK2	2.48388e-49	-1.33033	0.076	0.354	8.33762e-45
PRKAR1A	2.66538e-49	1.28931	0.293	0.122	8.94687e-45
PRKCSH	2.7617e-49	0.84592	0.136	0.032	9.27019e-45
MYO10	2.83698e-49	-1.45838	0.093	0.367	9.52289e-45
TTC17	3.12675e-49	-1.0965	0.143	0.433	1.04956e-44
PIAS1	3.43886e-49	-1.16747	0.124	0.415	1.15432e-44
TUSC2	3.45003e-49	0.512736	0.076	0.011	1.15807e-44
BBS9	3.70444e-49	-1.40869	0.026	0.281	1.24347e-44
PHF5A	3.76898e-49	0.45426	0.062	0.007	1.26513e-44
ZHX2	4.93769e-49	-1.40768	0.023	0.279	1.65743e-44
FGD5	5.21066e-49	-1.05147	0.143	0.436	1.74906e-44
FNDC3A	6.03393e-49	-1.23143	0.166	0.457	2.02541e-44
SETD2	6.03916e-49	-1.12455	0.122	0.41	2.02716e-44
ADIPOR2	6.17692e-49	-1.31819	0.167	0.457	2.07341e-44
PRDX6	8.44319e-49	0.879525	0.144	0.036	2.83413e-44
ANAPC13	8.65184e-49	0.394447	0.057	0.006	2.90416e-44
ENO1	9.97837e-49	0.932051	0.157	0.042	3.34944e-44
TKT	1.09947e-48	0.786253	0.09	0.015	3.6906e-44
RASA1	1.16038e-48	-1.18013	0.09	0.371	3.89505e-44
UNC13B	1.24077e-48	-1.39826	0.079	0.354	4.16491e-44
GOLGA4	1.26449e-48	-1.18406	0.143	0.433	4.24452e-44
TMEM123	1.27334e-48	1.29476	0.418	0.221	4.27423e-44
NRXN3	1.37388e-48	-2.43183	0.026	0.277	4.61169e-44
MAPKAP1	2.20474e-48	-1.27537	0.047	0.311	7.40066e-44
SIK2	2.86138e-48	-1.32038	0.092	0.369	9.60481e-44
PLXNA2	3.3233e-48	-1.32008	0.102	0.381	1.11553e-43
GTF2H5	3.79758e-48	0.499605	0.079	0.012	1.27473e-43
KDM2A	3.81071e-48	-1.01843	0.117	0.41	1.27914e-43
KANSL1	4.16401e-48	-1.068	0.209	0.506	1.39773e-43
MORF4L1	5.10214e-48	1.20853	0.428	0.234	1.71264e-43
IGF2BP2	5.50665e-48	-1.31891	0.062	0.33	1.84842e-43
NORAD	5.80077e-48	1.28935	0.235	0.084	1.94714e-43
SDCBP2-AS1	7.13365e-48	-1.52354	0.011	0.255	2.39455e-43
SGMS1	8.46218e-48	-1.3054	0.067	0.331	2.8405e-43
PHF14	9.84343e-48	-1.20539	0.076	0.346	3.30414e-43
TCEAL4	1.01733e-47	0.944424	0.16	0.043	3.41487e-43
EIF4EBP1	1.07227e-47	0.466599	0.072	0.01	3.5993e-43
IRF2BP2	1.11284e-47	1.03868	0.2	0.064	3.73548e-43
RHOG	1.29375e-47	0.659321	0.093	0.016	4.34272e-43
SYNGR2	1.44589e-47	1.14946	0.243	0.088	4.85343e-43
CEP85L	1.7063e-47	-1.20676	0.077	0.351	5.72753e-43
ASAP2	1.72495e-47	-1.15802	0.094	0.374	5.79014e-43
C5orf24	2.05062e-47	1.0127	0.186	0.056	6.88331e-43
PPP3CA	2.46881e-47	-1.17952	0.195	0.48	8.28707e-43
INVS	2.49775e-47	-1.38266	0.026	0.275	8.3842e-43
MRPL2	2.53836e-47	0.450012	0.06	0.007	8.5205e-43
MRPL28	2.60214e-47	0.600389	0.083	0.013	8.7346e-43
PHIP	2.67175e-47	-1.10681	0.182	0.476	8.96825e-43
ATXN2	3.69869e-47	-1.1074	0.114	0.396	1.24154e-42
ADCY9	3.95318e-47	-1.39383	0.033	0.286	1.32696e-42
AL139807.1	4.84199e-47	-1.46221	0.014	0.256	1.62531e-42
DLG1	5.05486e-47	-1.08348	0.094	0.375	1.69676e-42
TRAK1	6.81096e-47	-1.26331	0.059	0.322	2.28623e-42
PQBP1	7.18207e-47	0.555956	0.062	0.007	2.4108e-42
CPEB3	7.76875e-47	-1.2008	0.064	0.334	2.60774e-42
TRAPPC2L	1.47733e-46	0.457513	0.062	0.008	4.95894e-42
RWDD1	1.5275e-46	0.756599	0.132	0.031	5.12735e-42
TMEM131L	1.54694e-46	-1.39271	0.033	0.283	5.19262e-42
PTBP2	1.5761e-46	-1.06634	0.083	0.354	5.2905e-42
JAK2	1.61358e-46	-1.24207	0.107	0.38	5.41629e-42
NUCB1	1.66875e-46	1.09992	0.286	0.118	5.6015e-42
NEK7	1.90685e-46	-1.1438	0.092	0.364	6.40072e-42
TSPAN4	2.60955e-46	0.821735	0.177	0.052	8.75946e-42
NAA38	4.96118e-46	1.07029	0.193	0.061	1.66532e-41
FHIT	5.04961e-46	-1.73996	0.01	0.246	1.695e-41
ATRX	5.09593e-46	-0.967708	0.249	0.552	1.71055e-41
SVIL	7.94154e-46	-1.34659	0.093	0.356	2.66574e-41
RPTOR	8.08666e-46	-1.23557	0.026	0.269	2.71445e-41
REV3L	9.39329e-46	-1.19247	0.173	0.451	3.15304e-41
VPS13D	1.11887e-45	-1.0637	0.106	0.382	3.75572e-41
EIF1AX	1.2185e-45	0.998064	0.236	0.085	4.09015e-41
USP25	1.32336e-45	-1.1215	0.142	0.423	4.44213e-41
NBAS	1.68474e-45	-1.05451	0.089	0.359	5.65517e-41
TMTC2	1.73411e-45	-1.51511	0.054	0.307	5.82088e-41
FLNA	1.80699e-45	1.37602	0.242	0.091	6.06552e-41
ABR	1.85907e-45	-1.20706	0.053	0.31	6.24033e-41
UBC	2.18759e-45	1.54798	0.635	0.495	7.3431e-41
SNHG25	2.33415e-45	1.35703	0.225	0.081	7.83506e-41
EGFR	2.5221e-45	-1.4866	0.047	0.296	8.46592e-41
IDS	2.55978e-45	0.817585	0.127	0.03	8.5924e-41
FSCN1	2.61567e-45	0.896328	0.112	0.024	8.78002e-41
TRPS1	2.99689e-45	-1.41851	0.034	0.279	1.00597e-40
RALGAPA1	3.05925e-45	-1.04787	0.136	0.415	1.0269e-40
ESAM	3.22876e-45	1.37776	0.342	0.167	1.0838e-40
SIPA1L3	3.31468e-45	-1.32077	0.026	0.266	1.11264e-40
VPS25	3.69637e-45	0.587472	0.072	0.01	1.24076e-40
VPS28	4.05565e-45	0.925286	0.203	0.067	1.36136e-40
CCSER2	4.10619e-45	-1.10063	0.122	0.398	1.37833e-40
RAB13	4.36799e-45	1.10372	0.14	0.036	1.4662e-40
TMEM131	4.67771e-45	-1.11797	0.074	0.336	1.57017e-40
ZNF438	5.45481e-45	-1.25265	0.037	0.285	1.83102e-40
SOSTDC1	5.86251e-45	1.28992	0.07	0.01	1.96787e-40
TSPAN18	6.08149e-45	-1.36456	0.073	0.331	2.04137e-40
FNBP1	6.59566e-45	-1.12527	0.11	0.384	2.21397e-40
HIBCH	8.101e-45	-1.29048	0.054	0.308	2.71926e-40
MAP1LC3B	8.49972e-45	0.979775	0.165	0.048	2.8531e-40
CDK8	1.14911e-44	-1.27181	0.029	0.269	3.85723e-40
IMPDH2	1.20078e-44	0.523178	0.067	0.009	4.03065e-40
MLF2	1.50236e-44	0.800722	0.123	0.029	5.04298e-40
KLF2	1.53056e-44	1.46353	0.333	0.156	5.13765e-40
EPN2	2.13915e-44	-1.01467	0.13	0.41	7.18047e-40
CIRBP	2.38497e-44	1.15878	0.353	0.171	8.00564e-40
STAU2	2.60594e-44	-1.13986	0.082	0.342	8.74737e-40
SRI	2.67862e-44	0.741295	0.109	0.023	8.99134e-40
SPPL3	2.70514e-44	-1.15445	0.082	0.341	9.08033e-40
EEPD1	3.24249e-44	-1.51989	0.027	0.263	1.0884e-39
CTIF	3.3521e-44	-1.18466	0.033	0.274	1.1252e-39
EPN1	3.78817e-44	0.736423	0.124	0.029	1.27157e-39
SNRNP27	3.79911e-44	0.672974	0.067	0.009	1.27525e-39
MYADM	4.32053e-44	1.10681	0.12	0.028	1.45027e-39
CCDC71L	4.58828e-44	0.649584	0.103	0.021	1.54015e-39
DDX24	4.96753e-44	1.22856	0.259	0.103	1.66745e-39
BRWD1	5.50725e-44	-0.996031	0.142	0.42	1.84862e-39
C20orf194	5.54998e-44	-1.13654	0.047	0.298	1.86296e-39
EHMT1	5.70739e-44	-0.906907	0.107	0.38	1.9158e-39
MRPS26	6.16395e-44	0.595202	0.083	0.014	2.06905e-39
MPDZ	6.53329e-44	-1.16278	0.12	0.385	2.19303e-39
FAM219A	7.34628e-44	-1.05706	0.046	0.295	2.46593e-39
SCAF8	8.87179e-44	-1.19164	0.064	0.316	2.978e-39
POLR2E	1.11899e-43	0.783122	0.099	0.02	3.7561e-39
RNF144A	1.14163e-43	-1.23483	0.052	0.301	3.83211e-39
TPM4	1.14243e-43	1.19198	0.474	0.283	3.8348e-39
NDUFS8	1.34748e-43	0.700578	0.094	0.018	4.52308e-39
POMP	1.35924e-43	1.29445	0.273	0.113	4.56256e-39
RPS4Y1	1.42177e-43	1.16589	0.226	0.084	4.77247e-39
MLLT3	1.46633e-43	-1.44597	0.04	0.281	4.92204e-39
STOM	1.50368e-43	1.10354	0.562	0.388	5.04739e-39
BCAR3	1.50886e-43	-1.12324	0.077	0.336	5.06479e-39
TENT2	1.53208e-43	-1.1349	0.096	0.356	5.14274e-39
CCDC115	1.65642e-43	0.530779	0.056	0.007	5.56011e-39
WDR18	1.66297e-43	0.538882	0.057	0.007	5.5821e-39
SMG6	1.75579e-43	-1.12289	0.05	0.297	5.89367e-39
MAD2L2	1.7984e-43	0.510993	0.066	0.009	6.03668e-39
ADI1	1.96485e-43	0.468618	0.063	0.008	6.5954e-39
RGCC	2.10793e-43	1.83315	0.479	0.317	7.07567e-39
SUB1	2.23929e-43	1.13796	0.258	0.104	7.51663e-39
CD99	2.45032e-43	1.19176	0.481	0.299	8.22499e-39
TYMP	2.66743e-43	1.47486	0.335	0.164	8.95375e-39
SMURF1	2.77347e-43	-1.31286	0.024	0.255	9.30971e-39
ITFG1	2.98984e-43	-1.15071	0.133	0.401	1.0036e-38
ULK4	3.55395e-43	-1.23783	0.027	0.26	1.19295e-38
IFIT3	3.64052e-43	1.37606	0.239	0.093	1.22201e-38
SLC39A7	3.76551e-43	0.542842	0.073	0.011	1.26397e-38
USP32	3.9932e-43	-1.07146	0.057	0.307	1.3404e-38
CDC27	4.05277e-43	-1.00469	0.1	0.364	1.36039e-38
PIBF1	4.16988e-43	-1.21192	0.062	0.309	1.3997e-38
SNX17	4.30816e-43	0.558266	0.083	0.014	1.44612e-38
R3HDM4	4.43174e-43	0.47943	0.066	0.009	1.4876e-38
ZYX	4.66414e-43	1.04397	0.153	0.043	1.56561e-38
MIR181A1HG	5.07743e-43	-1.13249	0.047	0.293	1.70434e-38
COBLL1	6.19309e-43	-1.22942	0.119	0.38	2.07884e-38
P4HA1	6.55271e-43	-1.55861	0.082	0.33	2.19955e-38
TIMM17B	7.9119e-43	0.426231	0.062	0.008	2.65579e-38
TBXAS1	8.34829e-43	-1.57629	0.011	0.235	2.80227e-38
VPS54	8.80504e-43	-1.21233	0.064	0.311	2.95559e-38
C8orf33	9.40769e-43	0.620292	0.077	0.013	3.15788e-38
CYP1B1	1.1304e-42	1.01996	0.08	0.014	3.7944e-38
DIP2B	1.13115e-42	-1.04348	0.096	0.356	3.79694e-38
PRKG1	1.15623e-42	-2.91059	0.066	0.299	3.88111e-38
LRRFIP2	1.22122e-42	-1.05751	0.087	0.342	4.09928e-38
SDCBP	1.23905e-42	1.13525	0.366	0.184	4.15912e-38
TEAD1	1.41882e-42	-1.2187	0.106	0.363	4.76255e-38
SUSD6	1.42153e-42	-1.15258	0.087	0.343	4.77166e-38
SRGAP1	1.59684e-42	-1.24695	0.064	0.311	5.3601e-38
OSMR-AS1	1.79047e-42	-1.2771	0.034	0.269	6.01006e-38
NT5C2	1.91732e-42	-1.17425	0.072	0.318	6.43585e-38
SIPA1L2	2.31469e-42	-1.19339	0.104	0.365	7.76973e-38
GIGYF2	2.41785e-42	-1.05115	0.084	0.338	8.11601e-38
GMFG	2.54618e-42	0.941303	0.182	0.058	8.54677e-38
NRP1	2.91453e-42	-1.07356	0.252	0.521	9.78321e-38
ATP5PB	3.19861e-42	0.770168	0.117	0.027	1.07368e-37
ENG	3.27263e-42	1.09349	0.634	0.484	1.09852e-37
BMPR2	3.35935e-42	-0.758074	0.505	0.76	1.12763e-37
PGLS	4.04832e-42	0.624248	0.096	0.019	1.3589e-37
NNMT	4.48418e-42	1.29437	0.293	0.132	1.5052e-37
ZNF83	4.48984e-42	-1.12798	0.072	0.32	1.50711e-37
ARHGAP29	5.60435e-42	-0.909677	0.451	0.704	1.88121e-37
FAT4	6.03589e-42	-1.19377	0.107	0.364	2.02607e-37
THADA	6.68322e-42	-1.10079	0.066	0.314	2.24336e-37
CFL2	6.72194e-42	0.512106	0.086	0.016	2.25635e-37
SMIM15	7.74248e-42	0.449156	0.053	0.006	2.59892e-37
PDSS2	8.03276e-42	-1.26823	0.033	0.262	2.69636e-37
KMT2E	8.47762e-42	-0.844917	0.28	0.559	2.84568e-37
HCFC1R1	9.0974e-42	0.481951	0.053	0.006	3.05372e-37
CREBBP	9.50537e-42	-0.961632	0.093	0.354	3.19067e-37
WDPCP	1.16607e-41	-1.30566	0.033	0.261	3.91415e-37
POLR3GL	1.28177e-41	0.532269	0.069	0.01	4.30252e-37
RAP1GDS1	1.32077e-41	-1.21751	0.044	0.277	4.43342e-37
PKM	1.3444e-41	1.00434	0.16	0.048	4.51274e-37
UBE2L6	1.78674e-41	1.00135	0.187	0.062	5.99754e-37
KLHL5	1.80154e-41	-1.04014	0.109	0.369	6.04722e-37
UBE3C	1.84222e-41	-1.06633	0.074	0.322	6.18379e-37
STRN3	1.98514e-41	-1.01749	0.11	0.37	6.66353e-37
FAM107A	2.30938e-41	1.31751	0.219	0.082	7.7519e-37
SEC24B	2.47092e-41	-1.09725	0.086	0.333	8.29414e-37
SNRPB2	2.53543e-41	0.697164	0.104	0.023	8.51069e-37
ATP5F1A	2.55537e-41	0.857804	0.139	0.037	8.57761e-37
SEMA6A	2.67717e-41	-1.13586	0.186	0.45	8.98644e-37
CTSZ	3.32574e-41	0.767034	0.104	0.023	1.11635e-36
NEAT1	3.65369e-41	-0.661079	0.808	0.943	1.22643e-36
HAX1	3.7056e-41	0.561514	0.089	0.017	1.24386e-36
EPB41	3.74542e-41	-1.16141	0.073	0.317	1.25723e-36
CETN3	3.93689e-41	0.581152	0.082	0.015	1.3215e-36
CLEC16A	4.41732e-41	-1.14905	0.029	0.256	1.48276e-36
ADM5	4.55948e-41	0.763849	0.069	0.011	1.53048e-36
ARPC3	4.89027e-41	1.17748	0.275	0.119	1.64152e-36
MYO9A	4.98387e-41	-1.1588	0.109	0.361	1.67294e-36
MRPS18C	5.29009e-41	0.735138	0.102	0.022	1.77572e-36
CCDC124	5.40106e-41	0.477208	0.064	0.009	1.81297e-36
SNHG8	7.99376e-41	0.65277	0.104	0.023	2.68327e-36
C9orf3	8.5956e-41	-1.1465	0.09	0.335	2.88529e-36
ARGLU1	8.94495e-41	-1.05167	0.443	0.697	3.00255e-36
ZNRF1	9.15779e-41	-1.09346	0.076	0.326	3.074e-36
RSAD2	1.09061e-40	1.37409	0.258	0.108	3.66085e-36
FOXF1	1.39609e-40	1.3674	0.272	0.118	4.68625e-36
MIRLET7BHG	1.46106e-40	-1.09177	0.033	0.262	4.90434e-36
PLCL2	1.55072e-40	-1.19992	0.039	0.267	5.2053e-36
GIMAP7	1.55445e-40	1.12403	0.266	0.112	5.21781e-36
KLF7	1.63511e-40	-1.01756	0.173	0.443	5.48858e-36
VAMP3	1.6964e-40	0.988507	0.187	0.063	5.69432e-36
MGAT2	2.17901e-40	0.387293	0.05	0.006	7.31427e-36
YWHAE	2.50201e-40	1.21839	0.399	0.22	8.39848e-36
ANKIB1	2.86904e-40	-1.15544	0.089	0.33	9.63051e-36
ZNF428	2.93188e-40	0.679799	0.092	0.018	9.84143e-36
NR2F1	3.127e-40	1.10984	0.1	0.022	1.04964e-35
TMEM134	4.1064e-40	0.409543	0.063	0.009	1.3784e-35
DENND5B	4.19533e-40	-1.28571	0.026	0.246	1.40825e-35
TBCB	4.44743e-40	0.838442	0.137	0.037	1.49287e-35
PRDX4	4.63932e-40	0.379977	0.057	0.008	1.55728e-35
MAPK3	5.10156e-40	0.925877	0.17	0.054	1.71244e-35
EIF4A2	5.18426e-40	1.12607	0.348	0.178	1.7402e-35
GOLGA7	5.35134e-40	0.757557	0.113	0.027	1.79628e-35
FOCAD	6.0358e-40	-1.23995	0.033	0.255	2.02604e-35
ITCH	6.29293e-40	-1.01194	0.097	0.343	2.11235e-35
HHEX	6.45034e-40	0.683347	0.114	0.027	2.16518e-35
TMEM59	6.97526e-40	1.1642	0.273	0.12	2.34139e-35
INPP5A	7.50198e-40	-1.05538	0.062	0.3	2.51819e-35
LMNA	7.50573e-40	1.34946	0.246	0.101	2.51945e-35
NFAT5	7.88283e-40	-0.841851	0.255	0.533	2.64603e-35
ARRB1	8.61232e-40	-1.10929	0.064	0.301	2.8909e-35
POLE4	8.69954e-40	0.689551	0.109	0.025	2.92018e-35
FAM193A	9.66705e-40	-1.10274	0.056	0.285	3.24494e-35
ZNF292	9.67059e-40	-1.09437	0.12	0.368	3.24613e-35
L3MBTL4	1.04997e-39	-1.29708	0.024	0.243	3.52445e-35
TMEM179B	1.09591e-39	0.766149	0.143	0.04	3.67863e-35
VPS53	1.21832e-39	-1.08339	0.052	0.282	4.08952e-35
SUMF1	1.27798e-39	-1.44967	0.04	0.261	4.28981e-35
EVA1C	1.47783e-39	-1.22624	0.092	0.332	4.96062e-35
MAF	1.76378e-39	1.2832	0.222	0.085	5.92047e-35
CLASP2	1.77473e-39	-1.09752	0.089	0.331	5.95724e-35
EXOC2	1.92686e-39	-0.990885	0.043	0.271	6.46791e-35
RBX1	1.94707e-39	1.03335	0.206	0.075	6.53574e-35
MSI2	1.99412e-39	-1.19933	0.063	0.298	6.69366e-35
TNRC6A	2.10001e-39	-0.893717	0.152	0.417	7.04909e-35
PAFAH1B1	2.27672e-39	-0.963194	0.146	0.409	7.64227e-35
FCHO2	2.54122e-39	-0.936214	0.13	0.387	8.53013e-35
FARP1	2.70751e-39	-1.12838	0.057	0.291	9.08829e-35
CDK13	2.72135e-39	-0.90013	0.143	0.406	9.13477e-35
OCIAD2	3.01884e-39	0.582512	0.083	0.016	1.01333e-34
MSRB3	3.04503e-39	-1.15303	0.109	0.35	1.02212e-34
EML1	3.55778e-39	-1.28694	0.073	0.309	1.19424e-34
FAAP20	3.69113e-39	0.70001	0.122	0.031	1.239e-34
SAMD4A	3.69852e-39	-1.45904	0.033	0.253	1.24148e-34
FAR2	3.71578e-39	-1.23873	0.046	0.271	1.24728e-34
PPP2R1A	4.03778e-39	0.972147	0.173	0.056	1.35536e-34
RGS5	4.29027e-39	1.58395	0.236	0.096	1.44011e-34
WWP1	4.34096e-39	-1.05387	0.097	0.342	1.45713e-34
ZNF644	4.36876e-39	-1.12941	0.12	0.366	1.46646e-34
ZMYM4	4.77565e-39	-0.937885	0.093	0.335	1.60304e-34
SCLT1	4.81885e-39	-1.22731	0.039	0.26	1.61754e-34
BPTF	4.88729e-39	-0.99425	0.155	0.415	1.64052e-34
ATF7IP2	5.3477e-39	-1.1314	0.036	0.257	1.79506e-34
MAP4K5	5.50893e-39	-1.00262	0.17	0.431	1.84918e-34
ABCC4	5.56451e-39	-1.10851	0.087	0.329	1.86784e-34
CDK4	7.16907e-39	0.52582	0.064	0.01	2.40644e-34
CDR2	7.54145e-39	-1.02749	0.05	0.278	2.53144e-34
WNK1	7.96071e-39	-0.901346	0.144	0.399	2.67217e-34
CSPP1	8.15309e-39	-1.17438	0.072	0.31	2.73675e-34
ATXN1	8.56349e-39	-1.22932	0.07	0.302	2.87451e-34
JAGN1	9.72975e-39	0.391714	0.066	0.01	3.26599e-34
BBX	1.18575e-38	-0.923859	0.147	0.404	3.98019e-34
ZNF148	1.30008e-38	-0.930459	0.136	0.389	4.36399e-34
TMEM9	1.42941e-38	0.363127	0.052	0.006	4.7981e-34
TLK2	1.55409e-38	-0.986349	0.08	0.319	5.21661e-34
XPO1	1.98607e-38	-0.944733	0.159	0.412	6.66665e-34
AP002518.2	2.16705e-38	-1.22131	0.01	0.213	7.27414e-34
GSTO1	2.17712e-38	1.147	0.237	0.096	7.30793e-34
CNN3	2.20288e-38	1.08723	0.485	0.304	7.39439e-34
UBE4B	2.4167e-38	-1.06458	0.044	0.265	8.11214e-34
METTL15	2.44073e-38	-1.14546	0.04	0.259	8.19279e-34
CHD7	3.02252e-38	-1.0575	0.064	0.293	1.01457e-33
DCTN1	3.38549e-38	0.719641	0.11	0.026	1.13641e-33
TRIM28	3.43843e-38	0.809435	0.143	0.041	1.15418e-33
PSMA4	3.54716e-38	0.880057	0.173	0.057	1.19067e-33
SH3RF1	3.87315e-38	-1.19649	0.049	0.272	1.3001e-33
RNGTT	3.88192e-38	-1.05417	0.04	0.26	1.30304e-33
WDR60	4.3151e-38	-1.09645	0.073	0.307	1.44845e-33
PPP2R5A	4.7062e-38	-1.04106	0.14	0.389	1.57973e-33
PRELID2	5.12023e-38	-1.42669	0.019	0.223	1.71871e-33
LDLRAD4	5.30681e-38	-1.38143	0.047	0.265	1.78134e-33
RHOU	5.49335e-38	0.713843	0.086	0.017	1.84395e-33
IPO9-AS1	5.99588e-38	-1.1907	0.007	0.207	2.01264e-33
DLC1	6.01523e-38	-1.11217	0.142	0.39	2.01913e-33
COA4	1.09365e-37	0.504647	0.054	0.007	3.67106e-33
SHROOM2	1.16562e-37	-1.24454	0.03	0.239	3.91263e-33
BRI3	1.17446e-37	1.08259	0.306	0.148	3.94229e-33
C1orf21	1.17785e-37	-1.32924	0.084	0.317	3.95368e-33
ARMH3	1.18348e-37	-1.12108	0.031	0.242	3.97258e-33
GATAD2B	1.19601e-37	-1.04035	0.087	0.321	4.01464e-33
ZEB2	1.22823e-37	-1.27286	0.033	0.246	4.12279e-33
CDYL	1.27422e-37	-1.06578	0.054	0.279	4.27719e-33
SELENOW	1.29027e-37	1.32376	0.289	0.137	4.33105e-33
LSM5	1.42318e-37	0.456098	0.079	0.015	4.77719e-33
LYVE1	1.60843e-37	1.55619	0.183	0.065	5.39901e-33
DDIT3	1.938e-37	0.477558	0.076	0.014	6.5053e-33
UMAD1	2.29119e-37	-1.22196	0.03	0.239	7.69084e-33
EPHX1	2.41836e-37	0.828344	0.136	0.038	8.1177e-33
ROCK1	2.90665e-37	-0.774798	0.185	0.446	9.75675e-33
PNRC1	3.12934e-37	1.1094	0.265	0.118	1.05042e-32
MRPS18B	3.15016e-37	0.552735	0.086	0.017	1.05741e-32
TSPAN6	3.6289e-37	0.312455	0.05	0.006	1.21811e-32
PRRG1	3.83293e-37	0.517236	0.059	0.009	1.2866e-32
F2R	4.0299e-37	0.679728	0.089	0.019	1.35272e-32
CCND1	4.03329e-37	0.872944	0.087	0.018	1.35385e-32
KANSL1L	4.11941e-37	-1.13916	0.05	0.268	1.38276e-32
GAB2	4.53395e-37	-1.15904	0.03	0.24	1.52191e-32
RRAS	5.19396e-37	0.966655	0.209	0.079	1.74346e-32
FRMD4A	6.06517e-37	-1.11998	0.073	0.304	2.03589e-32
CUL3	6.25687e-37	-0.963931	0.109	0.349	2.10024e-32
SSR1	6.27095e-37	0.972208	0.193	0.07	2.10497e-32
CDK6	6.44683e-37	-1.14055	0.049	0.265	2.16401e-32
APH1A	7.13159e-37	0.892486	0.165	0.053	2.39386e-32
TMEM208	7.5997e-37	0.487981	0.067	0.011	2.55099e-32
UBR1	8.48194e-37	-0.946996	0.114	0.353	2.84713e-32
LARP4B	8.68095e-37	-0.998608	0.083	0.314	2.91393e-32
RBM3	1.13615e-36	0.962054	0.196	0.071	3.8137e-32
SLMAP	1.17857e-36	-1.00449	0.089	0.322	3.9561e-32
ATAD2B	1.20477e-36	-0.999115	0.086	0.316	4.04405e-32
ECPAS	1.23122e-36	-0.949143	0.102	0.341	4.13284e-32
UROD	1.34017e-36	0.580771	0.073	0.013	4.49856e-32
CYTH1	1.41001e-36	-0.948019	0.116	0.359	4.73298e-32
SCOC	1.67523e-36	0.737924	0.114	0.029	5.62325e-32
DUSP1	1.80033e-36	1.2292	0.472	0.311	6.04315e-32
EPS15	1.92443e-36	-0.8725	0.186	0.439	6.45972e-32
PPP1R12B	2.32013e-36	-1.08561	0.047	0.262	7.78799e-32
EVA1B	2.45437e-36	0.619302	0.083	0.017	8.23858e-32
IRAK3	2.55671e-36	-0.943353	0.134	0.382	8.5821e-32
PTPN12	2.60435e-36	-0.818682	0.253	0.517	8.74204e-32
SH3KBP1	3.07677e-36	-1.00794	0.046	0.26	1.03278e-31
PRKD1	3.12323e-36	-1.33696	0.013	0.208	1.04837e-31
TSPYL1	3.15912e-36	0.422174	0.059	0.009	1.06042e-31
ETS1	3.24634e-36	-0.814703	0.396	0.642	1.0897e-31
PDCD5	3.27843e-36	0.767886	0.12	0.032	1.10047e-31
TMCO1	3.31199e-36	0.951979	0.16	0.052	1.11173e-31
CAMTA1	3.34097e-36	-1.10598	0.159	0.393	1.12146e-31
MRPL24	3.53621e-36	0.439591	0.05	0.006	1.187e-31
MYDGF	3.55032e-36	0.824704	0.155	0.048	1.19174e-31
AMBRA1	3.76908e-36	-0.627601	0.044	0.266	1.26517e-31
BTRC	3.77726e-36	-1.01394	0.043	0.256	1.26791e-31
EIF2S2	4.12773e-36	1.24021	0.235	0.098	1.38556e-31
CFLAR-AS1	5.1209e-36	-1.04678	0.014	0.21	1.71893e-31
TTC7B	5.34581e-36	-1.03161	0.024	0.227	1.79443e-31
R3HDM1	5.55436e-36	-1.06863	0.049	0.263	1.86443e-31
SDF4	5.93209e-36	0.944872	0.179	0.062	1.99123e-31
RIC1	6.07842e-36	-1.02069	0.06	0.281	2.04034e-31
DNAJC19	6.70805e-36	0.455199	0.08	0.016	2.25169e-31
CHIC2	6.93007e-36	-1.06147	0.082	0.302	2.32622e-31
DNAJB9	7.12819e-36	0.529151	0.076	0.014	2.39272e-31
CMTM6	7.28647e-36	1.03942	0.2	0.076	2.44585e-31
MCFD2	7.76796e-36	0.88759	0.143	0.043	2.60747e-31
TSHZ2	7.79866e-36	-1.87331	0.096	0.307	2.61778e-31
CTNNA1	7.89789e-36	-0.694797	0.259	0.525	2.65108e-31
IMP4	8.30626e-36	0.422284	0.059	0.009	2.78816e-31
HACE1	8.5773e-36	-1.12945	0.074	0.296	2.87914e-31
ATG10	9.65254e-36	-1.18764	0.017	0.213	3.24007e-31
CHD4	1.05919e-35	0.739518	0.117	0.031	3.55538e-31
CLPP	1.34798e-35	0.455321	0.063	0.01	4.52476e-31
FOXO3	1.37116e-35	-1.1109	0.126	0.36	4.60257e-31
MCPH1	1.47596e-35	-1.00621	0.062	0.279	4.95435e-31
CMTM8	1.53268e-35	-1.21879	0.103	0.327	5.14475e-31
HSP90AB1	1.60778e-35	0.986459	0.544	0.381	5.39685e-31
JAZF1	1.62893e-35	-1.13661	0.037	0.243	5.46783e-31
MCRIP1	1.64354e-35	0.873201	0.142	0.043	5.51687e-31
SLC35A4	1.78439e-35	0.414322	0.057	0.009	5.98967e-31
PIP5K1B	1.84713e-35	-1.18821	0.031	0.236	6.20027e-31
CNOT4	2.03645e-35	-0.94081	0.092	0.319	6.83576e-31
MRPL17	2.14769e-35	0.537235	0.077	0.015	7.20914e-31
JAM3	2.18766e-35	-1.03774	0.112	0.345	7.34331e-31
PFDN4	2.25335e-35	0.475065	0.072	0.013	7.56381e-31
CERS2	2.34044e-35	0.602032	0.113	0.029	7.85617e-31
2021-03-03	2.41535e-35	-1.34957	0.049	0.257	8.10761e-31
ABHD15-AS1	2.52684e-35	-1.14871	0.007	0.195	8.48184e-31
SCFD2	2.66353e-35	-1.27021	0.021	0.216	8.94068e-31
RIN3	2.92351e-35	-1.08114	0.041	0.25	9.81334e-31
ESR2	2.9339e-35	-1.10308	0.009	0.197	9.84821e-31
EIF1B	2.97059e-35	0.738802	0.13	0.037	9.97136e-31
VPS8	3.2032e-35	-1.04933	0.067	0.282	1.07522e-30
SCP2	3.20361e-35	0.967948	0.175	0.061	1.07535e-30
CAMK1D	3.3321e-35	-1.22858	0.03	0.23	1.11849e-30
ZNF423	3.52733e-35	-1.12766	0.05	0.258	1.18402e-30
OAS2	3.77444e-35	1.13646	0.213	0.086	1.26697e-30
PIN1	3.86253e-35	0.563531	0.079	0.016	1.29654e-30
ARF1	3.91681e-35	1.12534	0.316	0.16	1.31476e-30
AGTPBP1	4.09307e-35	-1.05023	0.037	0.243	1.37392e-30
GTF2F1	4.30717e-35	0.576358	0.072	0.013	1.44579e-30
SENP7	4.64427e-35	-0.884901	0.092	0.32	1.55894e-30
SERTAD1	4.6646e-35	0.771764	0.11	0.028	1.56577e-30
CSGALNACT1	4.85202e-35	-1.82559	0.067	0.274	1.62868e-30
ZNF331	5.4284e-35	-1.11255	0.103	0.337	1.82215e-30
TAF3	5.69459e-35	-1.10935	0.044	0.251	1.9115e-30
EHBP1	6.11392e-35	-1.178	0.041	0.245	2.05226e-30
PRNP	7.70377e-35	0.561441	0.084	0.018	2.58592e-30
ATXN7L1	8.03058e-35	-1.09577	0.024	0.221	2.69562e-30
POU2F1	8.33096e-35	-1.06521	0.077	0.295	2.79645e-30
TUSC3	9.03576e-35	-1.09285	0.156	0.391	3.03303e-30
HNRNPH2	9.13673e-35	0.644642	0.094	0.022	3.06693e-30
HERC2	9.33595e-35	-0.902276	0.177	0.417	3.1338e-30
ADIPOR1	1.00069e-34	0.585294	0.092	0.021	3.359e-30
KLF10	1.01168e-34	1.09423	0.199	0.076	3.39589e-30
PLVAP	1.05164e-34	1.13969	0.146	0.046	3.53005e-30
AL136164.2	1.06518e-34	-1.1761	0.016	0.206	3.57549e-30
HELZ	1.10175e-34	-0.854355	0.127	0.368	3.69825e-30
STAB1	1.10881e-34	1.06248	0.2	0.076	3.72195e-30
MCF2L	1.11225e-34	-1.04741	0.117	0.347	3.73348e-30
STK4	1.16949e-34	-0.892035	0.156	0.401	3.92564e-30
DYNLT3	1.19528e-34	0.754348	0.102	0.025	4.01219e-30
SLC25A13	1.24803e-34	-1.08932	0.037	0.238	4.18926e-30
ARHGAP12	1.2639e-34	-0.894995	0.08	0.305	4.24252e-30
SEC62	1.37089e-34	1.07149	0.299	0.145	4.60167e-30
GALK2	1.37154e-34	-0.946771	0.066	0.282	4.60386e-30
GSE1	1.38805e-34	-1.02663	0.082	0.306	4.65927e-30
TIMM23B	1.39228e-34	-1.25039	0.031	0.229	4.67348e-30
RUNX1T1	1.46261e-34	-1.31984	0.109	0.329	4.90955e-30
NAIP	1.57996e-34	-1.07203	0.076	0.293	5.30345e-30
STK24	2.03994e-34	-0.897627	0.077	0.3	6.84748e-30
STXBP5	2.04423e-34	-1.03746	0.043	0.247	6.86188e-30
HPCAL1	2.07987e-34	-1.19179	0.127	0.353	6.9815e-30
SETX	2.14811e-34	-0.8146	0.197	0.443	7.21056e-30
CCND3	2.30224e-34	-1.00743	0.16	0.393	7.72793e-30
DDX18	2.6255e-34	0.953763	0.195	0.073	8.81301e-30
AL157871.4	2.73363e-34	-1.15575	0.007	0.191	9.17598e-30
ZNF532	2.78367e-34	-0.990498	0.072	0.287	9.34394e-30
TAF10	3.0043e-34	0.649883	0.096	0.022	1.00845e-29
RPS6KA3	3.09798e-34	-0.845396	0.163	0.407	1.0399e-29
ZNF524	3.24633e-34	0.339479	0.053	0.008	1.0897e-29
FAM89B	3.29277e-34	0.507665	0.066	0.011	1.10528e-29
CDC42EP5	3.3539e-34	0.685482	0.106	0.027	1.1258e-29
TRAF3IP2-AS1	3.48564e-34	-1.09538	0.034	0.234	1.17002e-29
MTSS1	3.75987e-34	-1.23867	0.069	0.279	1.26207e-29
GATAD2A	4.1405e-34	-0.916272	0.083	0.301	1.38984e-29
SUCLG2	5.55202e-34	-0.880295	0.084	0.304	1.86365e-29
HECTD4	6.14298e-34	-0.943464	0.057	0.266	2.06201e-29
SPG11	7.08534e-34	-0.901274	0.097	0.322	2.37833e-29
RFTN1	7.89776e-34	-1.10036	0.041	0.241	2.65104e-29
GRPEL1	8.37452e-34	0.486292	0.067	0.012	2.81107e-29
STUB1	8.67043e-34	0.828642	0.106	0.027	2.9104e-29
NRF1	8.94305e-34	-0.932191	0.036	0.237	3.00191e-29
DCAF6	9.56753e-34	-0.977054	0.054	0.261	3.21153e-29
PSPC1	9.94275e-34	-1.0056	0.064	0.275	3.33748e-29
SRBD1	1.09075e-33	-1.16282	0.044	0.241	3.66133e-29
AUH	1.18932e-33	-1.1074	0.021	0.209	3.99219e-29
SELENOS	1.38804e-33	1.02675	0.177	0.065	4.65924e-29
SRPX	1.43007e-33	1.1421	0.255	0.113	4.8003e-29
AAK1	1.55149e-33	-0.774008	0.179	0.424	5.20788e-29
ROCK2	1.59402e-33	-0.736532	0.219	0.467	5.35064e-29
NINJ1	2.01718e-33	0.553107	0.067	0.012	6.77105e-29
DDX21	2.08039e-33	1.03823	0.207	0.083	6.98323e-29
MRPL11	2.20045e-33	0.302079	0.059	0.009	7.38624e-29
PRKX	2.37453e-33	-0.929399	0.067	0.281	7.97059e-29
STAT5B	2.4956e-33	-0.859615	0.084	0.303	8.377e-29
MPZL2	2.68581e-33	0.812132	0.106	0.027	9.01546e-29
ZNF366	2.73319e-33	-1.20002	0.017	0.201	9.1745e-29
LRPAP1	3.01435e-33	0.728426	0.132	0.039	1.01183e-28
SERINC3	3.04604e-33	1.02765	0.315	0.161	1.02246e-28
CECR2	3.15936e-33	-1.18441	0.013	0.194	1.0605e-28
MTMR3	3.26858e-33	-0.911071	0.064	0.274	1.09716e-28
SLC15A3	3.31508e-33	0.852062	0.146	0.047	1.11277e-28
PDLIM5	3.74917e-33	-1.00487	0.195	0.428	1.25848e-28
ABRACL	3.77781e-33	0.530382	0.05	0.007	1.2681e-28
TTLL5	3.8913e-33	-1.01772	0.036	0.23	1.30619e-28
FBXL20	4.92621e-33	-0.987489	0.054	0.258	1.65358e-28
MON2	4.97936e-33	-0.825614	0.147	0.382	1.67142e-28
RSRC1	5.04483e-33	-0.910069	0.073	0.285	1.6934e-28
STPG2	5.26166e-33	-1.36271	0.001	0.175	1.76618e-28
NCKAP5	5.56495e-33	-1.36019	0.034	0.228	1.86799e-28
KIAA1109	5.79486e-33	-0.792864	0.172	0.416	1.94516e-28
ABHD3	6.10867e-33	-1.04416	0.036	0.231	2.0505e-28
ECHS1	6.44579e-33	0.756707	0.097	0.024	2.16366e-28
ANKRD10	6.58914e-33	-0.748251	0.176	0.417	2.21178e-28
CCDC47	6.92904e-33	0.848155	0.142	0.045	2.32587e-28
CHSY3	7.57322e-33	-1.35041	0.02	0.204	2.5421e-28
IFIT1	7.69361e-33	1.11215	0.155	0.052	2.58251e-28
SETBP1	8.56117e-33	-1.57069	0.046	0.238	2.87373e-28
NR1H2	1.00551e-32	0.651169	0.099	0.025	3.37518e-28
PIK3C2B	1.02473e-32	-1.00522	0.087	0.304	3.43971e-28
RBMS2	1.06185e-32	-0.878437	0.235	0.481	3.56431e-28
CEP350	1.12736e-32	-0.78268	0.129	0.362	3.78421e-28
TIAM2	1.14701e-32	-1.05313	0.026	0.214	3.85017e-28
PDE10A	1.17514e-32	-1.43412	0.046	0.239	3.94459e-28
SMIM29	1.43713e-32	0.347662	0.062	0.011	4.82401e-28
INPP5D	1.50042e-32	-0.99051	0.053	0.254	5.03646e-28
LRRFIP1	1.58834e-32	-0.688221	0.266	0.515	5.33158e-28
CRACR2B	1.74708e-32	0.459687	0.076	0.015	5.86443e-28
CNP	1.86279e-32	0.537305	0.069	0.013	6.25282e-28
MED13	1.93702e-32	-0.767044	0.159	0.399	6.50201e-28
DIS3L2	2.0118e-32	-0.915306	0.041	0.237	6.75303e-28
PCM1	2.2256e-32	-0.738069	0.227	0.478	7.47067e-28
C11orf68	2.37078e-32	0.472327	0.06	0.01	7.95801e-28
EDNRB	2.42198e-32	1.40203	0.239	0.105	8.12985e-28
KIAA1328	2.47329e-32	-1.06168	0.03	0.218	8.30209e-28
IK	2.79563e-32	0.66664	0.097	0.024	9.3841e-28
C19orf24	2.89255e-32	0.348379	0.057	0.009	9.70941e-28
LMCD1-AS1	3.0095e-32	-1.19613	0.007	0.181	1.0102e-27
PCYOX1	3.04456e-32	0.460965	0.072	0.014	1.02197e-27
ABL1	3.47129e-32	-1.01068	0.049	0.246	1.16521e-27
AVL9	3.47205e-32	-0.868492	0.064	0.27	1.16546e-27
ENTPD1-AS1	3.47844e-32	-1.17887	0.017	0.197	1.16761e-27
ADARB1	3.84069e-32	-0.912865	0.056	0.258	1.28921e-27
CTTNBP2NL	3.84277e-32	-0.846456	0.156	0.387	1.2899e-27
TPP1	3.93711e-32	0.91316	0.187	0.072	1.32157e-27
SLC9A9	3.94866e-32	-1.22838	0.066	0.264	1.32545e-27
FOXO1	4.06356e-32	-1.06778	0.13	0.346	1.36401e-27
PI4KA	4.34026e-32	-0.920432	0.07	0.278	1.45689e-27
TMEM101	4.39611e-32	0.443501	0.066	0.012	1.47564e-27
TEK	4.80305e-32	-0.945341	0.233	0.469	1.61224e-27
ATF4	4.83087e-32	0.92271	0.255	0.115	1.62158e-27
RABGAP1	4.88172e-32	-0.924489	0.084	0.295	1.63865e-27
DNAJC8	5.08119e-32	0.892442	0.144	0.047	1.7056e-27
UQCRC1	5.13931e-32	0.673498	0.086	0.02	1.72511e-27
LYSMD2	5.23346e-32	0.694012	0.097	0.024	1.75672e-27
TRIP12	5.8065e-32	-0.70611	0.169	0.404	1.94907e-27
DCAF5	6.57842e-32	-0.774484	0.063	0.269	2.20818e-27
FN1	6.6046e-32	0.787757	0.197	0.076	2.21696e-27
CKAP4	6.75561e-32	0.537441	0.077	0.016	2.26766e-27
MAP2	7.32956e-32	-0.989318	0.063	0.268	2.46031e-27
TAOK3	7.51875e-32	-0.936428	0.086	0.296	2.52382e-27
PPP1R13B	7.86218e-32	-0.929061	0.096	0.308	2.6391e-27
YPEL3	8.1389e-32	0.813789	0.149	0.049	2.73198e-27
SMC5	8.44177e-32	-0.941286	0.099	0.311	2.83365e-27
CCDC91	8.5031e-32	-1.11085	0.026	0.208	2.85423e-27
RAB5IF	9.30239e-32	0.462446	0.069	0.013	3.12253e-27
BAX	9.38755e-32	0.625534	0.103	0.027	3.15112e-27
TMED10	9.91771e-32	0.837697	0.197	0.079	3.32908e-27
CNOT2	9.94876e-32	-0.83186	0.18	0.413	3.3395e-27
MZT2A	9.95515e-32	0.441536	0.062	0.011	3.34164e-27
PDS5A	1.01035e-31	-0.804158	0.12	0.341	3.39144e-27
SRP9	1.08291e-31	0.833954	0.18	0.067	3.63502e-27
WDR7	1.13002e-31	-0.990014	0.043	0.234	3.79314e-27
MRPS7	1.15867e-31	0.406028	0.063	0.011	3.88932e-27
RAB8A	1.20863e-31	0.479012	0.079	0.017	4.05701e-27
RAB1A	1.2199e-31	-0.740703	0.193	0.432	4.09483e-27
LRP4	1.23082e-31	-0.879935	0.006	0.176	4.1315e-27
TRPC4AP	1.27882e-31	-0.860303	0.097	0.311	4.29263e-27
PUM1	1.34058e-31	-0.761646	0.149	0.378	4.49994e-27
C9orf84	1.43544e-31	-1.11127	0.004	0.173	4.81835e-27
IDH3B	1.48247e-31	0.529152	0.072	0.014	4.97619e-27
KLHL2	1.58694e-31	-0.925266	0.062	0.263	5.32689e-27
NUBPL	1.6e-31	-1.08844	0.01	0.183	5.37073e-27
SMCHD1	1.7113e-31	-0.76521	0.309	0.551	5.74433e-27
GBF1	1.71673e-31	-0.95073	0.044	0.235	5.76256e-27
PLAT	1.73441e-31	1.20819	0.216	0.091	5.8219e-27
RPS6KC1	2.00181e-31	-0.907294	0.056	0.253	6.71947e-27
LMBR1	2.17971e-31	-1.01696	0.082	0.288	7.31662e-27
CHSY1	2.18806e-31	-1.04947	0.116	0.33	7.34466e-27
EGFL7	2.35176e-31	0.83355	0.771	0.742	7.89415e-27
ARHGDIB	2.48505e-31	0.821745	0.117	0.034	8.34158e-27
HSPA8	2.56781e-31	1.13741	0.349	0.194	8.61938e-27
FAM49B	2.74241e-31	-1.04558	0.04	0.227	9.20546e-27
CDC42EP1	2.81798e-31	0.75158	0.096	0.024	9.45911e-27
GALNT15	2.85199e-31	0.737979	0.087	0.02	9.57328e-27
MRPL55	3.17554e-31	0.492104	0.074	0.015	1.06593e-26
MBNL2	3.21523e-31	-0.793717	0.206	0.436	1.07926e-26
GBE1	3.29413e-31	-1.32561	0.103	0.313	1.10574e-26
CASK	3.43622e-31	-0.976831	0.033	0.216	1.15344e-26
PARVB	3.52321e-31	-0.863573	0.113	0.329	1.18264e-26
SPATA5	3.67765e-31	-1.12936	0.03	0.21	1.23448e-26
FAM208B	4.09442e-31	-0.849316	0.084	0.292	1.37437e-26
AMOTL1	4.16003e-31	-0.888891	0.084	0.291	1.3964e-26
PARG	4.24782e-31	-0.883449	0.041	0.231	1.42586e-26
SNX25	4.42475e-31	-0.99364	0.037	0.224	1.48525e-26
ZFC3H1	4.84429e-31	-0.849615	0.12	0.342	1.62608e-26
RAB3GAP1	4.85799e-31	-0.763495	0.13	0.352	1.63068e-26
KBTBD11	4.95577e-31	0.565078	0.056	0.009	1.6635e-26
SP100	5.16824e-31	-0.738099	0.346	0.586	1.73482e-26
ZFAS1	5.65998e-31	0.753812	0.163	0.059	1.89989e-26
SHISA5	5.99301e-31	1.05794	0.237	0.108	2.01167e-26
UQCC3	6.0689e-31	0.410066	0.052	0.008	2.03715e-26
UBE2Q1	6.10786e-31	0.718906	0.12	0.036	2.05023e-26
FBXW11	6.2371e-31	-0.846151	0.087	0.296	2.09361e-26
PARP8	6.26659e-31	-1.0956	0.023	0.202	2.1035e-26
ATF7IP	6.68546e-31	-0.81384	0.14	0.361	2.24411e-26
UBAC2	6.74161e-31	-0.942977	0.077	0.278	2.26296e-26
GAB1	6.76012e-31	-1.11756	0.054	0.245	2.26917e-26
ARHGEF7	7.68521e-31	-0.928558	0.096	0.301	2.57969e-26
USP3	7.78583e-31	-0.905873	0.083	0.286	2.61347e-26
MRPL20	1.01063e-30	0.842253	0.139	0.045	3.39239e-26
UTY	1.07696e-30	-1.07201	0.08	0.277	3.61502e-26
SSH1	1.15974e-30	-0.949955	0.09	0.294	3.89289e-26
SH3PXD2A	1.22557e-30	-0.962006	0.02	0.195	4.11386e-26
EIF4A3	1.3485e-30	0.595112	0.086	0.02	4.52651e-26
CD14	1.40941e-30	0.5287	0.067	0.013	4.73098e-26
TULP4	1.44111e-30	-0.94332	0.06	0.254	4.83737e-26
MGAT4A	1.48686e-30	-0.906285	0.137	0.356	4.99095e-26
RFK	1.6053e-30	0.583419	0.084	0.02	5.38852e-26
CEP192	1.68785e-30	-0.961327	0.053	0.243	5.66562e-26
MAT2B	1.70073e-30	0.714294	0.136	0.044	5.70886e-26
LRCH3	1.88616e-30	-0.905191	0.089	0.293	6.33129e-26
SENP6	1.89158e-30	-0.717312	0.134	0.356	6.34946e-26
RBM33	1.94601e-30	-0.832629	0.136	0.357	6.53219e-26
HERC3	1.95493e-30	-0.856075	0.082	0.29	6.56212e-26
HNRNPAB	2.25138e-30	0.845676	0.132	0.042	7.5572e-26
FMNL3	2.55561e-30	-0.92591	0.05	0.242	8.57841e-26
AC108062.1	2.5766e-30	-1.09901	0.016	0.185	8.64888e-26
ASXL1	2.62998e-30	-0.861684	0.129	0.348	8.82806e-26
ST7	2.69438e-30	-1.08215	0.03	0.208	9.04422e-26
TIMM10	2.71055e-30	0.479408	0.06	0.011	9.0985e-26
PTGS1	2.91386e-30	0.443535	0.062	0.011	9.78095e-26
PSMD8	3.15807e-30	0.806757	0.119	0.035	1.06007e-25
PDIA6	3.20523e-30	0.949384	0.249	0.116	1.0759e-25
FAM168A	3.26521e-30	-0.836561	0.037	0.223	1.09603e-25
RNF7	3.30019e-30	0.746709	0.122	0.037	1.10778e-25
GFOD1	3.58798e-30	-0.9686	0.113	0.323	1.20438e-25
BEX4	3.81338e-30	0.47576	0.063	0.012	1.28004e-25
ZMIZ1	3.82295e-30	-0.811287	0.124	0.342	1.28325e-25
TNFRSF1A	4.12618e-30	1.0964	0.333	0.188	1.38503e-25
STIM2	4.22092e-30	-0.853373	0.127	0.34	1.41684e-25
WFS1	4.32698e-30	0.8675	0.113	0.033	1.45244e-25
CEP170	4.37842e-30	-0.744889	0.11	0.324	1.4697e-25
2021-03-07	4.40298e-30	-0.704257	0.133	0.357	1.47795e-25
RNF111	4.50767e-30	-0.86232	0.06	0.252	1.51309e-25
MAP2K4	4.99198e-30	-0.917665	0.047	0.234	1.67566e-25
THYN1	5.14078e-30	0.412046	0.053	0.009	1.72561e-25
TBL1X	5.27773e-30	-1.01228	0.031	0.211	1.77158e-25
GPATCH8	5.61175e-30	-0.858543	0.109	0.319	1.8837e-25
ITPKB	5.67785e-30	-0.98567	0.073	0.272	1.90589e-25
SRSF8	5.89815e-30	0.697316	0.1	0.027	1.97983e-25
AC027097.2	6.03405e-30	-0.991349	0.004	0.166	2.02545e-25
ABCC1	6.06565e-30	-0.894449	0.034	0.215	2.03606e-25
PBX3	6.75807e-30	-1.10189	0.052	0.236	2.26848e-25
POLR2C	8.1854e-30	0.464212	0.057	0.01	2.74759e-25
OSTC	8.98645e-30	0.720975	0.14	0.047	3.01648e-25
GTDC1	9.69316e-30	-1.01898	0.03	0.208	3.2537e-25
LOX	9.69408e-30	0.686291	0.056	0.01	3.25401e-25
CBX3	9.9402e-30	0.92527	0.209	0.089	3.33663e-25
ADK	1.03465e-29	-1.01373	0.033	0.208	3.473e-25
IFI35	1.07502e-29	0.879459	0.12	0.037	3.60854e-25
SPCS2	1.09151e-29	1.00716	0.21	0.09	3.66387e-25
ARHGAP21	1.16014e-29	-0.875485	0.089	0.288	3.89425e-25
MICU1	1.17858e-29	-0.895835	0.089	0.286	3.95615e-25
JARID2	1.19504e-29	-1.00673	0.024	0.196	4.01138e-25
AES	1.24138e-29	1.12607	0.273	0.138	4.16695e-25
NAV3	1.44905e-29	-1.52116	0.024	0.193	4.86403e-25
SMAD6	1.47476e-29	-0.902698	0.236	0.467	4.95034e-25
SMAP1	1.47941e-29	-0.818134	0.08	0.28	4.96595e-25
RNF38	1.52165e-29	-0.813458	0.11	0.319	5.10773e-25
DPH6-DT	1.56309e-29	-1.16807	0.006	0.165	5.24683e-25
GTF3C6	1.66146e-29	0.408818	0.054	0.009	5.57703e-25
GPR108	1.70052e-29	0.58255	0.076	0.017	5.70815e-25
JPX	1.83552e-29	-0.772162	0.089	0.292	6.16129e-25
ZMYM2	1.87247e-29	-0.833252	0.177	0.396	6.28532e-25
JUNB	2.11327e-29	1.24693	0.26	0.128	7.09361e-25
COMT	2.39164e-29	0.649262	0.117	0.035	8.02801e-25
ZNF654	2.4754e-29	-0.867342	0.047	0.231	8.30919e-25
HEBP1	2.48947e-29	0.407227	0.064	0.013	8.35639e-25
MRPL47	2.5629e-29	0.512327	0.072	0.015	8.60288e-25
CNTLN	2.66639e-29	-0.943016	0.072	0.263	8.95028e-25
C8orf59	2.805e-29	0.753374	0.137	0.046	9.41555e-25
UBXN6	2.80794e-29	0.567816	0.082	0.019	9.42542e-25
AC013394.1	2.91125e-29	-0.851855	0.046	0.227	9.77219e-25
NUTF2	2.96129e-29	0.359049	0.067	0.014	9.94017e-25
TSTA3	3.01913e-29	0.482451	0.07	0.015	1.01343e-24
ROBO4	3.02941e-29	1.12689	0.31	0.167	1.01688e-24
AKAP9	3.09448e-29	-0.833527	0.167	0.381	1.03872e-24
MEF2C	3.138e-29	-0.749029	0.286	0.513	1.05333e-24
TINAGL1	3.31391e-29	0.845151	0.187	0.075	1.11238e-24
AC058822.1	3.36383e-29	-0.864043	0.011	0.175	1.12914e-24
STARD9	3.4922e-29	-0.849193	0.07	0.265	1.17223e-24
RPN2	3.51567e-29	0.963068	0.229	0.103	1.1801e-24
DPYSL2	3.65838e-29	1.05647	0.378	0.234	1.22801e-24
HMGB2	3.67272e-29	0.585987	0.11	0.032	1.23282e-24
FAM234A	3.70796e-29	0.629799	0.057	0.01	1.24465e-24
ADAMTS6	3.87383e-29	-1.34848	0.067	0.254	1.30033e-24
TTTY14	3.8755e-29	-1.1853	0.023	0.191	1.30089e-24
AC118549.1	3.8953e-29	-0.918175	0.07	0.261	1.30753e-24
SPEN	4.31012e-29	-0.79844	0.116	0.326	1.44678e-24
EMSY	4.50122e-29	-0.867435	0.063	0.255	1.51092e-24
ATE1	5.00177e-29	-0.910675	0.076	0.269	1.67895e-24
SPATS2L	5.18094e-29	-0.878696	0.093	0.293	1.73909e-24
VGLL4	5.2017e-29	-0.829068	0.12	0.329	1.74606e-24
PDAP1	5.24009e-29	0.664993	0.132	0.043	1.75894e-24
IRAK2	5.44945e-29	-1.20412	0.021	0.188	1.82922e-24
FUT8	5.82727e-29	-1.00489	0.064	0.251	1.95604e-24
PRIM2	6.11982e-29	-1.01661	0.023	0.19	2.05424e-24
ICA1	6.23691e-29	-0.898478	0.07	0.262	2.09354e-24
USP24	6.50031e-29	-0.841372	0.059	0.243	2.18196e-24
EPC1	7.97324e-29	-0.818813	0.134	0.348	2.67638e-24
ZBTB46	9.14347e-29	-0.936454	0.034	0.209	3.06919e-24
CPQ	1.01952e-28	-0.94754	0.102	0.301	3.42222e-24
ELOC	1.03391e-28	0.780068	0.129	0.041	3.47054e-24
CHD6	1.12923e-28	-0.925904	0.073	0.259	3.79049e-24
MTM1	1.14927e-28	-0.866909	0.043	0.222	3.85777e-24
NLRP1	1.15481e-28	-0.788693	0.094	0.298	3.87636e-24
PCDH15	1.1818e-28	-1.56432	0.001	0.154	3.96694e-24
UGGT2	1.27457e-28	-0.837925	0.053	0.236	4.27835e-24
TRPM7	1.42329e-28	-0.77678	0.099	0.302	4.77757e-24
GHR	1.42546e-28	-1.25723	0.016	0.177	4.78483e-24
PSMB5	1.47276e-28	0.65874	0.107	0.031	4.9436e-24
PTPRE	1.53599e-28	-1.12007	0.064	0.247	5.15586e-24
MAP3K3	1.57165e-28	-0.76035	0.122	0.33	5.27557e-24
LMO2	1.65183e-28	0.851276	0.193	0.08	5.54468e-24
FOXJ3	1.69263e-28	-0.799001	0.1	0.302	5.68164e-24
GLG1	1.7462e-28	-0.784969	0.122	0.328	5.86146e-24
ZCCHC2	1.83807e-28	-0.82627	0.094	0.296	6.16986e-24
AHCYL2	1.87466e-28	-0.961105	0.036	0.208	6.29268e-24
C1QTNF3-AMACR	2.0765e-28	-1.05044	0.007	0.163	6.97019e-24
TOP1	2.23853e-28	-0.761775	0.196	0.415	7.51408e-24
SNX9	2.26837e-28	-0.823118	0.073	0.263	7.61425e-24
EVI5	2.40467e-28	-0.883915	0.107	0.305	8.07175e-24
LONP2	2.59239e-28	-0.771171	0.086	0.283	8.70188e-24
LRRC32	2.62016e-28	1.10502	0.353	0.206	8.7951e-24
NBDY	2.7606e-28	-0.845759	0.12	0.321	9.2665e-24
ELOVL5	2.81314e-28	-0.933766	0.083	0.272	9.44288e-24
NDUFA8	3.15784e-28	0.46201	0.074	0.017	1.05999e-23
CBFA2T2	3.39191e-28	-0.960681	0.05	0.227	1.13856e-23
MCU	3.86089e-28	-1.00754	0.031	0.199	1.29598e-23
ATG101	3.86351e-28	0.466294	0.066	0.013	1.29686e-23
IL15	4.00296e-28	-0.915072	0.064	0.249	1.34367e-23
LINC00513	4.11128e-28	-1.00852	0.016	0.175	1.38003e-23
PHC3	4.2723e-28	-0.710892	0.144	0.36	1.43408e-23
SCFD1	4.54448e-28	-0.850341	0.077	0.265	1.52545e-23
FGD6	4.85612e-28	-0.843442	0.09	0.288	1.63005e-23
SUPT3H	5.39392e-28	-1.04234	0.02	0.181	1.81058e-23
NBEAL1	5.55024e-28	-0.64818	0.134	0.345	1.86305e-23
AFAP1L1	5.55483e-28	-0.804396	0.114	0.315	1.86459e-23
MGST3	5.60394e-28	0.974351	0.223	0.102	1.88107e-23
TLNRD1	5.61608e-28	0.93438	0.16	0.06	1.88515e-23
PRCP	5.8245e-28	0.932042	0.237	0.112	1.95511e-23
LCORL	6.12339e-28	-0.942468	0.054	0.232	2.05544e-23
ARAP2	6.24133e-28	-0.849068	0.02	0.184	2.09503e-23
MTHFD2	6.30109e-28	0.347321	0.05	0.008	2.11509e-23
PDK3	6.34634e-28	-0.837828	0.026	0.193	2.13028e-23
RGS12	6.54256e-28	-0.886613	0.083	0.274	2.19614e-23
FOXK1	7.4957e-28	-0.825296	0.039	0.212	2.51608e-23
SEMA6A-AS1	8.40056e-28	-0.960066	0.011	0.166	2.81982e-23
FRMD4B	8.50561e-28	-0.857338	0.129	0.333	2.85508e-23
PPP1R16B	8.81794e-28	-0.920285	0.054	0.234	2.95992e-23
AC006059.1	8.91155e-28	-0.843509	0.006	0.157	2.99134e-23
PUM2	9.18218e-28	-0.706687	0.185	0.401	3.08218e-23
ELP4	9.5684e-28	-0.96447	0.053	0.23	3.21183e-23
TRAPPC10	1.04131e-27	-0.882699	0.03	0.196	3.49537e-23
MEPCE	1.04505e-27	0.409722	0.069	0.015	3.50793e-23
AC139887.2	1.13587e-27	-0.901241	0.021	0.183	3.81276e-23
VWF	1.48918e-27	1.57923	0.692	0.686	4.99875e-23
TBX1	1.69077e-27	0.760565	0.084	0.021	5.67541e-23
LAPTM5	1.71608e-27	0.646462	0.086	0.022	5.76037e-23
AP001011.1	1.75401e-27	-0.843701	0.013	0.168	5.88768e-23
TTN-AS1	1.93105e-27	-0.9016	0.054	0.231	6.48195e-23
AHR	2.05839e-27	0.955359	0.237	0.111	6.90941e-23
PEF1	2.15253e-27	0.60379	0.097	0.027	7.22539e-23
MEF2C-AS1	2.29572e-27	-1.03411	0.017	0.174	7.70603e-23
MMRN2	2.49998e-27	0.962514	0.187	0.079	8.39167e-23
AC025569.1	2.5055e-27	-0.915116	0.01	0.162	8.41022e-23
ARL2BP	2.80296e-27	0.860272	0.139	0.049	9.40871e-23
RFX7	2.85333e-27	-0.911604	0.043	0.214	9.57776e-23
RNF216	2.87449e-27	-0.729711	0.067	0.253	9.6488e-23
BLVRB	2.95414e-27	0.544598	0.067	0.014	9.91616e-23
XRN1	3.05495e-27	-0.716734	0.246	0.476	1.02545e-22
KAT2B	3.07099e-27	-0.864552	0.064	0.245	1.03084e-22
PSMB1	3.25119e-27	0.915456	0.2	0.087	1.09133e-22
[truncated: 3,326 more rows]

## Sheet: Epithelial cell
Gene	p_val	avg_log2FC	pct.1	pct.2	p_val_adj
S100A11	0	3.90209	0.588	0.038	0
S100A6	0	4.2621	0.81	0.133	0
TMSB10	0	4.47857	0.548	0.027	0
RPL15	0	3.86196	0.572	0.039	0
RPL29	0	3.99966	0.505	0.021	0
OOEP	0	3.46509	0.334	0.012	0
EEF1A1	0	4.21056	0.714	0.092	0
ACTB	0	4.11565	0.84	0.107	0
TMSB4X	0	4.53047	0.821	0.076	0
RPS4X	0	3.50732	0.398	0.023	0
RPL8	0	3.58282	0.548	0.053	0
FTH1	0	5.35586	0.599	0.026	0
RPLP1	0	3.80155	0.505	0.037	0
RPL19	0	3.28311	0.43	0.029	0
ACTG1	0	3.91419	0.757	0.109	0
RPS15	0	3.59296	0.484	0.034	0
RPL36	7.32256e-303	3.51972	0.457	0.035	2.45796e-298
GAPDH	2.92679e-297	3.43793	0.487	0.042	9.82435e-293
FTL	6.67267e-297	5.35479	0.591	0.07	2.23981e-292
UBA52	4.11979e-277	2.86273	0.358	0.021	1.38289e-272
RPS13	9.10772e-276	3.05013	0.321	0.016	3.05719e-271
RPL41	6.85613e-275	3.90664	0.524	0.056	2.3014e-270
PTMA	7.04424e-275	3.54472	0.495	0.049	2.36454e-270
APOO	1.30532e-269	3.81482	0.468	0.044	4.38158e-265
RPS23	2.44156e-267	3.35604	0.38	0.026	8.1956e-263
TPT1	6.66654e-266	4.2384	0.553	0.068	2.23776e-261
RPL13	1.12621e-264	3.8977	0.623	0.091	3.78033e-260
MT2A	2.54865e-261	4.26187	0.34	0.02	8.55507e-257
IFITM3	1.67658e-254	3.18961	0.471	0.046	5.62777e-250
RPL32	2.427e-245	3.51956	0.412	0.036	8.14673e-241
SERF2	2.1093e-242	3.74196	0.513	0.063	7.08029e-238
CFL1	2.20433e-242	2.98441	0.428	0.04	7.39928e-238
PFN1	2.04642e-236	2.92779	0.406	0.036	6.86922e-232
S100A10	3.27698e-235	3.63034	0.695	0.135	1.09999e-230
RPL38	2.21183e-229	2.90273	0.348	0.026	7.42445e-225
RPL28	3.324e-221	3.60569	0.545	0.081	1.11577e-216
RPL7	1.44564e-215	3.4201	0.364	0.032	4.85259e-211
RPL27A	3.13638e-215	3.71354	0.487	0.064	1.05279e-210
RPS11	6.88223e-215	3.32951	0.404	0.041	2.31016e-210
SH3BGRL3	4.98687e-212	2.15051	0.179	0.005	1.67394e-207
TAGLN2	2.8845e-208	3.00712	0.489	0.066	9.68241e-204
RPL35A	1.1652e-200	3.08396	0.34	0.029	3.91124e-196
MALAT1	1.06884e-195	-3.22069	0.473	0.982	3.58777e-191
RPLP0	1.86271e-188	3.31603	0.465	0.067	6.25255e-184
RPS18	2.55027e-188	3.43506	0.414	0.051	8.56049e-184
RPL10	5.27788e-186	3.58345	0.495	0.078	1.77163e-181
RPS19	1.701e-185	3.92255	0.602	0.127	5.70973e-181
RPS27A	3.79075e-185	3.00076	0.398	0.047	1.27244e-180
UQCR10	2.36112e-184	2.62909	0.329	0.03	7.92556e-180
RPS5	2.54747e-183	2.98558	0.361	0.038	8.55108e-179
OST4	5.49493e-181	2.43132	0.23	0.013	1.84448e-176
EEF2	3.81758e-180	3.23538	0.5	0.083	1.28145e-175
RPL35	7.53803e-178	3.09666	0.422	0.057	2.53029e-173
VIM	6.45631e-177	3.11676	0.19	0.008	2.16719e-172
EIF1	6.80904e-177	3.34495	0.57	0.115	2.28559e-172
ATP5F1E	3.83879e-175	2.9639	0.366	0.041	1.28857e-170
RPL14	5.57961e-165	3.45269	0.452	0.073	1.87291e-160
RPS14	2.06685e-164	3.02968	0.393	0.052	6.93779e-160
RPL3	2.47823e-164	2.99725	0.34	0.038	8.31866e-160
RPL18	1.2659e-161	2.87347	0.39	0.053	4.24926e-157
AKAP13	1.29421e-158	-2.95031	0.128	0.909	4.34426e-154
FAU	3.11754e-157	2.58564	0.265	0.022	1.04647e-152
RPL27	4.16511e-157	2.82345	0.342	0.04	1.3981e-152
IFITM2	6.03091e-156	2.33263	0.249	0.019	2.0244e-151
SMYD3	3.25257e-151	-3.47091	0.019	0.81	1.09179e-146
PPIA	3.55997e-151	2.96695	0.503	0.1	1.19498e-146
MAGI1	6.38051e-148	-3.38987	0.048	0.824	2.14174e-143
ADK	1.00364e-147	-3.12681	0.056	0.83	3.36892e-143
RPL30	1.14786e-147	3.21226	0.374	0.053	3.85301e-143
MACROD2	1.1994e-147	-4.40366	0.064	0.824	4.02603e-143
PTPRM	2.38339e-147	-3.39845	0.021	0.8	8.00034e-143
BTBD9	2.30537e-144	-3.49882	0.019	0.784	7.73843e-140
SRP14	7.60187e-144	2.58181	0.302	0.034	2.55172e-139
B2M	3.95383e-142	3.58974	0.725	0.265	1.32718e-137
RPL36AL	4.45419e-142	2.38751	0.251	0.023	1.49514e-137
POLR2L	7.00584e-141	2.61815	0.345	0.046	2.35165e-136
PARD3	2.49481e-140	-3.0729	0.04	0.803	8.37433e-136
MAGI3	3.2565e-140	-2.93624	0.126	0.861	1.09311e-135
RPS12	2.70917e-139	3.45094	0.401	0.066	9.09386e-135
TUBA1B	4.12164e-139	2.591	0.286	0.031	1.38351e-134
FOXP1	1.31576e-138	-2.81959	0.07	0.823	4.4166e-134
FTX	1.70098e-138	-2.86511	0.035	0.797	5.70968e-134
UTRN	2.28192e-138	-2.54359	0.126	0.869	7.65973e-134
RPL13A	2.88994e-138	3.37736	0.449	0.086	9.70065e-134
FHIT	3.01036e-138	-3.48632	0.005	0.756	1.01049e-133
LGALS1	1.12447e-137	2.70118	0.163	0.008	3.7745e-133
ANK3	2.28246e-137	-3.69557	0.027	0.779	7.66154e-133
SPIDR	9.80316e-136	-3.19997	0.024	0.769	3.29063e-131
NEAT1	2.47001e-135	-2.01164	0.166	0.948	8.29108e-131
ZBTB20	2.1476e-133	-2.65824	0.123	0.844	7.20884e-129
AC016831.7	7.75985e-132	-3.05717	0.016	0.756	2.60475e-127
DPYD	1.4495e-131	-3.34432	0.029	0.761	4.86553e-127
PATJ	9.191e-129	-2.45684	0.075	0.812	3.08514e-124
LRMDA	1.83075e-128	-3.2768	0.019	0.742	6.14529e-124
MACF1	1.41616e-126	-2.36892	0.112	0.845	4.75361e-122
STEAP1B	1.86522e-126	2.08692	0.201	0.015	6.26098e-122
RPS8	5.6032e-125	3.20886	0.441	0.091	1.88083e-120
RPS2	1.41539e-124	3.46704	0.465	0.104	4.75104e-120
ZFAND3	1.18742e-123	-2.715	0.029	0.745	3.98581e-119
PDE4D	2.28364e-123	-3.60745	0.067	0.769	7.66548e-119
LRBA	5.95188e-123	-2.56154	0.061	0.778	1.99787e-118
TRIO	9.47429e-123	-2.79044	0.027	0.739	3.18023e-118
LPP	2.54546e-121	-2.52203	0.086	0.796	8.54433e-117
RPL4	4.0308e-121	2.95572	0.324	0.048	1.35302e-116
DANT2	5.44653e-121	-2.79051	0.011	0.712	1.82824e-116
PCBP1	6.31464e-121	2.53472	0.326	0.048	2.11964e-116
RAN	8.65287e-121	2.47857	0.305	0.042	2.90451e-116
GSTP1	2.81631e-120	2.86389	0.513	0.131	9.45349e-116
SAMD12	1.07636e-119	-2.81312	0.019	0.716	3.61303e-115
ZNF385B	3.84034e-119	-3.97997	0.027	0.715	1.28909e-114
RERE	4.85697e-119	-2.44082	0.045	0.754	1.63034e-114
STOX2	3.56092e-118	-3.09265	0.013	0.708	1.19529e-113
LINC00486	1.28698e-117	-2.4247	0.032	0.727	4.32e-113
GPHN	6.32795e-116	-2.77885	0.021	0.714	2.1241e-111
PHACTR1	1.26619e-115	-2.53727	0.078	0.774	4.25021e-111
CLIC1	1.28635e-115	2.41997	0.246	0.027	4.3179e-111
FNDC3B	2.41446e-115	-2.4547	0.091	0.782	8.10462e-111
NEDD4L	1.15174e-114	-2.18288	0.206	0.856	3.86603e-110
USP34	1.32989e-114	-2.19027	0.056	0.755	4.46405e-110
PARD3B	1.70951e-114	-2.72992	0.029	0.714	5.73832e-110
RPL23A	2.36534e-113	3.13179	0.372	0.069	7.93973e-109
MECOM	2.87359e-113	-2.06151	0.275	0.876	9.64577e-109
UQCRB	3.05296e-113	2.18355	0.23	0.024	1.02479e-108
DOCK1	4.7607e-113	-2.56089	0.008	0.687	1.59802e-108
EXT1	1.00934e-112	-2.73574	0.029	0.709	3.38804e-108
RABGAP1L	3.14261e-112	-2.52941	0.032	0.709	1.05488e-107
ARID1B	3.5162e-112	-2.29595	0.045	0.731	1.18028e-107
EXOC4	5.90966e-112	-2.56188	0.029	0.703	1.9837e-107
RPL34	8.09245e-112	2.61517	0.294	0.042	2.71639e-107
ATP11A	1.10955e-110	-1.99352	0.155	0.847	3.72442e-106
PTPRK	2.08338e-110	-2.50387	0.024	0.697	6.99327e-106
TBC1D5	5.32132e-110	-2.53151	0.029	0.698	1.78621e-105
IMMP2L	6.60651e-110	-2.92515	0.019	0.683	2.21761e-105
H3F3B	5.76172e-109	2.91249	0.489	0.13	1.93404e-104
JMJD1C	6.72152e-108	-2.33922	0.051	0.724	2.25621e-103
ATP13A4	7.82338e-108	-2.40711	0.075	0.751	2.62607e-103
MAST4	1.25901e-107	-3.37128	0.016	0.668	4.22611e-103
SLC25A5	3.31446e-107	2.34992	0.233	0.026	1.11257e-102
ISG15	4.36339e-107	2.87018	0.262	0.034	1.46466e-102
DIAPH2	7.63539e-107	-2.29761	0.037	0.707	2.56297e-102
ATXN1	3.75616e-106	-2.39473	0.029	0.69	1.26083e-101
EIF5A	1.50054e-105	2.27653	0.233	0.027	5.03685e-101
CSTB	2.26853e-105	2.71594	0.35	0.065	7.61477e-101
MAML2	4.53764e-105	-2.69564	0.021	0.67	1.52315e-100
ZBTB16	6.10474e-105	-2.73204	0.016	0.665	2.04918e-100
PRKG1	8.33837e-105	-2.52126	0.021	0.67	2.79894e-100
KANK1	8.55355e-105	-2.62423	0.021	0.666	2.87117e-100
NAV2	1.75757e-104	-2.06792	0.075	0.735	5.89964e-100
TCF12	2.4441e-104	-2.28408	0.04	0.699	8.20412e-100
RANBP17	2.50005e-103	-2.5001	0.032	0.683	8.39192e-99
MED13L	5.32789e-103	-1.91864	0.059	0.728	1.78841e-98
RBPMS	8.18711e-103	-2.11488	0.107	0.779	2.74817e-98
CELF2	1.19724e-102	-1.8206	0.214	0.865	4.01879e-98
LIMCH1	2.58056e-102	-2.0454	0.275	0.889	8.66216e-98
CUX1	4.41351e-102	-1.85257	0.118	0.796	1.48148e-97
PTK2	5.4548e-102	-2.2085	0.048	0.697	1.83101e-97
N4BP2L2	5.95897e-102	-1.94706	0.07	0.739	2.00025e-97
THSD4	1.2586e-101	-2.56189	0.021	0.664	4.22473e-97
NEBL	1.59831e-101	-2.22235	0.12	0.783	5.36503e-97
SDCCAG8	1.94657e-101	-2.45084	0.016	0.653	6.53406e-97
FMNL2	4.25774e-101	-2.43388	0.019	0.657	1.42919e-96
VPS13B	4.74347e-101	-2.33842	0.019	0.653	1.59224e-96
SSH2	1.13064e-100	-2.27518	0.019	0.655	3.79523e-96
SCAPER	2.17793e-100	-2.13759	0.035	0.679	7.31067e-96
ADGRV1	2.48142e-100	-2.44064	0.021	0.655	8.32938e-96
RPS3	3.96081e-100	3.51527	0.481	0.138	1.32952e-95
CADPS2	2.18913e-99	-2.86172	0.019	0.652	7.34826e-95
RBM6	4.29304e-99	-2.13376	0.032	0.671	1.44105e-94
UNC13B	5.6691e-99	-2.17842	0.059	0.702	1.90295e-94
ZNF638	8.42392e-99	-1.98395	0.048	0.694	2.82766e-94
DYNLL1	1.26668e-97	2.49272	0.265	0.039	4.25188e-93
PPDPF	1.8256e-97	2.73594	0.337	0.064	6.128e-93
RPS6	3.43806e-97	3.36045	0.393	0.09	1.15405e-92
KMT2C	8.07805e-97	-1.86275	0.051	0.697	2.71156e-92
RPL7A	1.41874e-96	2.66411	0.342	0.067	4.7623e-92
ATP8A1	1.94964e-96	-2.39334	0.032	0.658	6.54437e-92
TMTC2	5.02813e-96	-2.66488	0.016	0.635	1.68779e-91
PRDX1	1.24818e-95	2.4791	0.326	0.061	4.18978e-91
NOP10	1.5335e-95	1.80142	0.168	0.015	5.1475e-91
STK3	1.82519e-95	-2.06131	0.035	0.661	6.12661e-91
AGAP1	2.32749e-95	-2.42345	0.013	0.627	7.81268e-91
RPL11	3.4077e-95	3.24166	0.433	0.114	1.14386e-90
MBD5	3.9431e-95	-1.96838	0.035	0.665	1.32358e-90
RALGAPA2	7.26581e-95	-2.11609	0.013	0.63	2.43891e-90
HERC4	1.94836e-94	-1.94746	0.045	0.672	6.54007e-90
SRPK2	5.60063e-94	-2.14531	0.032	0.648	1.87997e-89
ERC1	1.12356e-93	-2.1187	0.019	0.626	3.77146e-89
TRAPPC9	1.33916e-93	-2.08854	0.027	0.643	4.49515e-89
DLG1	2.66001e-93	-2.11778	0.021	0.633	8.92885e-89
C9orf3	4.53887e-93	-2.11382	0.029	0.644	1.52356e-88
PPP1R9A	8.50434e-93	-2.06341	0.027	0.639	2.85465e-88
CST3	9.43031e-93	2.26465	0.235	0.031	3.16547e-88
SVIL	1.52772e-92	-2.1926	0.032	0.643	5.12811e-88
CHD9	2.11248e-92	-1.86715	0.067	0.698	7.09097e-88
NR6A1	2.75658e-92	-2.45364	0.011	0.607	9.25301e-88
TANC2	3.07666e-92	-2.62711	0.032	0.639	1.03274e-87
FGD4	6.17149e-92	-1.95152	0.075	0.702	2.07158e-87
MYO9A	9.93144e-92	-1.65446	0.08	0.725	3.33369e-87
ACACA	1.43208e-91	-2.00908	0.043	0.661	4.80706e-87
WWOX	1.48442e-91	-2.60022	0.019	0.614	4.98275e-87
SLC25A6	2.37817e-91	2.30454	0.259	0.04	7.98281e-87
MYO6	2.42863e-91	-1.8978	0.072	0.701	8.15219e-87
SHANK2	3.40827e-91	-2.07974	0.037	0.65	1.14405e-86
SNX25	3.94656e-91	-2.13598	0.056	0.672	1.32474e-86
ITPR2	5.01791e-91	-2.34017	0.019	0.614	1.68436e-86
PIBF1	7.33689e-91	-2.12631	0.011	0.606	2.46277e-86
BIRC6	1.91377e-90	-1.83145	0.061	0.679	6.42396e-86
MLLT10	2.06704e-90	-2.06699	0.013	0.607	6.93844e-86
ANKRD17	3.38699e-90	-1.87839	0.04	0.651	1.13691e-85
SYNE1	5.58155e-90	-1.77803	0.11	0.743	1.87356e-85
PTMS	9.52649e-90	1.97952	0.184	0.019	3.19776e-85
TIMP1	1.27587e-89	3.47076	0.112	0.006	4.28271e-85
GPC5	1.53464e-89	-3.13171	0.011	0.6	5.15133e-85
FAF1	5.54265e-89	-1.90012	0.037	0.638	1.8605e-84
BAZ2B	7.3715e-89	-2.06798	0.021	0.618	2.47439e-84
SUMO3	1.1737e-88	1.88943	0.198	0.023	3.93977e-84
C19orf53	2.32297e-88	1.75751	0.152	0.013	7.79751e-84
AL136454.1	3.57678e-88	1.27292	0.104	0.005	1.20062e-83
IFI27	2.5218e-87	2.86187	0.393	0.098	8.46492e-83
VTI1A	3.51501e-87	-2.03747	0.021	0.608	1.17988e-82
MYO1D	4.86966e-87	-1.98958	0.059	0.662	1.6346e-82
APBB2	1.42863e-86	-2.31236	0.059	0.654	4.79549e-82
SIPA1L1	1.51649e-86	-1.90726	0.045	0.639	5.09039e-82
RPS27	1.59997e-86	2.32929	0.262	0.042	5.37061e-82
RAPGEF2	1.68201e-86	-2.00222	0.037	0.627	5.64602e-82
MYO5C	2.11933e-86	-1.51512	0.059	0.671	7.11395e-82
SHROOM3	3.17788e-86	-1.81978	0.107	0.729	1.06672e-81
NFIA	4.48233e-86	-1.94192	0.037	0.628	1.50458e-81
TANC1	6.78551e-86	-1.84383	0.048	0.645	2.27769e-81
L3MBTL4	1.08706e-85	-1.93847	0.024	0.607	3.64895e-81
MLLT3	1.29387e-85	-2.15413	0.035	0.619	4.34312e-81
CARMIL1	3.4782e-85	-2.04376	0.029	0.611	1.16753e-80
TTC17	1.23671e-84	-1.81494	0.032	0.618	4.15128e-80
RPLP2	1.45198e-84	2.95567	0.417	0.116	4.87385e-80
PTPRG	2.58357e-84	-3.21111	0.011	0.575	8.67226e-80
NCOA1	3.13769e-84	-1.94042	0.029	0.61	1.05323e-79
MBNL1	3.31847e-84	-1.52581	0.313	0.871	1.11391e-79
CADM1	4.63277e-84	-1.56364	0.182	0.81	1.55508e-79
UBE2E2	7.24694e-84	-2.21147	0.024	0.595	2.43258e-79
ROR1	1.52148e-83	-2.49798	0.045	0.619	5.10717e-79
PLXNA2	2.05066e-83	-2.26999	0.016	0.584	6.88346e-79
SIPA1L3	2.73523e-83	-1.8922	0.032	0.611	9.18133e-79
CAMK2D	2.84094e-83	-1.86163	0.045	0.632	9.53618e-79
TBC1D22A	3.61049e-83	-1.91251	0.027	0.599	1.21193e-78
MT1E	4.7072e-83	2.41963	0.217	0.03	1.58007e-78
DOCK4	4.81101e-83	-2.50891	0.037	0.606	1.61491e-78
NIPBL	1.00231e-82	-1.66269	0.056	0.644	3.36446e-78
WSB1	1.63331e-82	-1.27821	0.147	0.784	5.48252e-78
MARK3	1.998e-82	-1.63536	0.053	0.641	6.70668e-78
NUPR1	2.41113e-82	2.67868	0.345	0.079	8.09345e-78
EXOC6B	3.7651e-82	-1.9839	0.024	0.591	1.26383e-77
GPR39	3.95269e-82	-2.1923	0.035	0.606	1.3268e-77
PTPRE	4.29338e-82	-1.96064	0.064	0.651	1.44116e-77
TNRC6A	5.72641e-82	-1.83312	0.024	0.592	1.92218e-77
CDKAL1	6.91194e-82	-1.85913	0.016	0.58	2.32013e-77
JUND	8.87347e-82	3.09703	0.468	0.153	2.97856e-77
NKTR	9.73961e-82	-1.53795	0.051	0.639	3.26929e-77
DOCK9	2.18769e-81	-2.0557	0.016	0.577	7.34343e-77
MYL12B	3.63699e-81	2.79671	0.412	0.116	1.22083e-76
DLG2	3.66742e-81	-3.31117	0.003	0.552	1.23104e-76
EGFR	4.48535e-81	-1.65473	0.096	0.696	1.5056e-76
FARS2	4.86139e-81	-2.0391	0.008	0.558	1.63182e-76
ATRX	8.35206e-81	-1.55231	0.067	0.661	2.80353e-76
ST7	1.08523e-80	-2.01757	0.019	0.576	3.6428e-76
KRT8	2.73494e-80	2.99011	0.487	0.169	9.18038e-76
CCSER1	3.59528e-80	-2.38124	0	0.545	1.20683e-75
STARD13	6.05157e-80	-2.10032	0.021	0.579	2.03133e-75
ASH1L	6.70374e-80	-1.48475	0.08	0.679	2.25025e-75
ZCCHC7	2.43307e-79	-1.51341	0.037	0.601	8.16708e-75
NUMB	2.81705e-79	-1.73576	0.035	0.595	9.45601e-75
DYM	6.73754e-79	-1.94211	0.005	0.543	2.26159e-74
TMCC1	7.8352e-79	-1.81658	0.059	0.625	2.63004e-74
NR3C2	1.07838e-78	-2.11913	0.005	0.549	3.61979e-74
EHBP1	1.54939e-78	-1.81138	0.027	0.579	5.20084e-74
GMDS-DT	1.97786e-78	-2.19686	0.008	0.549	6.63908e-74
SNTB1	2.26769e-78	-1.96384	0.024	0.578	7.61194e-74
SYNE2	3.52219e-78	-1.32703	0.075	0.668	1.18229e-73
PNISR	4.77318e-78	-1.45272	0.048	0.622	1.60221e-73
CLEC16A	5.31499e-78	-1.69697	0.043	0.608	1.78408e-73
FBXL17	8.84927e-78	-1.95933	0.016	0.559	2.97043e-73
COP1	1.01141e-77	-1.75959	0.016	0.559	3.395e-73
LUC7L3	1.14359e-77	-1.57886	0.064	0.639	3.8387e-73
PHF21A	1.22487e-77	-1.88852	0.013	0.557	4.11153e-73
NF1	2.8661e-77	-1.55608	0.067	0.643	9.62063e-73
ITSN2	4.06105e-77	-1.58895	0.048	0.611	1.36317e-72
PRKCE	4.46124e-77	-1.97786	0.027	0.57	1.49751e-72
NFAT5	4.53718e-77	-1.40465	0.094	0.684	1.523e-72
MKLN1	4.7865e-77	-1.5802	0.061	0.629	1.60668e-72
REV3L	5.51353e-77	-1.56458	0.032	0.581	1.85073e-72
RPL23	8.72736e-77	2.5752	0.305	0.065	2.92951e-72
VPS13D	1.02441e-76	-1.59755	0.043	0.604	3.43864e-72
SETD5	1.24736e-76	-1.53476	0.048	0.611	4.18701e-72
SLCO3A1	2.22724e-76	-1.6254	0.067	0.637	7.47617e-72
NCOA2	7.4661e-76	-1.66128	0.056	0.619	2.50615e-71
ITFG1	7.83874e-76	-1.61621	0.051	0.603	2.63123e-71
NSMCE2	8.36884e-76	-1.82215	0.013	0.545	2.80917e-71
PCCA	8.71435e-76	-1.96528	0	0.526	2.92515e-71
AUTS2	9.53173e-76	-2.69164	0.021	0.554	3.19952e-71
KCNQ3	1.22423e-75	-2.1109	0.035	0.578	4.10938e-71
LARGE1	1.28296e-75	-2.08298	0.008	0.537	4.30651e-71
GNAQ	1.3204e-75	-1.35184	0.139	0.744	4.43219e-71
SOX5	1.55361e-75	-2.2602	0.011	0.544	5.21499e-71
CAMKMT	1.84755e-75	-1.85275	0.016	0.551	6.20167e-71
RASAL2	2.00615e-75	-1.94509	0.064	0.621	6.73406e-71
EIF4G3	3.03562e-75	-1.53397	0.032	0.576	1.01897e-70
ZMYM2	4.78099e-75	-1.57966	0.029	0.575	1.60484e-70
BPTF	5.00184e-75	-1.43627	0.053	0.614	1.67897e-70
STAG1	5.22333e-75	-1.87381	0.016	0.547	1.75331e-70
PDSS2	5.40251e-75	-1.86271	0.005	0.531	1.81346e-70
ZDHHC21	6.59997e-75	-1.51213	0.064	0.627	2.21541e-70
TNRC6B	8.42209e-75	-1.49677	0.051	0.608	2.82704e-70
DLEU2	1.1004e-74	-2.03008	0.027	0.559	3.69372e-70
NCOR1	1.44938e-74	-1.67452	0.032	0.571	4.86515e-70
ZSWIM6	1.70487e-74	-1.87485	0.043	0.584	5.72273e-70
CDC42BPA	2.09891e-74	-1.58346	0.035	0.576	7.04541e-70
ASPH	2.39577e-74	-1.39808	0.08	0.651	8.04187e-70
FAM49B	2.65203e-74	-1.59012	0.045	0.595	8.90205e-70
GAB1	3.59881e-74	-1.7245	0.061	0.615	1.20801e-69
IGF1R	5.99755e-74	-1.9508	0.024	0.554	2.0132e-69
UBR5	7.89817e-74	-1.57269	0.035	0.574	2.65118e-69
KMT2E	9.85439e-74	-1.5182	0.067	0.625	3.30782e-69
TRMT112	1.35114e-73	1.70452	0.15	0.015	4.53538e-69
AHI1	1.86157e-73	-1.69531	0.027	0.563	6.24874e-69
BABAM2	2.26927e-73	-1.93333	0.011	0.529	7.61725e-69
PDZD2	2.42314e-73	-1.76097	0.035	0.575	8.13377e-69
FARP1	2.45766e-73	-1.55625	0.075	0.639	8.24963e-69
PPP6R3	3.14892e-73	-1.51684	0.056	0.604	1.057e-68
SENP6	4.27369e-73	-1.4291	0.043	0.589	1.43455e-68
FER	5.26787e-73	-1.72711	0.035	0.57	1.76826e-68
CCDC85B	6.4986e-73	1.12515	0.086	0.004	2.18138e-68
AC019117.1	7.4407e-73	-2.5433	0.011	0.531	2.49762e-68
TBL1XR1	7.60666e-73	-1.48545	0.088	0.656	2.55333e-68
FTO	1.00147e-72	-0.752478	0.035	0.569	3.36164e-68
KDM4C	1.03871e-72	-1.61302	0.019	0.547	3.48665e-68
TUBB	1.06887e-72	2.32317	0.241	0.042	3.58787e-68
DOCK5	1.4605e-72	-1.6706	0.064	0.617	4.90248e-68
SCMH1	1.58903e-72	-1.85659	0.008	0.52	5.33389e-68
BRAF	1.98235e-72	-1.56004	0.043	0.582	6.65416e-68
COG5	2.50656e-72	-1.6843	0.029	0.558	8.41378e-68
RBM47	2.55789e-72	-1.47229	0.104	0.679	8.58608e-68
TMA7	2.59022e-72	2.1281	0.273	0.054	8.6946e-68
KANSL1	2.65763e-72	-1.18606	0.072	0.638	8.92085e-68
RPS16	3.15177e-72	2.82944	0.348	0.091	1.05796e-67
ATXN2	4.70812e-72	-1.43466	0.083	0.645	1.58037e-67
S100P	5.80619e-72	1.20462	0.072	0.003	1.94896e-67
TTC28	6.73203e-72	-2.20837	0	0.508	2.25974e-67
EHMT1	7.03582e-72	-1.6139	0.032	0.558	2.36172e-67
SND1	8.11097e-72	-1.61413	0.056	0.604	2.72261e-67
TPI1	1.13956e-71	2.31348	0.283	0.059	3.82516e-67
DUOX1	1.22044e-71	-1.46477	0.07	0.626	4.09664e-67
HOPX	1.54934e-71	2.63268	0.749	0.605	5.20067e-67
PEBP4	1.73705e-71	-1.74937	0.056	0.6	5.83076e-67
CCNY	2.1586e-71	-1.46002	0.067	0.613	7.24577e-67
EVI5	3.88345e-71	-1.53869	0.053	0.59	1.30356e-66
FAM160A1	4.39602e-71	-1.84958	0.013	0.525	1.47561e-66
PIAS1	5.02335e-71	-1.42915	0.075	0.622	1.68619e-66
ZRANB2	5.26204e-71	-1.306	0.045	0.579	1.76631e-66
RALGAPA1	6.21358e-71	-1.42182	0.032	0.561	2.08571e-66
BRWD1	7.9655e-71	-1.57304	0.027	0.547	2.67378e-66
GLCCI1	8.30218e-71	-1.77426	0.099	0.649	2.78679e-66
MCTP2	8.94187e-71	-1.87256	0.016	0.532	3.00152e-66
WDFY3	9.17815e-71	-1.63987	0.024	0.541	3.08083e-66
VWA8	1.08113e-70	-1.77488	0.008	0.514	3.62904e-66
PIP5K1B	1.16784e-70	-1.84855	0.037	0.563	3.92009e-66
PLEKHA5	1.33527e-70	-1.85726	0.016	0.528	4.4821e-66
C11orf49	1.36201e-70	-1.84945	0.008	0.512	4.57188e-66
ALCAM	1.87742e-70	-1.36097	0.233	0.812	6.30195e-66
GRHL2	2.51473e-70	-1.71107	0.024	0.538	8.44119e-66
KIF13A	2.60769e-70	-1.80055	0.024	0.537	8.75323e-66
PAM	2.7105e-70	-1.37209	0.142	0.717	9.09835e-66
DYRK1A	2.99571e-70	-1.42298	0.035	0.56	1.00557e-65
MTUS1	3.31258e-70	-1.43753	0.142	0.716	1.11194e-65
PAN3	4.7011e-70	-1.60936	0.024	0.54	1.57802e-65
MEF2A	5.84735e-70	-1.53796	0.04	0.566	1.96278e-65
TEAD1	6.18697e-70	-1.28555	0.12	0.69	2.07678e-65
WWC1	1.09415e-69	-1.34406	0.12	0.687	3.67273e-65
NBAS	1.11783e-69	-1.64045	0.013	0.518	3.75222e-65
AFF1	1.1196e-69	-1.39047	0.072	0.622	3.75818e-65
COX4I1	1.47474e-69	2.32504	0.243	0.045	4.95024e-65
S100A9	1.87759e-69	1.05072	0.053	0.001	6.30251e-65
RPS7	4.11429e-69	2.71427	0.318	0.078	1.38104e-64
TAOK3	5.07008e-69	-1.44616	0.045	0.576	1.70188e-64
VMP1	7.32799e-69	-1.65967	0.067	0.599	2.45979e-64
SOS1	7.44909e-69	-1.57798	0.027	0.536	2.50043e-64
MYCBP2	8.86102e-69	-1.51658	0.04	0.559	2.97438e-64
TNKS	9.34753e-69	-1.53546	0.019	0.525	3.13768e-64
ASCC3	9.58839e-69	-1.47313	0.051	0.581	3.21854e-64
ANKRD44	1.26561e-68	-1.79778	0.024	0.528	4.24827e-64
CHD2	1.35246e-68	-1.62699	0.08	0.622	4.53979e-64
CLASP1	1.47271e-68	-1.52585	0.035	0.551	4.94346e-64
EPB41L5	1.56877e-68	-1.6483	0.088	0.628	5.26588e-64
ARID4B	2.77205e-68	-1.3075	0.059	0.595	9.30495e-64
AC112206.2	4.53767e-68	-2.44805	0	0.49	1.52316e-63
XIST	6.30029e-68	-3.87184	0.005	0.494	2.11482e-63
ARHGAP24	6.98199e-68	-1.56652	0.024	0.527	2.34364e-63
MUC20-OT1	1.01929e-67	-1.64483	0.024	0.527	3.42145e-63
DNAH14	1.70663e-67	-1.7683	0.016	0.512	5.72864e-63
ADCY9	1.89269e-67	-1.30971	0.051	0.578	6.35318e-63
PTPRJ	2.37315e-67	-1.59856	0.021	0.523	7.96595e-63
ANKRD11	2.69438e-67	-1.15506	0.086	0.639	9.04423e-63
VAMP8	2.73751e-67	2.30895	0.324	0.082	9.189e-63
MAPK10	3.20146e-67	-2.18716	0.021	0.518	1.07463e-62
NAALADL2	4.46625e-67	-2.35852	0.008	0.496	1.49919e-62
PPP1R12B	5.23311e-67	-1.69157	0.011	0.501	1.7566e-62
DSTN	7.16922e-67	2.46554	0.698	0.521	2.40649e-62
COX7C	8.02667e-67	2.44064	0.246	0.048	2.69431e-62
GCNT2	8.47412e-67	-1.51403	0.045	0.563	2.84451e-62
MYOF	1.18232e-66	-1.37465	0.083	0.623	3.96871e-62
SH3D19	1.22168e-66	-1.43637	0.029	0.534	4.10081e-62
SETD2	1.23028e-66	-1.28744	0.056	0.58	4.12967e-62
AKAP9	1.61567e-66	-1.18557	0.096	0.65	5.42331e-62
RUFY3	1.71698e-66	-1.50846	0.037	0.546	5.76337e-62
VPS13A	1.8132e-66	-1.30982	0.059	0.587	6.08637e-62
ANKRD12	2.28319e-66	-1.13324	0.096	0.653	7.66399e-62
PPP3CA	2.8542e-66	-1.3462	0.115	0.671	9.5807e-62
PARP8	3.59562e-66	-1.69528	0.008	0.496	1.20694e-61
SH3RF1	3.64548e-66	-1.56368	0.051	0.566	1.22368e-61
MYL12A	3.7193e-66	2.72912	0.377	0.115	1.24846e-61
VPS13C	4.42104e-66	-1.26039	0.078	0.615	1.48401e-61
PPP1R13B	5.94922e-66	-1.34118	0.048	0.557	1.99697e-61
MKL1	8.04715e-66	-1.69975	0.021	0.515	2.70119e-61
SUPT3H	8.22849e-66	-1.9395	0.003	0.483	2.76206e-61
GSK3B	1.08043e-65	-1.21871	0.078	0.611	3.62669e-61
PCM1	1.24421e-65	-1.34988	0.04	0.552	4.17645e-61
FOXN3	1.24948e-65	-1.77814	0.021	0.512	4.19413e-61
ATG7	1.47735e-65	-1.65255	0.005	0.488	4.95903e-61
WDR70	1.73951e-65	-1.55052	0.008	0.492	5.83902e-61
FCHO2	3.37424e-65	-1.15716	0.086	0.624	1.13263e-60
SMURF1	4.39199e-65	-1.45819	0.045	0.554	1.47426e-60
ABCC3	5.62944e-65	-2.12494	0.011	0.492	1.88963e-60
MRFAP1	6.41785e-65	1.94417	0.184	0.027	2.15428e-60
RBM26	7.33141e-65	-1.35334	0.032	0.531	2.46093e-60
FAM135A	1.3492e-64	-1.60082	0.035	0.53	4.52887e-60
PHIP	1.51238e-64	-1.16787	0.067	0.59	5.07662e-60
TCF7L2	1.70016e-64	-1.69319	0.019	0.5	5.70693e-60
ST6GAL1	1.77078e-64	-1.58861	0.056	0.563	5.94398e-60
LRRK2	2.09302e-64	-3.51697	0.08	0.555	7.02563e-60
CEBPB	2.34948e-64	2.40266	0.265	0.057	7.88649e-60
RPS6KA2	2.35911e-64	-1.22194	0.11	0.659	7.91883e-60
CDK14	2.57501e-64	-1.67032	0.024	0.509	8.64353e-60
THOC2	2.8404e-64	-1.131	0.08	0.612	9.53436e-60
RBFOX2	3.25889e-64	-1.18743	0.08	0.612	1.09391e-59
UMAD1	4.79527e-64	-1.58477	0.024	0.511	1.60963e-59
SCAI	4.94064e-64	-1.79482	0.019	0.502	1.65843e-59
KDM2A	4.97713e-64	-1.35733	0.045	0.548	1.67067e-59
AC245297.3	5.28955e-64	-1.6443	0.024	0.506	1.77554e-59
PEAK1	6.73535e-64	-1.64801	0.07	0.578	2.26085e-59
FCHSD2	1.11742e-63	-1.64257	0.013	0.493	3.75084e-59
PTPN13	1.14849e-63	-2.20032	0.032	0.517	3.85514e-59
DNAJC1	1.2139e-63	-1.35353	0.027	0.512	4.0747e-59
RBMS3-AS3	1.37824e-63	-1.68186	0.029	0.518	4.62633e-59
KDM6A	1.45107e-63	-1.43416	0.024	0.509	4.87081e-59
FMN1	1.68196e-63	-1.69569	0.029	0.515	5.64584e-59
ARHGAP44	1.9531e-63	-1.31438	0.091	0.619	6.55598e-59
ARL15	2.11911e-63	-1.64973	0.008	0.479	7.1132e-59
JPX	2.15409e-63	-1.52792	0.019	0.498	7.23064e-59
KIAA1109	2.46922e-63	-1.17389	0.075	0.596	8.28843e-59
RPS25	3.35436e-63	2.54517	0.267	0.059	1.12596e-58
UGGT2	4.34782e-63	-1.59645	0.013	0.486	1.45943e-58
YWHAH	5.98228e-63	1.91942	0.174	0.025	2.00807e-58
DIS3L2	6.35144e-63	-1.62528	0.005	0.473	2.13199e-58
GAB2	6.52881e-63	-1.76929	0.016	0.489	2.19152e-58
TBCK	8.07984e-63	-1.49052	0.016	0.491	2.71216e-58
SFTA3	1.09828e-62	-1.12443	0.163	0.731	3.68659e-58
PEG10	1.53331e-62	2.70585	0.283	0.067	5.14685e-58
ARGLU1	1.78543e-62	-1.43112	0.037	0.527	5.99317e-58
RNF213	2.16919e-62	-1.27558	0.104	0.637	7.28132e-58
GPX4	2.53672e-62	2.43249	0.326	0.089	8.515e-58
HDAC8	2.75616e-62	-1.50287	0.029	0.51	9.25161e-58
TENT2	2.99492e-62	-1.42828	0.011	0.478	1.0053e-57
MON2	3.19615e-62	-1.40014	0.021	0.501	1.07285e-57
NPNT	3.53694e-62	-1.21259	0.126	0.671	1.18724e-57
HERC2	3.7796e-62	-1.33769	0.027	0.502	1.2687e-57
MAML3	4.7951e-62	-2.03811	0.013	0.48	1.60957e-57
SNX29	5.54072e-62	-1.78432	0.011	0.474	1.85985e-57
TRA2A	7.13258e-62	-1.29299	0.059	0.561	2.39419e-57
UBE2E1	8.65103e-62	-1.43047	0.027	0.502	2.90389e-57
USP25	8.73104e-62	-1.05878	0.056	0.56	2.93075e-57
FAM20A	1.01998e-61	-1.65554	0.032	0.516	3.42377e-57
LARP4B	1.17697e-61	-1.147	0.088	0.611	3.95072e-57
RICTOR	1.18015e-61	-1.23856	0.064	0.567	3.96141e-57
ARHGEF12	1.32087e-61	-1.11763	0.056	0.557	4.43376e-57
HELZ	1.6992e-61	-1.19992	0.051	0.547	5.70369e-57
AC027288.3	2.36418e-61	-2.14755	0.035	0.509	7.93585e-57
CMTM8	2.90851e-61	-1.58704	0.021	0.489	9.763e-57
MRPL51	2.96539e-61	1.5024	0.131	0.014	9.95392e-57
DIP2B	3.08436e-61	-1.25278	0.035	0.521	1.03533e-56
PRDM16	3.34004e-61	-1.6896	0	0.456	1.12115e-56
PUM1	3.60472e-61	-1.1791	0.059	0.56	1.21e-56
NHSL1	4.00117e-61	-1.32827	0.045	0.537	1.34307e-56
KANSL1L	4.20637e-61	-1.54591	0.027	0.499	1.41195e-56
EPB41	4.6888e-61	-1.4841	0.027	0.501	1.57389e-56
ATP10A	4.87963e-61	-1.72277	0.032	0.508	1.63794e-56
XKR6	4.99794e-61	-1.65424	0.008	0.467	1.67766e-56
DENND4C	5.00165e-61	-1.37375	0.027	0.498	1.6789e-56
SPATA6L	5.09426e-61	-1.5761	0.011	0.474	1.70999e-56
UBR3	5.61746e-61	-1.53662	0.021	0.488	1.88561e-56
KIAA1328	5.72574e-61	-1.82028	0.011	0.472	1.92196e-56
TAF1D	6.81157e-61	-1.07331	0.07	0.575	2.28644e-56
PDS5A	6.9082e-61	-1.02546	0.072	0.586	2.31888e-56
SREBF2	1.09935e-60	-1.23144	0.056	0.553	3.69018e-56
GPATCH8	1.13687e-60	-1.36437	0.024	0.495	3.81612e-56
HERC1	1.17118e-60	-1.37207	0.035	0.514	3.9313e-56
FOCAD	1.42965e-60	-1.57009	0.013	0.476	4.7989e-56
RABGAP1	1.43548e-60	-1.49425	0.021	0.488	4.81846e-56
DAPK1	1.4507e-60	-1.20975	0.11	0.636	4.86958e-56
PRICKLE2	1.68753e-60	-1.61501	0.011	0.473	5.66455e-56
CDK13	2.09129e-60	-1.32425	0.037	0.518	7.01985e-56
ARFGEF1	2.12213e-60	-1.31883	0.029	0.501	7.12335e-56
PDE8A	2.62674e-60	-1.50211	0.016	0.478	8.81717e-56
MAP4K3	2.96895e-60	-1.40593	0.027	0.497	9.96588e-56
RPSA	3.44769e-60	2.84259	0.398	0.14	1.15729e-55
S100A16	4.56786e-60	1.96735	0.19	0.031	1.53329e-55
FBXL20	4.65511e-60	-1.48029	0.019	0.481	1.56258e-55
ETV6	5.40669e-60	-1.5091	0.024	0.492	1.81486e-55
GOLGA4	5.41504e-60	-1.04857	0.139	0.686	1.81767e-55
DAPK2	6.54043e-60	-1.54323	0.091	0.592	2.19543e-55
AFDN	7.14633e-60	-1.18461	0.144	0.681	2.39881e-55
ARHGAP31	7.43013e-60	-1.83685	0.008	0.462	2.49407e-55
H2AFZ	9.79285e-60	1.98822	0.179	0.028	3.28717e-55
CAPN8	1.07489e-59	-1.86875	0.016	0.474	3.60808e-55
FAM172A	1.19768e-59	-1.1819	0.07	0.569	4.02025e-55
FBXW11	1.24607e-59	-1.02942	0.061	0.558	4.18267e-55
PICALM	1.25072e-59	-1.02928	0.059	0.554	4.19829e-55
AC011468.3	1.37129e-59	1.20437	0.08	0.005	4.60299e-55
REV1	1.42215e-59	-1.48241	0.032	0.5	4.77374e-55
SMCHD1	1.45476e-59	-1.07992	0.04	0.521	4.88321e-55
PKP4	1.64325e-59	-1.51652	0.027	0.49	5.51589e-55
CEP70	1.70578e-59	-1.49425	0.04	0.516	5.72579e-55
ACOXL	2.20442e-59	-2.87344	0.003	0.451	7.39959e-55
METTL15	2.50447e-59	-1.40896	0.032	0.504	8.40676e-55
TSPO	2.85015e-59	1.9623	0.201	0.035	9.56708e-55
PHC3	3.26038e-59	-1.36815	0.032	0.499	1.09441e-54
COPS9	3.56945e-59	1.47322	0.134	0.015	1.19816e-54
C1orf21	3.57999e-59	-1.65748	0.032	0.501	1.20169e-54
CCDC91	3.90424e-59	-1.6246	0.005	0.452	1.31054e-54
ERBB4	4.57718e-59	-2.70411	0.003	0.449	1.53642e-54
UBB	5.38527e-59	2.37335	0.278	0.068	1.80767e-54
KIAA1217	5.7097e-59	-1.94462	0.008	0.458	1.91658e-54
RAPGEF5	6.0266e-59	-2.14398	0.003	0.449	2.02295e-54
OPHN1	8.15261e-59	-1.57936	0.021	0.482	2.73659e-54
MT1X	8.47275e-59	1.42626	0.08	0.005	2.84405e-54
YAP1	1.07319e-58	-1.02418	0.16	0.715	3.60238e-54
STK33	1.10888e-58	-1.38154	0.029	0.492	3.72219e-54
GIGYF2	1.38488e-58	-1.26176	0.024	0.485	4.64862e-54
ZMYND8	1.62744e-58	-1.44429	0.021	0.481	5.46284e-54
EFNA5	2.40341e-58	-2.56291	0.005	0.45	8.06753e-54
MAP7	3.10485e-58	-1.30826	0.035	0.5	1.0422e-53
MED13	3.3308e-58	-1.1982	0.064	0.549	1.11805e-53
RASA2	3.60469e-58	-1.48495	0.027	0.488	1.20999e-53
BMPR1A	3.71924e-58	-1.37845	0.032	0.492	1.24844e-53
SPAG9	5.02277e-58	-1.02031	0.086	0.587	1.68599e-53
TAF15	7.4722e-58	-1.04822	0.07	0.564	2.50819e-53
AP3B1	7.57939e-58	-1.43408	0.032	0.491	2.54418e-53
RPS15A	7.80033e-58	1.96495	0.187	0.031	2.61834e-53
CPLANE1	1.19195e-57	-1.32036	0.037	0.505	4.00102e-53
SLMAP	1.2666e-57	-1.33057	0.045	0.515	4.25161e-53
RPL6	1.3649e-57	2.71051	0.35	0.11	4.58157e-53
MCU	1.3902e-57	-1.24433	0.078	0.57	4.66649e-53
HECTD4	1.4896e-57	-1.2059	0.032	0.494	5.00015e-53
MKL2	1.53598e-57	-1.33961	0.013	0.462	5.15583e-53
FNBP4	1.69283e-57	-1.26677	0.04	0.509	5.68231e-53
PTPN4	1.76622e-57	-1.49944	0.013	0.459	5.92867e-53
MAGI2	1.91537e-57	-2.05853	0.013	0.455	6.42931e-53
ERBIN	1.95252e-57	-1.04045	0.088	0.593	6.55402e-53
CHKA	1.97577e-57	-1.47722	0.024	0.475	6.63206e-53
DDX17	2.24871e-57	-0.62608	0.152	0.708	7.54823e-53
FBXO11	2.57084e-57	-1.22753	0.053	0.526	8.62952e-53
TMEM163	2.62642e-57	-2.4613	0.016	0.461	8.8161e-53
FBXW7	2.94814e-57	-1.34697	0.032	0.489	9.89601e-53
GTF3C6	3.05715e-57	1.51711	0.115	0.012	1.02619e-52
UST	3.19759e-57	-1.78493	0.008	0.45	1.07334e-52
XPO1	3.41053e-57	-1.18226	0.086	0.58	1.14481e-52
NT5C2	3.70521e-57	-1.15479	0.067	0.551	1.24373e-52
OGA	4.20387e-57	-1.02594	0.072	0.562	1.41111e-52
ITCH	4.77949e-57	-1.17586	0.029	0.485	1.60433e-52
COMMD10	6.99201e-57	-1.52176	0.011	0.453	2.34701e-52
CEP112	8.10354e-57	-1.64579	0.008	0.446	2.72011e-52
MIR4435-2HG	8.27758e-57	-1.55837	0.045	0.507	2.77854e-52
HIP1	9.0333e-57	-1.37477	0.032	0.489	3.03221e-52
ARID2	9.20733e-57	-1.39107	0.021	0.468	3.09063e-52
RBM33	1.35213e-56	-1.23109	0.035	0.495	4.53869e-52
NTN4	1.56257e-56	-2.02592	0.019	0.463	5.24508e-52
SMC5	1.71532e-56	-1.22275	0.045	0.512	5.75782e-52
PLCH1	1.77286e-56	-1.77794	0.016	0.455	5.95095e-52
ZNF644	1.79007e-56	-1.16951	0.059	0.531	6.00874e-52
UBR2	2.09526e-56	-1.33865	0.035	0.489	7.03315e-52
FP671120.1	2.24395e-56	-1.24703	0.067	0.546	7.53228e-52
PUM2	2.60451e-56	-0.905295	0.083	0.578	8.74255e-52
ATP9B	2.68339e-56	-1.43536	0.013	0.453	9.00734e-52
SLC22A3	2.84665e-56	-2.42701	0	0.43	9.55536e-52
ANKS1A	4.15582e-56	-1.18956	0.048	0.517	1.39498e-51
SELENOM	4.15842e-56	1.17221	0.064	0.003	1.39586e-51
ZNF407	5.00361e-56	-1.48727	0.016	0.456	1.67956e-51
VPS8	6.02136e-56	-1.34853	0.016	0.457	2.02119e-51
MAP4	6.1141e-56	-1.14252	0.08	0.57	2.05232e-51
XPR1	6.44366e-56	-1.39979	0.024	0.472	2.16294e-51
PCAT1	8.91325e-56	-1.98859	0.003	0.432	2.99191e-51
NSD1	9.09225e-56	-1.19072	0.037	0.495	3.052e-51
MPP7	9.68136e-56	-1.23131	0.029	0.482	3.24974e-51
MIR99AHG	1.15961e-55	-1.68372	0.011	0.445	3.89247e-51
CTBP2	1.25856e-55	-1.21845	0.045	0.504	4.22461e-51
DMD	1.30746e-55	-1.96024	0.016	0.453	4.38874e-51
TRPM7	1.35775e-55	-1.3534	0.013	0.45	4.55757e-51
RUNX1	1.39517e-55	-1.20603	0.091	0.583	4.68318e-51
GSAP	1.44922e-55	-1.10666	0.037	0.495	4.86458e-51
GPBP1	1.71868e-55	-1.17834	0.053	0.52	5.76908e-51
CALM3	1.85758e-55	1.5585	0.12	0.013	6.23534e-51
ZNF609	1.95217e-55	-1.00383	0.091	0.588	6.55284e-51
STX8	1.98949e-55	-1.35978	0.016	0.456	6.67814e-51
CAMK1D	2.19986e-55	-2.75114	0.005	0.433	7.38428e-51
THADA	2.37163e-55	-1.43969	0.013	0.448	7.96085e-51
TTC3	2.38824e-55	-0.907195	0.094	0.591	8.0166e-51
CDKL5	2.46034e-55	-1.44883	0.019	0.459	8.25861e-51
MLPH	3.04097e-55	-1.53621	0.061	0.528	1.02076e-50
BBX	3.24989e-55	-0.85936	0.067	0.545	1.09089e-50
ARHGEF38	3.30372e-55	-1.99589	0.016	0.448	1.10896e-50
LY6E	3.38984e-55	2.16251	0.193	0.034	1.13787e-50
KLHL29	3.42542e-55	-1.60976	0.011	0.443	1.14981e-50
LYN	3.60185e-55	-1.31663	0.045	0.5	1.20903e-50
ZNF292	4.02852e-55	-1.33809	0.035	0.482	1.35225e-50
SORBS2	4.46579e-55	-1.72629	0.008	0.438	1.49903e-50
RAI14	7.62e-55	-1.14662	0.094	0.584	2.55781e-50
IFI6	8.13471e-55	2.44783	0.275	0.07	2.73058e-50
GALNT10	8.93055e-55	-1.40432	0.053	0.51	2.99772e-50
MAP3K5	9.42171e-55	-1.50821	0.019	0.453	3.16258e-50
MYL6	1.00135e-54	2.59381	0.449	0.191	3.36124e-50
CPM	1.25014e-54	-1.14149	0.134	0.648	4.19633e-50
CFLAR	1.26837e-54	-0.890752	0.16	0.69	4.25753e-50
SAMD4A	1.45344e-54	-1.81639	0.043	0.488	4.87876e-50
CHST11	1.57084e-54	-1.65475	0.029	0.472	5.27284e-50
ARID5B	1.85271e-54	-1.21845	0.088	0.567	6.21899e-50
ANKRD10	2.73281e-54	-1.08985	0.04	0.492	9.17323e-50
RREB1	2.90414e-54	-1.2203	0.048	0.502	9.74831e-50
PHKB	3.02479e-54	-0.928975	0.067	0.541	1.01533e-49
MICU1	3.09469e-54	-1.18414	0.037	0.485	1.03879e-49
XRN1	3.35014e-54	-1.24194	0.021	0.456	1.12454e-49
BMPR2	3.57823e-54	-1.10174	0.072	0.544	1.2011e-49
ARHGAP32	3.63802e-54	-1.29361	0.032	0.473	1.22118e-49
RPS9	4.00355e-54	3.05291	0.439	0.186	1.34387e-49
CAVIN1	4.18665e-54	2.29767	0.262	0.064	1.40533e-49
FP236383.1	5.1952e-54	-1.30692	0.064	0.531	1.74387e-49
ZHX2	5.37661e-54	-1.45184	0.024	0.456	1.80477e-49
GALNT18	5.589e-54	-1.69178	0.016	0.443	1.87606e-49
UVRAG	6.13285e-54	-1.16946	0.029	0.47	2.05861e-49
FNDC3A	6.5113e-54	-1.25174	0.029	0.471	2.18565e-49
FRYL	6.62139e-54	-1.32996	0.032	0.47	2.2226e-49
USP15	7.51559e-54	-1.17571	0.029	0.469	2.52276e-49
USP3	1.11211e-53	-1.17128	0.037	0.483	3.73303e-49
TACC2	1.2016e-53	-0.878828	0.182	0.715	4.03342e-49
DCAF6	1.47293e-53	-1.23853	0.021	0.453	4.9442e-49
ANKRD28	2.04052e-53	-1.04376	0.04	0.49	6.84943e-49
ACBD6	2.7907e-53	-1.30212	0.024	0.451	9.36753e-49
ARIH1	2.91712e-53	-0.997329	0.061	0.524	9.7919e-49
ZDHHC20	3.60504e-53	-1.07442	0.043	0.49	1.2101e-48
ARHGEF7	5.08499e-53	-1.23024	0.027	0.457	1.70688e-48
VEPH1	5.28549e-53	-1.30505	0.08	0.55	1.77418e-48
USP32	5.81079e-53	-1.24631	0.024	0.454	1.95051e-48
GLIS3	5.92853e-53	-1.8094	0.011	0.429	1.99003e-48
FAM13A	7.19782e-53	-1.36748	0.027	0.456	2.41609e-48
ZNF608	7.57915e-53	-1.60681	0.008	0.422	2.54409e-48
ATP6V1F	9.1935e-53	1.20824	0.099	0.009	3.08598e-48
STRN3	9.70031e-53	-1.15593	0.053	0.503	3.2561e-48
FRMD4B	1.00855e-52	-1.8958	0.008	0.426	3.3854e-48
CHCHD2	1.01446e-52	2.07986	0.243	0.057	3.40523e-48
EPS8	1.03809e-52	-1.65543	0.048	0.488	3.48456e-48
RCOR1	1.2034e-52	-1.0333	0.072	0.535	4.03945e-48
TJP1	1.27021e-52	-1.03583	0.091	0.573	4.26372e-48
ZNF91	1.39242e-52	-1.1422	0.024	0.452	4.67395e-48
GMDS	1.57833e-52	-1.73246	0.008	0.423	5.29797e-48
GATAD2B	1.75643e-52	-1.13632	0.019	0.445	5.89579e-48
SFN	1.89277e-52	2.51389	0.251	0.061	6.35345e-48
ROCK2	2.03968e-52	-0.945716	0.053	0.504	6.8466e-48
PHACTR2	2.66366e-52	-1.17073	0.037	0.474	8.94111e-48
TMEM87A	3.61079e-52	-0.812212	0.107	0.6	1.21203e-47
RFX7	3.83378e-52	-1.28209	0.029	0.459	1.28688e-47
WWTR1	6.90094e-52	-1.26905	0.035	0.467	2.31644e-47
SUMF1	7.30069e-52	-1.48469	0.024	0.447	2.45062e-47
MYO10	7.31156e-52	-1.18113	0.027	0.453	2.45427e-47
LRRFIP2	7.71192e-52	-1.20506	0.037	0.47	2.58866e-47
TIMM23B	8.84766e-52	-1.58224	0.013	0.427	2.96989e-47
SIL1	9.71022e-52	-1.17774	0.029	0.458	3.25943e-47
CEMIP2	1.17553e-51	-1.31217	0.043	0.477	3.9459e-47
NUTM2A-AS1	1.26135e-51	-1.114	0.011	0.424	4.23398e-47
UBE4B	1.76134e-51	-1.40939	0.013	0.426	5.91228e-47
PBX3	1.88733e-51	-1.49392	0.021	0.44	6.33521e-47
SESTD1	2.14392e-51	-0.885101	0.096	0.577	7.19651e-47
DPH6	2.23755e-51	-1.57046	0.011	0.419	7.51079e-47
FBXO34	2.37916e-51	-1.25291	0.029	0.457	7.98613e-47
ARMH3	2.46551e-51	-1.30863	0.016	0.429	8.27596e-47
SEL1L3	2.5663e-51	-1.1531	0.053	0.498	8.61429e-47
GBF1	3.21645e-51	-1.24348	0.024	0.443	1.07967e-46
RBM39	3.24313e-51	-0.789292	0.088	0.557	1.08862e-46
RPTOR	3.35059e-51	-1.23367	0.016	0.429	1.12469e-46
WAC	3.90317e-51	-0.814195	0.104	0.589	1.31018e-46
NFATC3	4.13469e-51	-0.854897	0.102	0.585	1.38789e-46
PPP1R12A	4.21708e-51	-1.15933	0.029	0.453	1.41555e-46
TMEM164	4.54435e-51	-1.68679	0.016	0.429	1.5254e-46
DGKD	4.59419e-51	-1.09163	0.099	0.573	1.54213e-46
CRADD	4.98265e-51	-1.52837	0.011	0.418	1.67253e-46
SCFD1	5.31672e-51	-1.10954	0.037	0.467	1.78466e-46
DENND1B	7.89571e-51	-1.20876	0.032	0.456	2.65035e-46
NSD2	8.56447e-51	-1.13491	0.035	0.462	2.87484e-46
ECPAS	9.41596e-51	-1.02752	0.056	0.498	3.16066e-46
SORBS1	9.72373e-51	-1.38066	0.035	0.461	3.26396e-46
GANC	1.01238e-50	-1.28478	0.043	0.474	3.39826e-46
ELOB	1.0823e-50	1.77054	0.155	0.024	3.63295e-46
TTN	1.1306e-50	-2.75364	0.003	0.403	3.7951e-46
PKN2	1.14332e-50	-0.911667	0.061	0.511	3.83777e-46
CGNL1	1.21527e-50	-1.22842	0.035	0.461	4.07929e-46
SMG6	1.25904e-50	-1.20425	0.016	0.426	4.22622e-46
KAT6A	1.71891e-50	-1.21759	0.021	0.433	5.76986e-46
PARP4	2.10283e-50	-1.1159	0.032	0.455	7.05858e-46
TOX	2.44589e-50	-2.27691	0	0.397	8.21012e-46
STK39	2.79317e-50	-1.38948	0.021	0.435	9.37585e-46
PRDX5	3.35302e-50	1.82906	0.176	0.032	1.12551e-45
ITGB6	3.38832e-50	-1.08352	0.144	0.631	1.13736e-45
RAD51B	3.42658e-50	-1.7298	0.005	0.405	1.1502e-45
TXNRD1	3.67816e-50	3.0374	0.556	0.344	1.23465e-45
CELF1	3.8251e-50	-0.732808	0.115	0.604	1.28397e-45
SMURF2	4.14526e-50	-0.95911	0.061	0.508	1.39144e-45
SCAF8	4.69871e-50	-1.24315	0.016	0.422	1.57722e-45
COBLL1	5.20528e-50	-1.10054	0.126	0.605	1.74726e-45
FNBP1L	5.30214e-50	-0.980198	0.112	0.591	1.77977e-45
ANKIB1	5.44407e-50	-0.947672	0.078	0.529	1.82741e-45
NBEA	5.776e-50	-1.48004	0.013	0.417	1.93883e-45
NFIB	5.99312e-50	-0.957	0.091	0.552	2.01171e-45
QKI	6.01927e-50	-1.075	0.163	0.659	2.02049e-45
JAZF1	6.16712e-50	-1.46557	0.016	0.421	2.07012e-45
ESYT2	6.44762e-50	-0.964888	0.051	0.487	2.16427e-45
DIP2C	6.44878e-50	-1.18549	0.021	0.433	2.16466e-45
SBDS	7.04166e-50	2.00862	0.227	0.052	2.36367e-45
AGO3	7.90493e-50	-0.969888	0.045	0.476	2.65345e-45
ZFC3H1	9.22959e-50	-0.997786	0.043	0.472	3.0981e-45
MYO5B	9.26496e-50	-1.38537	0.032	0.447	3.10997e-45
DTNB	9.36065e-50	-1.48799	0.011	0.408	3.14209e-45
TMEM131	9.68927e-50	-1.1344	0.032	0.449	3.2524e-45
UQCRQ	1.11072e-49	1.64624	0.147	0.022	3.72836e-45
TMEM165	1.22797e-49	-0.878474	0.083	0.541	4.12193e-45
NXN	1.35806e-49	-1.38807	0.048	0.476	4.55859e-45
PARP14	1.50242e-49	-0.848724	0.214	0.746	5.04317e-45
PPP2R2A	1.5426e-49	-0.832052	0.075	0.528	5.17805e-45
C8orf34	1.6663e-49	-1.68968	0.016	0.421	5.59326e-45
PID1	1.89266e-49	-2.01849	0.005	0.402	6.35309e-45
KIF1B	2.09426e-49	-0.959181	0.059	0.498	7.02981e-45
SRSF4	2.12229e-49	-0.850397	0.051	0.485	7.12388e-45
SAP18	2.25466e-49	1.64062	0.152	0.024	7.56822e-45
USP54	2.28926e-49	-0.962175	0.067	0.511	7.68436e-45
MNAT1	2.36123e-49	-1.14223	0.027	0.438	7.92595e-45
GADD45GIP1	2.41529e-49	1.54481	0.128	0.017	8.10741e-45
RPL18A	2.49905e-49	1.31646	0.096	0.009	8.38856e-45
TOMM22	2.57495e-49	1.12945	0.083	0.007	8.64334e-45
SLC22A31	2.60505e-49	-1.20458	0.056	0.493	8.74437e-45
FOXO3	2.60848e-49	-0.953057	0.064	0.507	8.7559e-45
TNIK	3.20823e-49	-2.18217	0.003	0.395	1.07691e-44
MIPOL1	3.40739e-49	-1.38734	0.011	0.408	1.14376e-44
BDP1	3.55992e-49	-0.967211	0.032	0.448	1.19496e-44
ARAP2	3.69429e-49	-1.02042	0.128	0.609	1.24006e-44
C20orf194	3.7103e-49	-1.23334	0.021	0.427	1.24543e-44
SSBP2	4.03994e-49	-1.31534	0.027	0.437	1.35609e-44
TULP4	4.21307e-49	-1.01471	0.035	0.453	1.4142e-44
ENOSF1	4.80412e-49	-1.34516	0.016	0.416	1.6126e-44
INVS	4.999e-49	-1.26402	0.013	0.413	1.67802e-44
PACS1	5.75484e-49	-1.31417	0.032	0.447	1.93173e-44
PTBP2	6.52975e-49	-1.13117	0.021	0.426	2.19184e-44
SPG11	6.64926e-49	-1.06056	0.037	0.453	2.23196e-44
DLC1	9.49352e-49	-0.97036	0.222	0.723	3.18669e-44
RNF13	9.6388e-49	-1.01687	0.043	0.462	3.23545e-44
EPS15	1.05122e-48	-1.01852	0.04	0.461	3.52862e-44
AC013394.1	1.05911e-48	-0.936342	0.11	0.583	3.5551e-44
MYO1B	1.13319e-48	-1.07904	0.152	0.635	3.80379e-44
ANAPC11	1.21641e-48	1.54354	0.139	0.02	4.08313e-44
ALPK1	1.25761e-48	-1.33227	0.019	0.418	4.22143e-44
PTPN2	1.29947e-48	-1.19722	0.011	0.406	4.36193e-44
NPEPPS	1.30544e-48	-0.787535	0.102	0.57	4.38197e-44
VEZT	1.35399e-48	-0.969758	0.064	0.5	4.54495e-44
VPS53	1.47172e-48	-1.07585	0.037	0.456	4.94014e-44
ATAD2B	1.47189e-48	-1.18832	0.024	0.429	4.94068e-44
PDS5B	1.60332e-48	-1.26699	0.027	0.433	5.38185e-44
DMXL1	1.72919e-48	-1.1091	0.027	0.434	5.80437e-44
AFF3	1.93341e-48	-2.74483	0	0.386	6.48987e-44
MBNL2	2.02288e-48	-0.924845	0.102	0.568	6.79021e-44
ADNP	2.23235e-48	-1.07929	0.04	0.455	7.49334e-44
KRT6A	2.26478e-48	1.81593	0.102	0.011	7.6022e-44
LRP6	2.29359e-48	-0.888569	0.051	0.479	7.69889e-44
BACH1	2.35346e-48	-1.43933	0.019	0.418	7.89987e-44
AC118549.1	2.5849e-48	-1.08461	0.032	0.443	8.67674e-44
CALM1	2.74606e-48	2.39832	0.366	0.136	9.21771e-44
UBE3C	2.79322e-48	-0.782944	0.064	0.506	9.37601e-44
TRAK1	2.92206e-48	-1.16105	0.029	0.437	9.80849e-44
NCOR2	3.34484e-48	-0.864351	0.136	0.622	1.12276e-43
MARCKS	3.62646e-48	1.07443	0.061	0.004	1.21729e-43
SF3B5	3.67406e-48	1.29849	0.115	0.014	1.23327e-43
WWP1	4.94299e-48	-0.966729	0.04	0.454	1.65921e-43
ATXN10	5.068e-48	-0.741588	0.091	0.546	1.70117e-43
PTPN12	5.84626e-48	-0.652379	0.107	0.576	1.96241e-43
SLC39A11	6.43903e-48	-1.22749	0.019	0.418	2.16139e-43
RASA1	6.64535e-48	-1.22706	0.021	0.417	2.23064e-43
SPPL3	8.40964e-48	-0.965102	0.053	0.476	2.82286e-43
SUCLG2	8.7324e-48	-0.870757	0.075	0.517	2.9312e-43
STK32A	9.72126e-48	-1.55844	0.011	0.402	3.26314e-43
SIK2	1.1477e-47	-1.27422	0.037	0.443	3.85247e-43
PRKN	1.19655e-47	-1.61587	0.003	0.384	4.01646e-43
HMBOX1	1.22775e-47	-1.0764	0.027	0.428	4.12118e-43
ACYP2	1.47766e-47	-1.3166	0.019	0.415	4.96006e-43
MAPK8	1.58611e-47	-1.18167	0.029	0.431	5.32408e-43
KIAA0319L	1.62326e-47	-0.848671	0.061	0.491	5.44878e-43
SNX13	2.04819e-47	-0.999512	0.035	0.44	6.87515e-43
MAP2K4	2.20992e-47	-0.981159	0.032	0.438	7.41803e-43
EPC1	2.24428e-47	-1.14708	0.024	0.42	7.53339e-43
FOXP2	2.26957e-47	-2.01356	0	0.38	7.61828e-43
RALGPS1	2.3002e-47	-1.3102	0.008	0.393	7.72108e-43
TRPC4AP	2.33951e-47	-0.911126	0.043	0.459	7.85303e-43
RBMS2	2.46362e-47	-0.775785	0.072	0.515	8.26963e-43
PPP2R5C	2.9708e-47	-0.654656	0.096	0.555	9.9721e-43
HIVEP3	3.07185e-47	-1.44167	0.003	0.384	1.03113e-42
COA1	3.11211e-47	-1.13795	0.021	0.417	1.04464e-42
ROCK1	3.16427e-47	-0.904298	0.061	0.489	1.06215e-42
FAM120B	3.30957e-47	-1.34224	0.005	0.386	1.11092e-42
DBI	3.93308e-47	1.89543	0.171	0.032	1.32022e-42
TMC5	4.65713e-47	-0.898272	0.118	0.582	1.56326e-42
GLG1	5.16788e-47	-0.802051	0.053	0.475	1.7347e-42
VPS54	5.80785e-47	-1.11803	0.024	0.419	1.94952e-42
RNGTT	5.96651e-47	-1.19051	0.011	0.396	2.00278e-42
LYST	7.20063e-47	-1.1972	0.035	0.437	2.41703e-42
TOM1L2	7.41616e-47	-0.985567	0.053	0.471	2.48938e-42
S100A14	9.13246e-47	2.29567	0.249	0.066	3.06549e-42
MAP2K5	1.0775e-46	-1.30411	0.013	0.396	3.61685e-42
KRT18	1.079e-46	2.52644	0.414	0.178	3.62187e-42
SEC24B	1.27725e-46	-1.19864	0.019	0.409	4.28735e-42
UBR1	1.36834e-46	-1.01944	0.04	0.447	4.59312e-42
RPS24	1.4505e-46	3.04334	0.436	0.207	4.8689e-42
CMIP	1.97929e-46	-0.833351	0.075	0.509	6.64388e-42
ARHGAP12	2.02267e-46	-1.06704	0.021	0.415	6.78951e-42
CELSR1	2.24265e-46	-0.997232	0.024	0.418	7.52791e-42
KHDRBS2	2.31095e-46	-2.58493	0.032	0.42	7.75718e-42
ATP2C1	2.44974e-46	-0.996341	0.043	0.451	8.22304e-42
HIBCH	2.62514e-46	-1.04329	0.029	0.426	8.8118e-42
SPIRE1	2.66317e-46	-1.07154	0.037	0.44	8.93946e-42
LINC01004	2.72852e-46	-1.37376	0.003	0.378	9.15883e-42
RPL21	2.88083e-46	2.3516	0.286	0.087	9.67009e-42
TNRC18	3.0423e-46	-0.850936	0.07	0.5	1.02121e-41
NUTM2B-AS1	3.04983e-46	-0.805285	0.059	0.48	1.02374e-41
STRBP	3.36624e-46	-1.08019	0.024	0.418	1.12995e-41
PHF14	3.72123e-46	-1.11703	0.027	0.42	1.24911e-41
SMC5-AS1	3.9094e-46	-1.33593	0.005	0.38	1.31227e-41
SNX24	3.98577e-46	-0.916127	0.059	0.48	1.3379e-41
CCND3	5.08174e-46	-0.832787	0.11	0.563	1.70579e-41
ZNF148	5.25977e-46	-0.671065	0.08	0.52	1.76555e-41
DENND4A	5.36846e-46	-1.15097	0.024	0.417	1.80203e-41
ATF7IP2	5.83901e-46	-1.8636	0.019	0.401	1.95998e-41
MGAT5	5.96882e-46	-1.31315	0.016	0.401	2.00355e-41
G0S2	5.9781e-46	1.18742	0.051	0.002	2.00667e-41
MICAL2	6.10779e-46	-0.998609	0.155	0.629	2.0502e-41
TOMM7	6.18344e-46	1.92378	0.171	0.033	2.0756e-41
JARID2	7.58447e-46	-1.22955	0.011	0.391	2.54588e-41
MVB12B	7.98943e-46	-1.15666	0.037	0.439	2.68181e-41
ITSN1	8.24571e-46	-1.11713	0.029	0.42	2.76784e-41
PGAM1	8.50441e-46	2.08151	0.238	0.062	2.85467e-41
PSME4	8.53992e-46	-0.985457	0.029	0.424	2.86659e-41
ZFHX3	9.87186e-46	-0.728461	0.096	0.546	3.31369e-41
MAPKAP1	1.05633e-45	-0.72895	0.051	0.463	3.5458e-41
BBS9	1.06175e-45	-1.36732	0.008	0.383	3.56398e-41
TNS3	1.08699e-45	-1.38936	0.043	0.442	3.64869e-41
ZNF254	1.38358e-45	-0.996291	0.04	0.44	4.64427e-41
SLC41A2	1.38407e-45	-1.11986	0.037	0.436	4.6459e-41
LARP1B	1.51483e-45	-1.22559	0.016	0.396	5.08484e-41
ABCA3	1.59049e-45	-1.029	0.158	0.621	5.33881e-41
HTT	1.67247e-45	-0.962106	0.051	0.458	5.61399e-41
TASP1	1.71237e-45	-1.1068	0.021	0.404	5.74792e-41
ARRB1	1.80271e-45	-1.0834	0.032	0.427	6.05116e-41
ABCC4	2.38344e-45	-1.4739	0.016	0.397	8.00048e-41
CLASP2	2.43933e-45	-1.02954	0.037	0.435	8.1881e-41
HSP90AB1	2.44289e-45	2.54445	0.524	0.31	8.20005e-41
NEMF	2.49179e-45	-1.10079	0.032	0.424	8.3642e-41
MIRLET7BHG	2.5927e-45	-1.26039	0.008	0.38	8.70292e-41
HLCS	2.5975e-45	-1.2979	0.019	0.399	8.71903e-41
DGKH	2.59815e-45	-1.44702	0.016	0.393	8.7212e-41
OGT	2.69711e-45	-1.01423	0.04	0.438	9.0534e-41
SHROOM4	3.48787e-45	-1.39532	0.011	0.386	1.17077e-40
OSMR	4.52015e-45	-0.878615	0.083	0.514	1.51728e-40
PBX1	4.822e-45	-1.28957	0.029	0.419	1.6186e-40
HECTD1	5.45704e-45	-0.781571	0.088	0.526	1.83176e-40
SCFD2	6.16975e-45	-1.28047	0.016	0.393	2.071e-40
ARHGEF2	6.93007e-45	-0.946552	0.053	0.462	2.32622e-40
CEP350	6.93953e-45	-0.939909	0.032	0.422	2.32939e-40
PSPC1	7.76932e-45	-1.06693	0.016	0.396	2.60793e-40
USP47	7.84435e-45	-0.725046	0.094	0.536	2.63311e-40
MAP3K13	7.99218e-45	-0.834229	0.094	0.534	2.68274e-40
ATF7IP	8.36665e-45	-0.997639	0.035	0.426	2.80843e-40
SNX30	8.65812e-45	-1.1964	0.04	0.435	2.90627e-40
KIF16B	9.12221e-45	-1.1914	0.016	0.394	3.06205e-40
CBFA2T2	9.40191e-45	-1.16624	0.024	0.406	3.15594e-40
SGMS1	1.03059e-44	-0.79015	0.07	0.492	3.4594e-40
BICD1	1.1263e-44	-1.32746	0.019	0.396	3.78066e-40
KRT7	1.12648e-44	2.29668	0.647	0.518	3.78125e-40
LMBR1	1.15246e-44	-1.03034	0.027	0.412	3.86846e-40
OSBPL3	1.21432e-44	-1.2413	0.024	0.403	4.07611e-40
CHD6	1.51379e-44	-1.04147	0.027	0.411	5.08135e-40
LAMA3	1.71142e-44	-1.60848	0.118	0.53	5.74471e-40
PRRC2C	1.77379e-44	-0.614371	0.104	0.553	5.95407e-40
PUM3	2.38124e-44	-1.1412	0.048	0.443	7.99311e-40
IGF2R	2.42782e-44	-0.719534	0.056	0.465	8.14946e-40
STAU2	2.49373e-44	-1.22095	0.016	0.386	8.3707e-40
PARG	2.63664e-44	-1.13384	0.008	0.376	8.85041e-40
COBL	2.64319e-44	-0.799345	0.096	0.536	8.87239e-40
TUT4	2.67293e-44	-0.969758	0.051	0.449	8.97223e-40
GALNT2	2.95075e-44	-0.993413	0.04	0.433	9.90478e-40
KIAA1958	3.20575e-44	-0.939346	0.024	0.408	1.07607e-39
CMSS1	3.48997e-44	-1.41247	0.011	0.378	1.17148e-39
CCNL2	4.26298e-44	-0.898847	0.048	0.448	1.43095e-39
CCDC14	4.36708e-44	-1.29689	0.011	0.38	1.4659e-39
RSF1	4.62372e-44	-0.89772	0.048	0.446	1.55204e-39
S100A4	4.64452e-44	1.47718	0.08	0.007	1.55903e-39
LDHA	4.69992e-44	2.26667	0.286	0.091	1.57762e-39
AC044810.3	4.77398e-44	-2.08281	0.005	0.367	1.60248e-39
UBAC2	5.05011e-44	-1.04213	0.019	0.393	1.69517e-39
PRKCZ	5.53891e-44	-0.658193	0.171	0.661	1.85924e-39
PDE7A	5.85509e-44	-1.1913	0.016	0.385	1.96538e-39
PTEN	5.90989e-44	-0.494149	0.061	0.474	1.98377e-39
TNS1	7.55599e-44	-0.578212	0.099	0.536	2.53632e-39
LNX2	8.09514e-44	-0.940137	0.078	0.499	2.71729e-39
HSBP1	1.06135e-43	1.92271	0.176	0.036	3.56264e-39
NRDC	1.06632e-43	-0.970941	0.029	0.413	3.57933e-39
ZNF721	1.09307e-43	-1.1443	0.013	0.378	3.6691e-39
RORA	1.2193e-43	-0.960346	0.048	0.442	4.09282e-39
HSD17B12	1.25824e-43	-0.787621	0.064	0.475	4.22354e-39
USP40	1.36646e-43	-1.12002	0.019	0.392	4.58679e-39
RPS6KC1	1.38522e-43	-0.832152	0.008	0.368	4.64976e-39
TMEM135	1.51011e-43	-1.07155	0.011	0.376	5.069e-39
CASK	1.61309e-43	-0.880068	0.064	0.471	5.41467e-39
POGZ	1.69575e-43	-0.905827	0.045	0.44	5.69214e-39
KIDINS220	1.82698e-43	-0.982881	0.024	0.402	6.13264e-39
USP24	1.84952e-43	-0.885003	0.04	0.43	6.2083e-39
KAT6B	1.93061e-43	-1.06107	0.035	0.418	6.48048e-39
SMARCC1	1.95376e-43	-0.765426	0.053	0.454	6.55817e-39
SERINC5	2.07331e-43	-0.892979	0.061	0.465	6.95949e-39
BCAS3	2.15322e-43	-0.821799	0.094	0.524	7.22772e-39
CREBBP	2.17389e-43	-0.886944	0.053	0.45	7.29711e-39
RBM25	2.35542e-43	-0.981822	0.059	0.46	7.90645e-39
PCNX1	3.23608e-43	-1.01978	0.019	0.387	1.08626e-38
FAAH2	3.80022e-43	-1.20641	0.016	0.383	1.27562e-38
PPP6R2	4.66098e-43	-1.0389	0.035	0.414	1.56455e-38
PEBP1	7.01586e-43	2.12849	0.233	0.062	2.35502e-38
PEA15	7.49355e-43	1.40361	0.115	0.016	2.51536e-38
AGTPBP1	8.30987e-43	-1.0991	0.048	0.435	2.78937e-38
FKBP5	8.81841e-43	-1.37622	0.021	0.389	2.96008e-38
TMEM161B-AS1	8.83909e-43	-1.2106	0.011	0.371	2.96702e-38
ATR	9.77916e-43	-1.22355	0.016	0.378	3.28257e-38
UBAP2	1.02856e-42	-0.990491	0.04	0.423	3.45257e-38
ELF1	1.26157e-42	-0.650154	0.086	0.507	4.23472e-38
P3H2	1.27468e-42	-1.35508	0.032	0.409	4.27871e-38
ULK4	1.33249e-42	-1.25387	0.005	0.36	4.47276e-38
MRPS12	1.44929e-42	0.931785	0.078	0.007	4.86483e-38
TMEM241	1.62801e-42	-1.08808	0.019	0.381	5.46474e-38
UBE2K	1.65111e-42	-0.699754	0.091	0.514	5.54227e-38
TMEM245	1.6726e-42	-0.576837	0.086	0.508	5.61443e-38
COL4A3BP	1.80447e-42	-0.692355	0.053	0.447	6.05706e-38
TTLL5	1.82815e-42	-1.09792	0.016	0.377	6.13654e-38
MROH1	1.84917e-42	-0.837154	0.029	0.403	6.20711e-38
HDAC4	1.85283e-42	-1.16401	0.013	0.375	6.2194e-38
CLK1	1.85647e-42	-0.995045	0.04	0.421	6.23162e-38
NRF1	2.50726e-42	-1.227	0	0.349	8.41613e-38
ARPC1B	2.54827e-42	1.71445	0.182	0.039	8.55378e-38
TTC14	2.68126e-42	-1.04198	0.029	0.401	9.00018e-38
RSRP1	2.85906e-42	-0.746318	0.07	0.473	9.59701e-38
NOS1AP	2.91501e-42	-1.28376	0.005	0.356	9.7848e-38
DST	2.98742e-42	-1.22571	0.187	0.614	1.00279e-37
SLC25A13	3.02053e-42	-1.22021	0.013	0.371	1.0139e-37
SMAD2	3.05509e-42	-0.732973	0.072	0.479	1.0255e-37
ASAP2	3.29787e-42	-1.24736	0.016	0.374	1.107e-37
MCPH1	3.3905e-42	-1.19506	0.013	0.371	1.13809e-37
CCNH	3.41334e-42	-1.14373	0.019	0.379	1.14576e-37
LRCH3	3.48338e-42	-1.18563	0.005	0.356	1.16927e-37
GTF2IRD1	3.6024e-42	-0.879907	0.056	0.451	1.20922e-37
AC002066.1	3.79482e-42	-1.86513	0.011	0.365	1.27381e-37
PPFIBP1	4.1693e-42	-1.10272	0.04	0.416	1.39951e-37
ASXL1	4.17556e-42	-0.959016	0.04	0.418	1.40161e-37
CBLB	4.29157e-42	-1.04474	0.008	0.363	1.44055e-37
RPL10A	4.62243e-42	2.69175	0.305	0.107	1.55161e-37
MAP3K20	4.8295e-42	-0.861085	0.061	0.457	1.62112e-37
CLTB	4.95298e-42	2.07445	0.241	0.067	1.66257e-37
CBR4	4.95536e-42	-1.09172	0.013	0.373	1.66337e-37
PBRM1	6.68029e-42	-0.796137	0.059	0.454	2.24237e-37
AC116366.3	6.76942e-42	-1.23205	0.008	0.36	2.27229e-37
RNASE1	6.85495e-42	2.37379	0.34	0.127	2.301e-37
THRB	6.93364e-42	-1.37437	0.008	0.359	2.32741e-37
R3HDM2	8.41237e-42	-1.03743	0.019	0.379	2.82378e-37
NDUFA4	8.66948e-42	1.7733	0.187	0.042	2.91009e-37
AC124312.1	8.67613e-42	-1.18045	0.003	0.351	2.91232e-37
2021-03-07	9.22781e-42	-0.867657	0.051	0.439	3.0975e-37
MTMR3	1.01424e-41	-1.01295	0.029	0.401	3.4045e-37
SMAP1	1.0167e-41	-0.89462	0.048	0.431	3.41274e-37
CECR2	1.0416e-41	-1.46058	0.003	0.35	3.49634e-37
GALK2	1.06047e-41	-1.01747	0.016	0.373	3.55969e-37
NFX1	1.16285e-41	-0.985581	0.035	0.408	3.90335e-37
SPRED2	1.17464e-41	-1.083	0.043	0.418	3.94292e-37
CEP170	1.27271e-41	-1.11581	0.019	0.377	4.27211e-37
GPS2	1.47081e-41	1.83525	0.166	0.033	4.93708e-37
FOXJ3	1.73218e-41	-0.893713	0.064	0.455	5.81439e-37
CUL3	1.8838e-41	-0.54734	0.067	0.468	6.32336e-37
GULP1	1.89835e-41	-1.10785	0.032	0.401	6.37219e-37
YEATS2	1.96885e-41	-0.821602	0.051	0.436	6.60884e-37
TIMM13	2.2967e-41	1.44285	0.152	0.028	7.70934e-37
SASH1	2.31431e-41	-1.12407	0.021	0.379	7.76843e-37
AP2S1	2.43732e-41	1.58885	0.139	0.024	8.18136e-37
SECISBP2L	2.87218e-41	-0.910567	0.075	0.474	9.64106e-37
CLIP1	3.02329e-41	-0.595192	0.08	0.49	1.01483e-36
ZFR	3.07773e-41	-0.6356	0.051	0.437	1.0331e-36
ZNF207	3.27787e-41	-0.539129	0.067	0.465	1.10028e-36
LINC00513	3.40338e-41	-1.20493	0.013	0.365	1.14241e-36
DGLUCY	3.54518e-41	-1.03699	0.013	0.365	1.19001e-36
OSBPL10	3.57383e-41	-1.04813	0.029	0.392	1.19963e-36
CCSER2	3.60853e-41	-0.745721	0.056	0.446	1.21127e-36
SLC22A23	4.27915e-41	-1.08425	0.024	0.385	1.43638e-36
SEC31A	4.62746e-41	-0.630542	0.083	0.491	1.5533e-36
NSD3	4.72503e-41	-0.71715	0.072	0.471	1.58605e-36
CDK8	5.12171e-41	-0.990769	0.024	0.386	1.7192e-36
PAFAH1B1	5.48244e-41	-0.460652	0.131	0.584	1.84029e-36
GAPVD1	5.62034e-41	-0.751711	0.048	0.429	1.88658e-36
LENG8	5.69823e-41	-0.950287	0.045	0.422	1.91273e-36
USP6NL	5.96137e-41	-0.776865	0.029	0.392	2.00105e-36
CYCS	6.22439e-41	1.42968	0.131	0.021	2.08934e-36
CEP192	6.24476e-41	-0.988319	0.021	0.378	2.09618e-36
FAM193A	6.60676e-41	-1.0217	0.024	0.383	2.21769e-36
CPSF6	7.39524e-41	-0.912304	0.027	0.388	2.48236e-36
AEBP2	7.79884e-41	-1.11855	0.027	0.385	2.61784e-36
KIAA1468	7.80128e-41	-1.01117	0.016	0.37	2.61866e-36
PPHLN1	7.80673e-41	-1.00058	0.021	0.378	2.62048e-36
ME1	7.87461e-41	-0.965687	0.045	0.423	2.64327e-36
DNM2	8.17398e-41	-0.559628	0.144	0.602	2.74376e-36
ATP8B1	8.70759e-41	-0.90892	0.027	0.389	2.92288e-36
NT5DC1	8.76315e-41	-0.933507	0.045	0.421	2.94153e-36
MAF1	8.97236e-41	1.5634	0.134	0.022	3.01175e-36
ARID4A	9.15839e-41	-1.15983	0.024	0.383	3.0742e-36
AAK1	9.77541e-41	-0.868932	0.043	0.417	3.28131e-36
TCF25	9.99447e-41	-0.776323	0.086	0.493	3.35484e-36
LMTK2	1.05828e-40	-0.832618	0.032	0.396	3.55232e-36
NR3C1	1.09452e-40	-0.691395	0.086	0.497	3.67399e-36
CFAP221	1.11573e-40	-1.36788	0.008	0.354	3.74517e-36
TLK2	1.17555e-40	-0.755176	0.043	0.417	3.94598e-36
AURKAIP1	1.19085e-40	1.5991	0.131	0.022	3.99732e-36
EPB41L4A	1.31517e-40	-1.36908	0.011	0.359	4.41463e-36
CNOT2	1.45349e-40	-0.701371	0.04	0.415	4.87894e-36
CCAR1	1.51485e-40	-0.917115	0.04	0.408	5.0849e-36
GPBP1L1	1.58043e-40	-0.556199	0.061	0.453	5.30504e-36
CNOT4	1.61476e-40	-0.845544	0.032	0.397	5.42027e-36
PCMTD1	1.92713e-40	-0.711371	0.088	0.496	6.46879e-36
CTIF	1.98147e-40	-1.0644	0.016	0.367	6.6512e-36
PRKD1	2.23585e-40	-1.39715	0.008	0.352	7.50507e-36
AUH	2.5867e-40	-1.12809	0.011	0.354	8.68279e-36
FAM13B	2.63662e-40	-0.961724	0.029	0.387	8.85035e-36
ST3GAL5	2.66569e-40	-0.782308	0.07	0.465	8.94792e-36
RFX3	2.83932e-40	-1.20584	0.008	0.349	9.53073e-36
BTRC	3.0962e-40	-1.07146	0.011	0.353	1.0393e-35
RBPJ	3.29778e-40	-0.801566	0.029	0.392	1.10696e-35
TRIM33	3.40664e-40	-0.783319	0.035	0.399	1.14351e-35
PARN	3.43169e-40	-0.98735	0.048	0.419	1.15192e-35
ZFAND6	3.98601e-40	-0.652363	0.096	0.508	1.33798e-35
AVL9	4.21106e-40	-0.757482	0.037	0.403	1.41353e-35
FAM214A	4.49556e-40	-0.847273	0.029	0.39	1.50902e-35
COL4A5	4.75329e-40	-1.08954	0.013	0.358	1.59554e-35
RNPC3	5.09201e-40	-1.17273	0.019	0.369	1.70924e-35
FGGY	5.19648e-40	-1.3084	0.008	0.349	1.7443e-35
DHRSX	5.33243e-40	-1.09841	0.024	0.378	1.78994e-35
NLGN1	5.38116e-40	-1.86357	0	0.334	1.8063e-35
RNF145	5.58595e-40	-0.465871	0.16	0.629	1.87504e-35
MCCC1	6.63334e-40	-1.25126	0.011	0.351	2.22661e-35
PI4KA	7.32395e-40	-0.93059	0.024	0.377	2.45843e-35
ELF2	7.88103e-40	-0.583531	0.08	0.479	2.64543e-35
PRKCA	8.49445e-40	-1.51367	0	0.333	2.85133e-35
PDE4DIP	9.7965e-40	-0.8524	0.053	0.428	3.28839e-35
VGLL4	9.89285e-40	-0.62418	0.08	0.482	3.32073e-35
ARHGAP21	1.01432e-39	-0.686443	0.067	0.456	3.40476e-35
MET	1.03472e-39	-1.73257	0.008	0.346	3.47323e-35
GPRC5D-AS1	1.05732e-39	-1.51996	0.008	0.347	3.54911e-35
RPL24	1.0976e-39	2.36911	0.278	0.093	3.68433e-35
USP53	1.11555e-39	-1.04332	0.027	0.38	3.74458e-35
RAB3GAP1	1.19623e-39	-0.65948	0.061	0.448	4.01539e-35
NLK	1.22026e-39	-1.00431	0.021	0.372	4.09603e-35
MAP4K4	1.3182e-39	-0.810545	0.053	0.429	4.42481e-35
PRRC2B	1.51241e-39	-0.591114	0.067	0.457	5.0767e-35
COMMD1	1.52629e-39	-0.824627	0.048	0.418	5.12331e-35
TLK1	1.59676e-39	-0.740598	0.037	0.401	5.35986e-35
AC010998.1	1.7461e-39	-1.9151	0	0.331	5.86114e-35
WDR33	1.97079e-39	-0.835286	0.045	0.415	6.61534e-35
CD2AP	2.1853e-39	-0.579719	0.115	0.542	7.33539e-35
FILIP1	2.27751e-39	-0.743241	0.056	0.435	7.64492e-35
SMG1	2.59777e-39	-0.542108	0.088	0.492	8.71994e-35
NCKAP5	2.80259e-39	-3.12799	0.048	0.391	9.40744e-35
WDR7	2.91853e-39	-1.07632	0.008	0.344	9.79664e-35
SHTN1	2.99754e-39	-0.594219	0.091	0.496	1.00618e-34
SRRM2	3.45016e-39	-0.553886	0.142	0.586	1.15811e-34
SMAD3	3.55185e-39	-0.956844	0.048	0.416	1.19225e-34
ODF2L	3.57839e-39	-0.866913	0.032	0.385	1.20116e-34
ARHGAP26	3.91669e-39	-1.16144	0.013	0.353	1.31472e-34
VKORC1L1	4.28473e-39	-0.626316	0.064	0.448	1.43826e-34
ZNF277	4.28863e-39	-0.828204	0.04	0.401	1.43956e-34
APRT	4.32737e-39	1.68673	0.166	0.035	1.45257e-34
ATG10	4.4819e-39	-1.02796	0.011	0.349	1.50444e-34
SLC20A2	4.48241e-39	-0.994419	0.027	0.377	1.50461e-34
SNED1	4.62587e-39	-1.20548	0.008	0.343	1.55277e-34
HNRNPH1	4.74706e-39	-0.447591	0.112	0.535	1.59345e-34
ANXA4	4.87671e-39	-0.496678	0.099	0.51	1.63697e-34
ATRN	5.52444e-39	-1.0341	0.008	0.343	1.85439e-34
TYW1	5.85084e-39	-1.1254	0.005	0.335	1.96395e-34
STXBP5	5.90418e-39	-1.14007	0.019	0.358	1.98186e-34
KLHL24	6.2649e-39	-0.749889	0.083	0.479	2.10294e-34
IBTK	6.5323e-39	-0.620984	0.072	0.458	2.1927e-34
RPH3AL	7.37512e-39	-1.02011	0.032	0.383	2.47561e-34
AC087286.2	7.38536e-39	-1.4824	0.005	0.333	2.47904e-34
CDR2	7.90994e-39	-1.19393	0.005	0.336	2.65513e-34
SEC24D	8.10554e-39	-0.897339	0.043	0.405	2.72079e-34
SPATA5	8.2301e-39	-0.954432	0.011	0.347	2.7626e-34
ECHDC2	8.75342e-39	-0.736726	0.045	0.411	2.93826e-34
C11orf80	1.01186e-38	-1.09963	0.013	0.351	3.39652e-34
RPRD2	1.03487e-38	-0.945647	0.024	0.371	3.47375e-34
LONP2	1.0789e-38	-0.645644	0.051	0.422	3.62155e-34
RGL3	1.12088e-38	-1.04898	0.019	0.357	3.76246e-34
GNB2	1.1327e-38	1.64784	0.176	0.04	3.80212e-34
PLEKHM3	1.13797e-38	-0.790604	0.027	0.377	3.81984e-34
AGO4	1.14428e-38	-1.01026	0.021	0.364	3.841e-34
YBX1	1.30706e-38	2.74672	0.321	0.125	4.3874e-34
RANBP9	1.32236e-38	-0.879157	0.024	0.369	4.43878e-34
EXOC2	1.35029e-38	-0.771519	0.04	0.399	4.53253e-34
MAN1A2	1.52615e-38	-0.763201	0.032	0.385	5.12283e-34
CYTH1	1.55421e-38	-0.650965	0.067	0.448	5.217e-34
ADAM10	1.59063e-38	-0.524376	0.08	0.473	5.33927e-34
PRELID1	1.60987e-38	1.32692	0.107	0.015	5.40385e-34
RPS6KA3	1.64972e-38	-0.658798	0.064	0.442	5.53761e-34
GOLGB1	1.78594e-38	-0.583042	0.083	0.476	5.99487e-34
SP100	1.88956e-38	-0.664053	0.086	0.481	6.34267e-34
PPP2R5E	2.25594e-38	-0.409246	0.099	0.504	7.5725e-34
WWP2	2.33399e-38	-0.826826	0.045	0.407	7.83451e-34
OXR1	2.36167e-38	-0.814596	0.04	0.397	7.92741e-34
CMTM7	2.49987e-38	-0.819213	0.064	0.44	8.3913e-34
RHOC	3.08284e-38	1.43784	0.123	0.02	1.03482e-33
CCDC85A	3.46169e-38	-1.67919	0.037	0.383	1.16199e-33
EPB41L3	3.60859e-38	-1.404	0.019	0.354	1.2113e-33
ADGRF5	4.26058e-38	-0.534606	0.179	0.645	1.43015e-33
CHD7	4.43328e-38	-0.961319	0.021	0.357	1.48812e-33
TTC37	4.6406e-38	-0.574842	0.067	0.444	1.55771e-33
DPP4	5.09366e-38	-1.24312	0.013	0.347	1.70979e-33
TIAM2	6.01951e-38	-1.08947	0.013	0.345	2.02057e-33
ZNRF3	6.32042e-38	-1.44499	0.005	0.329	2.12158e-33
USP33	6.32718e-38	-0.730154	0.045	0.406	2.12385e-33
ARHGEF26	6.34546e-38	-1.1145	0.144	0.543	2.12998e-33
RAP1GDS1	6.58475e-38	-0.712466	0.045	0.405	2.2103e-33
CMTM4	7.01437e-38	-0.626385	0.053	0.419	2.35451e-33
KIAA1671	8.84841e-38	-0.853516	0.037	0.389	2.97015e-33
SRSF5	8.91066e-38	-0.688881	0.064	0.435	2.99104e-33
B4GALT5	9.93925e-38	-0.900414	0.032	0.38	3.33631e-33
TRIP12	9.9933e-38	-0.507942	0.086	0.475	3.35445e-33
WASHC1	1.07259e-37	-1.08305	0.019	0.354	3.60037e-33
PTPN3	1.24841e-37	-0.791002	0.04	0.393	4.19053e-33
LINC00894	1.35759e-37	-1.22649	0.003	0.324	4.55702e-33
ZNF462	1.41785e-37	-0.991222	0.029	0.37	4.75928e-33
ICA1	1.52046e-37	-1.10036	0.013	0.344	5.10373e-33
SMARCA2	1.52741e-37	-0.607963	0.045	0.403	5.12706e-33
CCDC84	1.6936e-37	-0.839295	0.04	0.393	5.68492e-33
RSRC1	1.69903e-37	-1.02461	0.021	0.356	5.70312e-33
CACHD1	1.76808e-37	-1.75234	0.005	0.328	5.9349e-33
PHLDA2	1.77812e-37	1.04479	0.083	0.009	5.9686e-33
DUSP16	1.81709e-37	-0.811778	0.043	0.397	6.09943e-33
ANKRD6	1.87319e-37	-1.19438	0.003	0.323	6.28773e-33
TCF7L1	1.91365e-37	-1.69508	0.008	0.332	6.42356e-33
ARHGAP29	1.9836e-37	-0.868208	0.04	0.389	6.65835e-33
UBAP1	2.00783e-37	-0.628207	0.067	0.441	6.73968e-33
LAMTOR5	2.15368e-37	1.48967	0.144	0.028	7.22926e-33
ZNF710	2.20115e-37	-1.0693	0.019	0.348	7.3886e-33
MAD1L1	2.20673e-37	-0.939793	0.021	0.357	7.40732e-33
2021-03-02	2.24428e-37	-0.938291	0.032	0.375	7.53338e-33
RIC1	2.24916e-37	-0.854725	0.021	0.358	7.54977e-33
RC3H1	2.34031e-37	-0.845342	0.037	0.383	7.85573e-33
ACSS2	2.44733e-37	-1.23632	0.04	0.388	8.21494e-33
FAM85B	2.7007e-37	-1.24655	0	0.316	9.06545e-33
IQCJ-SCHIP1	2.75785e-37	-1.26632	0.011	0.336	9.25727e-33
EVA1C	2.81036e-37	-0.937545	0.045	0.398	9.43352e-33
COL4A3	3.11721e-37	-1.10016	0.104	0.487	1.04635e-32
RNF216	3.14221e-37	-1.0044	0.016	0.346	1.05475e-32
AKAP10	3.31612e-37	-0.872731	0.019	0.351	1.11312e-32
AC098617.1	3.44702e-37	-1.38256	0.003	0.321	1.15706e-32
CEP290	3.44768e-37	-1.01532	0.021	0.356	1.15728e-32
CDC27	3.66906e-37	-0.653021	0.043	0.394	1.23159e-32
SLC2A13	3.96552e-37	-1.34739	0.013	0.338	1.33111e-32
TBC1D19	4.02099e-37	-1.07156	0.003	0.318	1.34972e-32
ELP4	4.17845e-37	-1.09079	0.013	0.341	1.40258e-32
SLTM	4.42504e-37	-0.721869	0.075	0.45	1.48535e-32
KIAA0825	4.4459e-37	-1.19455	0.008	0.33	1.49235e-32
SCAF11	4.54353e-37	-0.389234	0.083	0.47	1.52513e-32
CASZ1	4.64841e-37	-0.707604	0.043	0.394	1.56033e-32
CD24	4.66067e-37	2.03179	0.206	0.055	1.56445e-32
LCOR	4.97535e-37	-0.77264	0.037	0.382	1.67008e-32
ATP6V1G1	5.20147e-37	1.89196	0.209	0.057	1.74598e-32
NUBPL	5.71846e-37	-0.994051	0.016	0.345	1.91952e-32
SPATS2L	6.3051e-37	-0.624018	0.086	0.471	2.11643e-32
COL4A4	6.60856e-37	-0.80559	0.08	0.456	2.21829e-32
MTA3	6.65969e-37	-0.951999	0.013	0.339	2.23546e-32
EEA1	6.8622e-37	-0.746915	0.035	0.378	2.30344e-32
LAMC1	7.05007e-37	-0.652195	0.045	0.4	2.3665e-32
VPS41	7.14615e-37	-0.81107	0.029	0.37	2.39875e-32
ST5	7.16028e-37	-0.821553	0.048	0.399	2.40349e-32
TANK	7.61405e-37	-0.481513	0.08	0.463	2.55581e-32
DCAF5	7.79178e-37	-0.514794	0.051	0.41	2.61547e-32
SFTPB	8.04825e-37	-0.336784	0.567	0.971	2.70156e-32
FAM174B	8.12718e-37	-0.955403	0.075	0.443	2.72805e-32
GPATCH2	8.3017e-37	-0.917993	0.021	0.353	2.78663e-32
GSE1	8.46818e-37	-0.527261	0.086	0.474	2.84251e-32
RNF149	8.53013e-37	-0.688344	0.037	0.379	2.86331e-32
ABCC1	8.62943e-37	-0.8817	0.032	0.373	2.89664e-32
SH3RF2	8.82448e-37	-0.945361	0.037	0.382	2.96211e-32
2021-03-06	9.70303e-37	-0.602739	0.061	0.429	3.25701e-32
PSD3	9.81674e-37	-1.23598	0.013	0.337	3.29518e-32
AGPAT3	1.00305e-36	-0.704971	0.045	0.398	3.36692e-32
RBMS1	1.07757e-36	-0.424148	0.176	0.635	3.61707e-32
NCOA6	1.12866e-36	-0.648771	0.035	0.377	3.78858e-32
PITPNC1	1.16853e-36	-1.18756	0.008	0.328	3.92241e-32
FAM208B	1.19594e-36	-0.720379	0.056	0.419	4.0144e-32
ZNF516	1.28307e-36	-0.992974	0.013	0.338	4.30687e-32
CDC73	1.32102e-36	-0.991499	0.013	0.333	4.43427e-32
CDYL	1.34053e-36	-0.845254	0.032	0.37	4.49975e-32
PIK3CB	1.47337e-36	-0.561788	0.035	0.379	4.94565e-32
SHPRH	1.47888e-36	-0.905842	0.024	0.353	4.96415e-32
GPCPD1	1.56326e-36	-0.899371	0.021	0.35	5.2474e-32
OSBPL9	1.60091e-36	-0.405564	0.064	0.432	5.37379e-32
TET3	1.6425e-36	-0.856199	0.019	0.345	5.51339e-32
SREK1	1.71761e-36	-0.93008	0.027	0.36	5.7655e-32
EP300	1.80966e-36	-0.764766	0.037	0.38	6.07449e-32
DUOXA1	1.8387e-36	-0.638277	0.102	0.496	6.17195e-32
MANBA	1.95595e-36	-1.07421	0.011	0.329	6.56553e-32
TTC6	2.13826e-36	-1.18763	0.005	0.321	7.1775e-32
FOXK2	2.16314e-36	-0.682232	0.059	0.418	7.26102e-32
AF117829.1	2.16535e-36	-1.0097	0.011	0.329	7.26843e-32
PPP3CC	2.29357e-36	-0.957993	0.016	0.338	7.69881e-32
GCC2	2.38585e-36	-0.674988	0.048	0.399	8.00858e-32
VRK2	2.42384e-36	-1.02448	0.005	0.319	8.1361e-32
USO1	2.65142e-36	-0.668374	0.061	0.42	8.90001e-32
SLC24A3	2.71909e-36	-1.28583	0.013	0.334	9.12716e-32
LRIG1	2.86467e-36	-1.0007	0.029	0.363	9.61583e-32
MSH3	2.88775e-36	-1.09702	0.005	0.318	9.69331e-32
RACK1	2.92092e-36	2.64649	0.382	0.184	9.80466e-32
SEC63	2.92335e-36	-0.634364	0.059	0.419	9.81279e-32
FBXL2	3.03812e-36	-1.03838	0.013	0.333	1.01981e-31
NCOA3	3.05603e-36	-0.633079	0.045	0.396	1.02582e-31
PVT1	3.23096e-36	-1.23087	0.011	0.33	1.08453e-31
AL359915.2	3.23525e-36	-1.06344	0.011	0.329	1.08598e-31
ABL1	3.58591e-36	-0.63541	0.053	0.408	1.20368e-31
HMGA1	3.609e-36	1.60544	0.136	0.026	1.21143e-31
MYO16-AS1	3.62214e-36	-1.24848	0.016	0.338	1.21584e-31
EPN2	3.68613e-36	-0.632731	0.07	0.437	1.23732e-31
CHD1	3.91901e-36	-0.975829	0.027	0.356	1.31549e-31
USP9X	4.54103e-36	-0.557562	0.07	0.434	1.52429e-31
KIAA0232	4.72444e-36	-0.755851	0.035	0.373	1.58585e-31
POU2F1	4.96846e-36	-1.04391	0.021	0.345	1.66776e-31
ZNF451	5.45716e-36	-0.7079	0.037	0.38	1.83181e-31
ZNF83	6.28401e-36	-0.839493	0.035	0.37	2.10935e-31
CAPNS1	6.57205e-36	1.87921	0.198	0.052	2.20604e-31
MFSD14C	6.66381e-36	-0.771106	0.029	0.361	2.23684e-31
PIP5K1A	6.73158e-36	-0.710438	0.051	0.402	2.25959e-31
ACAP2	7.11134e-36	-0.704746	0.045	0.392	2.38706e-31
FAM184A	7.38527e-36	-1.19546	0.008	0.322	2.47901e-31
WDR60	7.65745e-36	-0.958975	0.019	0.342	2.57038e-31
KCNQ1OT1	7.93657e-36	-0.997859	0.024	0.35	2.66407e-31
TRRAP	8.2256e-36	-0.853734	0.019	0.34	2.76109e-31
MZT2B	8.62566e-36	1.78686	0.16	0.036	2.89538e-31
RNF217	9.51396e-36	-0.902551	0.019	0.341	3.19355e-31
USP48	1.04507e-35	-0.863202	0.016	0.335	3.508e-31
NPC1	1.09364e-35	-0.860239	0.037	0.374	3.67102e-31
ATP2B4	1.11691e-35	-0.637525	0.155	0.582	3.74915e-31
EXPH5	1.19738e-35	-0.797393	0.053	0.402	4.01924e-31
SFTA2	1.2447e-35	2.36007	0.34	0.143	4.17809e-31
SHC3	1.25768e-35	-1.32798	0.003	0.31	4.22167e-31
WNK1	1.27272e-35	-0.528344	0.214	0.676	4.27215e-31
BTBD7	1.4454e-35	-0.559287	0.056	0.41	4.85177e-31
SLC10A7	1.48626e-35	-0.894535	0.016	0.336	4.98893e-31
MPHOSPH8	1.49465e-35	-1.00051	0.021	0.343	5.01708e-31
HIVEP2	1.5327e-35	-0.874443	0.032	0.361	5.14483e-31
PDGFC	1.62461e-35	-0.883252	0.027	0.354	5.45334e-31
KIAA2026	1.64259e-35	-0.887461	0.029	0.358	5.51369e-31
FUBP1	1.66285e-35	-0.766261	0.024	0.35	5.58168e-31
REPS2	1.88531e-35	-0.832476	0.037	0.372	6.32843e-31
CTDSPL	2.17644e-35	-0.413647	0.086	0.463	7.30565e-31
CPNE8	2.19223e-35	-1.08448	0.005	0.313	7.35865e-31
SORT1	2.208e-35	-0.909552	0.019	0.338	7.41159e-31
ARFGEF2	2.27536e-35	-0.727215	0.032	0.364	7.6377e-31
TDRD3	2.30714e-35	-0.979991	0.013	0.329	7.74438e-31
CHSY3	2.40212e-35	-1.5017	0.003	0.309	8.0632e-31
PRKDC	2.42325e-35	-0.659468	0.053	0.402	8.13412e-31
BTAF1	2.73542e-35	-0.901395	0.029	0.354	9.182e-31
AC139887.2	2.9346e-35	-1.09201	0.003	0.307	9.85057e-31
RPAP2	3.09237e-35	-0.967401	0.016	0.332	1.03801e-30
NAA16	3.25662e-35	-1.05386	0.003	0.306	1.09315e-30
DMTF1	3.28667e-35	-0.744268	0.037	0.369	1.10324e-30
CUL5	3.42164e-35	-0.655881	0.043	0.383	1.14854e-30
EML4	3.5666e-35	-0.873921	0.045	0.383	1.1972e-30
AC092683.1	3.56744e-35	-1.1178	0.011	0.321	1.19748e-30
UBE2H	3.67164e-35	-0.431137	0.147	0.574	1.23246e-30
ABCD3	4.05515e-35	-0.68636	0.067	0.426	1.36119e-30
AGFG1	4.11372e-35	-0.419107	0.07	0.433	1.38085e-30
PTPN14	4.15716e-35	-0.610628	0.064	0.418	1.39544e-30
MYO1E	4.40807e-35	-1.11349	0.013	0.326	1.47966e-30
ARHGAP42	4.7648e-35	-1.08327	0.016	0.33	1.5994e-30
RNF38	5.16051e-35	-0.753911	0.035	0.366	1.73223e-30
FRMD5	5.30335e-35	-1.50695	0.008	0.315	1.78018e-30
PHF3	5.43606e-35	-0.512708	0.088	0.462	1.82472e-30
CSF3R	5.81081e-35	-1.47797	0.003	0.306	1.95052e-30
RB1	6.66388e-35	-0.822283	0.032	0.359	2.23686e-30
DDX5	6.88162e-35	-0.364408	0.219	0.702	2.30995e-30
ARHGEF3	7.04443e-35	-0.986316	0.013	0.326	2.36461e-30
RHBDD1	7.2737e-35	-0.999353	0.005	0.308	2.44156e-30
RPS20	9.61637e-35	2.3748	0.318	0.131	3.22793e-30
DOPEY1	9.81981e-35	-0.944147	0.019	0.333	3.29621e-30
RAPH1	1.15008e-34	-0.526089	0.07	0.429	3.86046e-30
TMEM41B	1.15501e-34	-0.399221	0.072	0.435	3.87703e-30
IKBKB	1.16458e-34	-0.928334	0.011	0.317	3.90916e-30
AC108062.1	1.16566e-34	-1.2435	0.011	0.317	3.91277e-30
RYK	1.17809e-34	-0.668516	0.037	0.367	3.95451e-30
FLNB	1.3117e-34	-0.483181	0.083	0.451	4.40299e-30
SLX4IP	1.48153e-34	-0.926225	0.008	0.314	4.97304e-30
GPD2	1.62545e-34	-0.92557	0.011	0.318	5.45615e-30
YTHDC1	1.64058e-34	-0.920732	0.021	0.336	5.50694e-30
FRY	1.73977e-34	-1.17966	0.016	0.327	5.83989e-30
MID1	1.77747e-34	-0.717844	0.043	0.375	5.96643e-30
GPM6A	1.841e-34	-1.47938	0.056	0.39	6.17969e-30
PIK3C2A	1.95208e-34	-0.453405	0.067	0.422	6.55253e-30
ZNF518A	2.02921e-34	-1.00123	0.011	0.317	6.81146e-30
LINC01876	2.17235e-34	-1.50049	0	0.297	7.29193e-30
DRAM1	2.25965e-34	-0.775304	0.059	0.403	7.58497e-30
ATP11B	2.26768e-34	-0.527913	0.051	0.392	7.61193e-30
ADGRD1	2.37057e-34	-0.882663	0.04	0.369	7.95728e-30
WDPCP	2.43281e-34	-0.930776	0.016	0.327	8.16623e-30
TFDP2	2.50884e-34	-0.72777	0.04	0.368	8.42141e-30
MSI2	2.52174e-34	-1.00117	0.027	0.346	8.46473e-30
TPTEP2-CSNK1E	2.52243e-34	-0.938203	0.008	0.31	8.46705e-30
SNX14	2.52717e-34	-0.758053	0.029	0.35	8.48295e-30
RPL37A	2.64437e-34	2.84056	0.422	0.235	8.87637e-30
AC009133.1	2.89893e-34	-1.54405	0.024	0.339	9.73085e-30
ZC3H12C	2.92488e-34	-0.979715	0.029	0.346	9.81794e-30
MBP	2.94386e-34	-0.632024	0.053	0.395	9.88165e-30
LRCH1	3.11135e-34	-0.960506	0.013	0.317	1.04439e-29
ATP5F1B	3.1768e-34	1.83713	0.217	0.064	1.06636e-29
FBXW4	3.38651e-34	-0.897637	0.032	0.352	1.13675e-29
ABI2	3.96442e-34	-0.674959	0.04	0.369	1.33074e-29
SLC44A3	4.05178e-34	-0.971333	0.011	0.315	1.36006e-29
LIMD1	4.06843e-34	-0.483858	0.11	0.5	1.36565e-29
KDM4B	4.70409e-34	-0.884682	0.021	0.331	1.57902e-29
CUL4A	4.73115e-34	-0.82326	0.027	0.344	1.58811e-29
NHP2	4.80611e-34	1.28746	0.094	0.013	1.61327e-29
WRN	4.8949e-34	-0.911657	0.008	0.31	1.64307e-29
SPG7	4.92063e-34	-0.761256	0.043	0.375	1.65171e-29
TOM1L1	5.43221e-34	-0.705796	0.037	0.364	1.82343e-29
NRXN3	5.64582e-34	-1.40765	0.011	0.311	1.89513e-29
BCKDHB	6.23546e-34	-0.530213	0.032	0.353	2.09306e-29
FBXW8	6.29954e-34	-0.959384	0.008	0.307	2.11457e-29
PPP2R3A	6.34123e-34	-0.926984	0.027	0.342	2.12856e-29
R3HDM1	6.79079e-34	-0.994239	0.013	0.316	2.27946e-29
NEK7	6.81503e-34	-0.349892	0.115	0.505	2.2876e-29
ANKRD36	7.03528e-34	-0.880192	0.016	0.324	2.36153e-29
PCLO	7.27293e-34	-1.23926	0.019	0.328	2.44131e-29
TAOK1	7.49643e-34	-0.308875	0.088	0.461	2.51633e-29
AC027117.2	7.65253e-34	-1.38484	0.005	0.303	2.56872e-29
KLHL2	7.73185e-34	-0.812542	0.021	0.33	2.59535e-29
COL8A1	1.0794e-33	-0.846822	0.176	0.583	3.62322e-29
OFD1	1.1265e-33	-0.800174	0.027	0.34	3.78134e-29
TBC1D2	1.29528e-33	-0.464134	0.072	0.426	4.34787e-29
WDFY2	1.3716e-33	-0.752763	0.029	0.346	4.60404e-29
INO80	1.68097e-33	-0.674116	0.035	0.356	5.64252e-29
SRSF11	1.68236e-33	-0.301479	0.118	0.507	5.64717e-29
ERICH1	1.74461e-33	-0.832431	0.029	0.343	5.85613e-29
RNF169	1.76046e-33	-0.685341	0.032	0.349	5.90932e-29
PPP4R3A	1.79273e-33	-0.586638	0.037	0.36	6.01765e-29
FANCC	1.86034e-33	-0.995164	0.011	0.308	6.2446e-29
POLK	1.91969e-33	-0.560403	0.045	0.377	6.44381e-29
SETX	2.12265e-33	-0.356424	0.096	0.467	7.12508e-29
ANO10	2.36083e-33	-0.915838	0.016	0.32	7.9246e-29
PITPNM2	2.46004e-33	-1.03443	0.011	0.309	8.25762e-29
CABLES1	2.5633e-33	-0.85158	0.029	0.343	8.60423e-29
EXOC6	2.74953e-33	-1.03743	0.003	0.292	9.22934e-29
PHYKPL	2.82487e-33	-0.867539	0.021	0.328	9.48224e-29
RNF187	2.84182e-33	1.13408	0.094	0.014	9.53913e-29
RAP1A	3.02318e-33	-0.553569	0.067	0.413	1.01479e-28
CD46	3.14668e-33	-0.334805	0.12	0.512	1.05625e-28
MAP3K4	3.17776e-33	-0.890389	0.016	0.32	1.06668e-28
RNF19A	3.44733e-33	-0.568191	0.072	0.421	1.15717e-28
HIVEP1	3.64014e-33	-0.828602	0.032	0.347	1.22188e-28
CAMK2G	3.68998e-33	-0.748013	0.029	0.345	1.23862e-28
LRRC1	3.89981e-33	-0.743585	0.035	0.35	1.30905e-28
AC024230.1	3.99564e-33	1.1105	0.086	0.011	1.34122e-28
CCNT2	4.05029e-33	-0.528552	0.04	0.364	1.35956e-28
ETNK1	4.09592e-33	-0.529332	0.051	0.385	1.37488e-28
MTHFD1L	4.36248e-33	-1.16712	0.013	0.311	1.46435e-28
RAB1A	4.41263e-33	-0.408812	0.112	0.494	1.48119e-28
FUT8	4.55168e-33	-1.25348	0.005	0.298	1.52786e-28
HSDL2	4.59446e-33	-0.632901	0.061	0.404	1.54222e-28
MEGF9	4.7031e-33	-0.493714	0.214	0.655	1.57869e-28
RBM5	4.70568e-33	-0.645961	0.056	0.39	1.57955e-28
EPC2	5.15526e-33	-0.85653	0.024	0.331	1.73047e-28
ATP2C2	5.82687e-33	-0.9097	0.021	0.328	1.95591e-28
PAWR	6.01258e-33	-0.2725	0.112	0.496	2.01824e-28
HUWE1	6.45817e-33	-0.419909	0.075	0.422	2.16781e-28
RPS3A	6.93865e-33	2.05	0.206	0.06	2.3291e-28
PTPRA	7.16621e-33	-0.659769	0.048	0.372	2.40548e-28
FNIP2	7.27097e-33	-1.25498	0.019	0.321	2.44065e-28
AHCYL2	7.6689e-33	-0.470934	0.115	0.495	2.57422e-28
PHACTR4	7.69609e-33	-0.607536	0.059	0.393	2.58335e-28
PMM2	8.26579e-33	-0.803538	0.005	0.296	2.77458e-28
ZNF90	9.02299e-33	2.28768	0.222	0.07	3.02875e-28
MAPK14	9.09477e-33	-0.757857	0.029	0.34	3.05284e-28
TPST1	9.18177e-33	-1.15066	0.003	0.291	3.08204e-28
SCN9A	9.23221e-33	-0.905213	0.013	0.311	3.09898e-28
CDC42SE2	9.27405e-33	-0.634173	0.051	0.379	3.11302e-28
PPP4R1	9.56116e-33	-0.390081	0.102	0.473	3.20939e-28
CD81	9.72426e-33	1.89406	0.219	0.067	3.26414e-28
ACIN1	1.0255e-32	-0.740671	0.043	0.364	3.44231e-28
ZNF248	1.03116e-32	-0.962337	0.005	0.294	3.46129e-28
HSPG2	1.11373e-32	-0.348165	0.112	0.492	3.73846e-28
TTC7A	1.17518e-32	-0.685611	0.045	0.37	3.94474e-28
PIGN	1.27526e-32	-0.876635	0.005	0.294	4.28066e-28
TXNDC11	1.29319e-32	-0.631543	0.056	0.387	4.34085e-28
ZNF33A	1.45964e-32	-0.600771	0.029	0.341	4.89956e-28
SH3KBP1	1.49127e-32	-0.34809	0.094	0.46	5.00574e-28
TOP2B	1.57444e-32	-0.699961	0.035	0.346	5.28491e-28
CAMSAP2	1.71791e-32	-0.473592	0.064	0.403	5.7665e-28
TIMM8B	1.74261e-32	1.35769	0.107	0.018	5.84941e-28
GUK1	1.7594e-32	2.29278	0.302	0.125	5.90576e-28
TAX1BP3	1.83749e-32	1.26317	0.123	0.023	6.16791e-28
SON	1.98467e-32	-0.30077	0.168	0.591	6.66194e-28
BANK1	2.00373e-32	-1.05423	0.011	0.303	6.72593e-28
DNAH5	2.45936e-32	-1.17228	0.005	0.292	8.25534e-28
CD44	2.46252e-32	-0.552707	0.11	0.479	8.26593e-28
SNRPD2	2.52126e-32	1.34452	0.11	0.019	8.46312e-28
GRB10	2.56765e-32	-0.899363	0.011	0.301	8.61884e-28
SENP5	2.65689e-32	-0.617483	0.04	0.355	8.91839e-28
RHOT1	3.05553e-32	-0.368117	0.051	0.38	1.02565e-27
WDR59	3.0696e-32	-0.796721	0.011	0.301	1.03037e-27
HOOK3	3.33546e-32	-0.418381	0.072	0.415	1.11961e-27
ATF6	3.37006e-32	-0.431668	0.043	0.362	1.13123e-27
ANKRD26	3.61702e-32	-0.650227	0.032	0.341	1.21413e-27
MRPS25	3.80682e-32	-0.740768	0.035	0.347	1.27783e-27
PACSIN2	3.81239e-32	-0.272937	0.139	0.54	1.2797e-27
GOLGA8B	4.01349e-32	-0.33791	0.061	0.395	1.34721e-27
FBXO42	4.23164e-32	-0.883184	0.019	0.314	1.42043e-27
ROMO1	4.33786e-32	1.16967	0.091	0.013	1.45609e-27
DERA	5.37574e-32	-0.66609	0.029	0.332	1.80447e-27
OSMR-AS1	5.42973e-32	-0.923128	0.003	0.285	1.8226e-27
RAD9A	5.49998e-32	-0.959519	0.008	0.295	1.84618e-27
MPRIP	5.58934e-32	-0.434029	0.131	0.519	1.87617e-27
CCDC7	6.08295e-32	-1.03549	0.008	0.294	2.04186e-27
OTUD7B	6.13319e-32	-0.540519	0.059	0.386	2.05873e-27
NFKBIZ	6.46129e-32	-0.93534	0.016	0.308	2.16886e-27
EYA3	6.59517e-32	-0.769443	0.027	0.326	2.2138e-27
MDM4	6.6054e-32	-0.754313	0.035	0.343	2.21723e-27
SYT17	7.28375e-32	-0.94605	0.035	0.341	2.44494e-27
LINC00623	7.41049e-32	-0.804113	0.019	0.314	2.48748e-27
UBE3A	7.87482e-32	-0.407775	0.075	0.419	2.64334e-27
DDX10	8.07805e-32	-0.839773	0.013	0.303	2.71156e-27
MAP4K5	8.41074e-32	-0.496	0.048	0.371	2.82323e-27
RIN2	9.23092e-32	-0.788521	0.043	0.354	3.09854e-27
ARHGDIA	9.25011e-32	1.91942	0.246	0.085	3.10499e-27
UIMC1	9.2633e-32	-0.799492	0.016	0.307	3.10941e-27
BAZ1A	9.31399e-32	-0.620227	0.056	0.382	3.12643e-27
INSR	9.9731e-32	-0.833727	0.029	0.333	3.34767e-27
TAPT1	1.0122e-31	-0.856771	0.016	0.309	3.39764e-27
ZXDC	1.03752e-31	-0.587311	0.035	0.344	3.48265e-27
IWS1	1.08272e-31	-0.720212	0.032	0.335	3.63437e-27
WAPL	1.13115e-31	-0.522719	0.053	0.378	3.79692e-27
RCOR3	1.17329e-31	-0.67977	0.027	0.329	3.93838e-27
INTS6	1.22849e-31	-0.774305	0.032	0.336	4.12369e-27
VPS50	1.29569e-31	-0.865229	0.013	0.301	4.34926e-27
SIMC1	1.35322e-31	-0.811232	0.011	0.298	4.54236e-27
TMEM131L	1.42602e-31	-1.05661	0.011	0.294	4.78671e-27
DYNC2H1	1.45619e-31	-1.15606	0.005	0.285	4.88799e-27
TCF20	1.46867e-31	-0.674614	0.016	0.308	4.92987e-27
BANF1	1.49083e-31	1.48308	0.131	0.027	5.00428e-27
SHLD2	1.51563e-31	-0.730682	0.032	0.338	5.08751e-27
ZHX3	1.66343e-31	-0.714011	0.024	0.322	5.58363e-27
CDK5RAP2	1.69427e-31	-0.880928	0.008	0.29	5.68714e-27
HLA-B	1.73262e-31	2.62787	0.382	0.196	5.81589e-27
TFCP2	1.74133e-31	-0.841665	0.011	0.296	5.84511e-27
TOP1	1.76035e-31	-0.514131	0.158	0.551	5.90898e-27
TMEM181	1.81088e-31	-0.553445	0.053	0.378	6.07858e-27
MIR29B2CHG	1.94394e-31	-0.981688	0.008	0.29	6.52523e-27
CSPP1	1.9611e-31	-0.890526	0.011	0.297	6.58282e-27
TACSTD2	1.98901e-31	2.2697	0.283	0.11	6.6765e-27
NAA25	2.02474e-31	-0.742474	0.013	0.3	6.79645e-27
KLHDC10	2.26148e-31	-0.464496	0.064	0.392	7.59112e-27
ABHD18	2.33395e-31	-0.803272	0.019	0.309	7.83437e-27
SBF2	2.37859e-31	-0.868211	0.021	0.314	7.98423e-27
TRAF3	2.43423e-31	-0.718232	0.021	0.313	8.17099e-27
TRAPPC12	2.45094e-31	-0.677534	0.024	0.32	8.22708e-27
ARHGAP35	2.4625e-31	-0.6063	0.072	0.408	8.26587e-27
PHF20	2.48921e-31	-0.683452	0.029	0.331	8.35552e-27
TRIP11	2.55794e-31	-0.600603	0.059	0.381	8.58624e-27
LPIN2	2.61783e-31	-0.467589	0.086	0.433	8.78728e-27
SPTBN1	2.676e-31	-0.35903	0.206	0.643	8.98252e-27
CDK17	2.7675e-31	-0.551895	0.019	0.311	9.28965e-27
RAB13	2.84421e-31	1.16582	0.075	0.009	9.54717e-27
RSU1	3.16852e-31	-0.600843	0.04	0.351	1.06358e-26
STK38	3.37742e-31	-0.554377	0.056	0.378	1.1337e-26
UBR4	3.41056e-31	-0.513488	0.048	0.363	1.14482e-26
LMO3	3.65308e-31	-0.517974	0.257	0.697	1.22623e-26
RB1CC1	3.70544e-31	-0.3485	0.094	0.443	1.24381e-26
SLC25A37	3.783e-31	-0.586784	0.045	0.359	1.26984e-26
THRAP3	3.78718e-31	-0.547839	0.061	0.388	1.27124e-26
PIK3C3	3.80775e-31	-0.805947	0.019	0.308	1.27815e-26
RBMS3	4.02915e-31	-0.532947	0.12	0.489	1.35247e-26
PPA2	4.06855e-31	-0.412893	0.035	0.341	1.36569e-26
NSRP1	4.1843e-31	-0.722938	0.027	0.323	1.40455e-26
RPS28	4.27733e-31	2.1343	0.217	0.068	1.43577e-26
WWC2	4.41938e-31	-0.526707	0.211	0.642	1.48345e-26
SEMA4B	4.44723e-31	-0.699084	0.032	0.334	1.4928e-26
RFTN1	4.45427e-31	-0.874652	0.029	0.327	1.49516e-26
LIMS1	4.60204e-31	-0.42427	0.078	0.413	1.54477e-26
KDM5B	5.27853e-31	-0.449099	0.064	0.393	1.77185e-26
TTN-AS1	5.84071e-31	-1.03038	0.005	0.279	1.96055e-26
PRDM5	5.90813e-31	-0.881716	0.008	0.288	1.98318e-26
GRK5	6.01265e-31	-1.32887	0.019	0.307	2.01827e-26
ZBTB1	6.21883e-31	-0.902707	0.008	0.286	2.08747e-26
ACTR3C	6.29042e-31	-0.881977	0.008	0.286	2.1115e-26
CDK19	6.66687e-31	-0.903335	0.019	0.307	2.23787e-26
FRS2	6.74424e-31	-0.708753	0.032	0.331	2.26384e-26
CHCHD6	6.80547e-31	-0.749747	0.016	0.303	2.28439e-26
RAB3GAP2	6.90071e-31	-0.480014	0.051	0.368	2.31636e-26
EEF1B2	7.04617e-31	2.14466	0.235	0.081	2.36519e-26
ANKFY1	7.44375e-31	-0.668201	0.027	0.321	2.49864e-26
CCNL1	8.07681e-31	-0.46895	0.053	0.372	2.71114e-26
PLEKHG1	8.23251e-31	-1.10609	0.008	0.285	2.76341e-26
MTM1	8.65914e-31	-0.904165	0.005	0.28	2.90661e-26
MALRD1	8.88071e-31	-1.15739	0.003	0.276	2.98099e-26
GRIP1	8.95275e-31	-1.2825	0.008	0.284	3.00517e-26
LINC01290	9.07005e-31	-1.45668	0.013	0.291	3.04454e-26
ZNF593	9.25776e-31	0.918932	0.07	0.008	3.10755e-26
ARMCX4	1.02113e-30	-0.917319	0.011	0.291	3.42764e-26
ATP6V1H	1.03267e-30	-0.493098	0.061	0.384	3.46637e-26
LRP4	1.03619e-30	-0.785693	0.003	0.276	3.47819e-26
SFSWAP	1.04791e-30	-0.767314	0.027	0.32	3.51751e-26
CFDP1	1.10559e-30	-0.58329	0.029	0.326	3.71114e-26
KIF13B	1.11841e-30	-0.819525	0.013	0.296	3.75415e-26
PPP1R21	1.14474e-30	-0.846922	0.013	0.295	3.84253e-26
MACC1	1.25985e-30	-0.56056	0.061	0.383	4.22895e-26
MEA1	1.31728e-30	0.879209	0.059	0.006	4.42172e-26
SUGP2	1.31779e-30	-0.74952	0.04	0.341	4.42344e-26
CUL1	1.33453e-30	-0.552096	0.04	0.345	4.47963e-26
TET2	1.44517e-30	-0.835059	0.013	0.296	4.85101e-26
MBTD1	1.48454e-30	-0.923565	0.003	0.275	4.98316e-26
CPEB3	1.49386e-30	-0.945766	0.005	0.279	5.01445e-26
DENND3	1.6075e-30	-0.66577	0.059	0.376	5.3959e-26
P4HA1	1.61849e-30	-0.96009	0.016	0.298	5.43277e-26
GPATCH2L	1.62019e-30	-0.6834	0.016	0.3	5.43848e-26
PRIM2	1.639e-30	-0.950978	0.011	0.29	5.50162e-26
PPFIA1	1.84999e-30	-0.394769	0.064	0.387	6.20988e-26
TPD52	1.90028e-30	-0.925565	0.013	0.291	6.37866e-26
YTHDC2	1.98449e-30	-0.702422	0.019	0.302	6.66133e-26
RAB28	2.4659e-30	-0.769948	0.024	0.312	8.27727e-26
UBN2	2.56236e-30	-0.656646	0.032	0.328	8.60106e-26
SRBD1	2.61059e-30	-0.720992	0.016	0.299	8.76297e-26
BAIAP2	2.62811e-30	-0.612312	0.061	0.379	8.82179e-26
TMPRSS2	2.72798e-30	-0.406192	0.099	0.445	9.157e-26
ZNF827	2.76824e-30	-0.742444	0.029	0.322	9.29214e-26
KMT2A	2.78774e-30	-0.529119	0.075	0.405	9.35761e-26
C3orf52	3.01956e-30	-0.632555	0.051	0.36	1.01358e-25
MIR646HG	3.12435e-30	-1.32905	0.003	0.272	1.04875e-25
TAGLN	3.42023e-30	2.39398	0.139	0.031	1.14807e-25
NINL	3.47907e-30	-0.860881	0.019	0.3	1.16782e-25
NDUFS5	3.76935e-30	1.51807	0.144	0.033	1.26526e-25
CABIN1	3.81674e-30	-0.531851	0.037	0.336	1.28117e-25
MAPK8IP3	4.07093e-30	-0.74444	0.019	0.302	1.36649e-25
TYW1B	4.25694e-30	-0.805738	0.011	0.287	1.42893e-25
C19orf33	4.58475e-30	1.34445	0.126	0.026	1.53896e-25
CAPN7	4.75348e-30	-0.574232	0.035	0.333	1.5956e-25
ZNF431	4.75655e-30	-0.728625	0.051	0.359	1.59663e-25
ZNF438	4.86019e-30	-0.888968	0.016	0.295	1.63142e-25
RPL22L1	4.87815e-30	1.74593	0.134	0.029	1.63745e-25
AC008014.1	5.15507e-30	-1.20885	0.008	0.279	1.7304e-25
ATG5	5.28041e-30	-0.582755	0.029	0.32	1.77247e-25
RSBN1L	5.33556e-30	-0.554654	0.045	0.35	1.79099e-25
DOCK7	5.45531e-30	-0.657529	0.027	0.315	1.83119e-25
EFCAB2	6.02382e-30	-0.854892	0.013	0.291	2.02202e-25
HNRNPH2	6.07467e-30	1.26338	0.107	0.019	2.03908e-25
AP2A2	6.38189e-30	-0.649065	0.056	0.368	2.14221e-25
ANO6	6.82015e-30	-0.290695	0.115	0.478	2.28932e-25
INPP4A	6.83545e-30	-0.815763	0.013	0.289	2.29446e-25
XRCC5	7.12997e-30	-0.429726	0.061	0.379	2.39332e-25
NEO1	8.02767e-30	-0.560454	0.037	0.334	2.69465e-25
SLC25A29	8.22942e-30	-0.825824	0.019	0.3	2.76237e-25
KATNBL1	8.30482e-30	-0.369099	0.07	0.391	2.78768e-25
RNF111	8.45851e-30	-0.273487	0.061	0.381	2.83927e-25
SH3PXD2A	8.53952e-30	-1.02484	0.016	0.294	2.86646e-25
LAMA5	9.3079e-30	-0.619524	0.061	0.377	3.12438e-25
PLCG2	9.31785e-30	-0.655665	0.064	0.381	3.12772e-25
AC112722.1	9.77813e-30	-0.989859	0.003	0.269	3.28222e-25
SLC4A4	9.93909e-30	-1.31393	0.008	0.279	3.33626e-25
KCNQ1	9.94552e-30	-0.657412	0.032	0.321	3.33841e-25
RLF	9.94749e-30	-0.695035	0.013	0.289	3.33908e-25
MTF2	1.00242e-29	-0.633308	0.027	0.315	3.36483e-25
KRIT1	1.02303e-29	-0.65744	0.035	0.326	3.43402e-25
TOGARAM1	1.14442e-29	-0.823185	0.011	0.284	3.84148e-25
CASC4	1.15474e-29	-0.40592	0.064	0.383	3.87613e-25
ZC3H7A	1.22746e-29	-0.542903	0.045	0.347	4.12021e-25
MDN1	1.33615e-29	-0.69036	0.029	0.319	4.48505e-25
NDUFAF3	1.35519e-29	0.888996	0.067	0.008	4.54897e-25
DNAJC13	1.40289e-29	-0.658505	0.027	0.312	4.70908e-25
SLC30A9	1.49958e-29	-0.542178	0.04	0.337	5.03364e-25
AC124319.2	1.53615e-29	-0.988356	0.003	0.265	5.1564e-25
PIKFYVE	1.58393e-29	-0.679947	0.013	0.286	5.31676e-25
TBCD	1.59738e-29	-0.641417	0.024	0.308	5.36192e-25
MCTP1	1.79458e-29	-1.08179	0.011	0.282	6.02388e-25
OLA1	1.82564e-29	-0.264501	0.088	0.427	6.12813e-25
KDM7A	1.83588e-29	-0.881193	0.011	0.28	6.16249e-25
PCNX2	1.86674e-29	-0.519661	0.035	0.329	6.26608e-25
CLOCK	2.01163e-29	-0.425199	0.056	0.366	6.75242e-25
LINC00854	2.06151e-29	-1.09786	0.003	0.266	6.91988e-25
MICU2	2.28858e-29	-0.682299	0.048	0.348	7.68207e-25
SPRED1	2.35862e-29	-0.383807	0.07	0.39	7.91718e-25
ADGRA3	2.36757e-29	-0.704999	0.011	0.282	7.94723e-25
STIM1	2.43768e-29	-0.616026	0.021	0.3	8.18255e-25
ZCCHC14	2.48499e-29	-0.829834	0.013	0.285	8.34137e-25
PNN	2.62249e-29	-0.669713	0.045	0.345	8.80292e-25
GATAD2A	2.75933e-29	-0.479941	0.053	0.359	9.26226e-25
PRDM2	2.76176e-29	-0.634353	0.032	0.321	9.2704e-25
SLC1A1	2.76187e-29	-0.736968	0.048	0.349	9.27075e-25
TMC4	2.85056e-29	-0.655386	0.04	0.336	9.56847e-25
DCAF10	2.95321e-29	-0.391274	0.037	0.332	9.91305e-25
ARFGEF3	2.96279e-29	-1.06273	0.013	0.285	9.9452e-25
PRKRIP1	3.11459e-29	-0.701783	0.021	0.301	1.04547e-24
NUP160	3.15743e-29	-0.53134	0.037	0.33	1.05986e-24
PELI1	3.16679e-29	-0.830348	0.016	0.29	1.063e-24
GAK	3.17014e-29	-0.452431	0.04	0.335	1.06412e-24
MTHFD2L	3.19731e-29	-0.794219	0.029	0.312	1.07324e-24
EMC6	3.369e-29	0.979469	0.078	0.011	1.13087e-24
YAF2	3.68658e-29	-0.721404	0.013	0.285	1.23747e-24
TPP2	3.89559e-29	-0.667578	0.032	0.319	1.30763e-24
NAA35	4.39526e-29	-0.662114	0.019	0.293	1.47536e-24
KMT5B	4.55716e-29	-0.619152	0.037	0.328	1.5297e-24
ZFYVE9	4.66049e-29	-0.591242	0.037	0.329	1.56439e-24
MAMDC2-AS1	5.00542e-29	-0.833468	0.016	0.287	1.68017e-24
ZNF586	5.05799e-29	-0.802019	0.003	0.263	1.69782e-24
REPS1	5.21457e-29	-0.671239	0.029	0.312	1.75038e-24
MYO9B	5.23663e-29	-0.877841	0.008	0.273	1.75778e-24
CCDC66	5.24481e-29	-0.763477	0.016	0.288	1.76053e-24
RABEP1	5.58859e-29	-0.607509	0.027	0.309	1.87592e-24
ERC2	5.75991e-29	-1.0502	0.003	0.261	1.93343e-24
JAK2	5.88683e-29	-0.705707	0.013	0.284	1.97603e-24
SGPP2	6.44989e-29	-1.03408	0.019	0.293	2.16504e-24
AC097376.2	6.49608e-29	-0.860523	0.016	0.287	2.18054e-24
MSRA	6.61019e-29	-0.901957	0.011	0.278	2.21884e-24
NEK6	6.78624e-29	-0.611875	0.048	0.345	2.27794e-24
CXCL16	6.98248e-29	1.531	0.155	0.039	2.34381e-24
DAAM1	7.21203e-29	-0.709099	0.029	0.312	2.42086e-24
MEF2C	7.38491e-29	-1.19427	0.008	0.272	2.47889e-24
CTDSPL2	7.44006e-29	-0.702999	0.029	0.309	2.4974e-24
ROBO1	8.07373e-29	-1.06172	0.008	0.27	2.71011e-24
KLF12	8.37905e-29	-0.93532	0.016	0.285	2.8126e-24
AP2B1	8.46625e-29	-0.463389	0.045	0.343	2.84187e-24
ARMC8	8.52758e-29	-0.591716	0.037	0.327	2.86245e-24
PEX14	8.54839e-29	-0.708162	0.021	0.296	2.86944e-24
NRP2	9.90375e-29	-0.88027	0.029	0.312	3.32439e-24
MED27	9.98281e-29	-0.706965	0.021	0.297	3.35093e-24
FAM168A	1.02812e-28	-0.784561	0.019	0.289	3.45109e-24
ATL2	1.02892e-28	-0.665304	0.024	0.302	3.45379e-24
PDLIM5	1.0392e-28	-0.51914	0.051	0.351	3.48827e-24
OGDH	1.05605e-28	-0.461553	0.056	0.362	3.54483e-24
TSPYL1	1.14866e-28	1.24697	0.115	0.023	3.8557e-24
TFPI	1.16319e-28	-1.17855	0.032	0.311	3.90447e-24
KCNJ15	1.18891e-28	-1.29539	0.008	0.271	3.99081e-24
GOLGA8A	1.33726e-28	-0.967046	0.019	0.289	4.48878e-24
TCERG1	1.48478e-28	-0.403674	0.048	0.342	4.98397e-24
CALM2	1.75437e-28	1.36425	0.118	0.023	5.88891e-24
VPS35L	1.89149e-28	-0.73514	0.013	0.28	6.34918e-24
PAXBP1	1.94278e-28	-0.701035	0.016	0.285	6.52132e-24
UBL5	2.02181e-28	1.28754	0.102	0.018	6.78662e-24
NAA15	2.06025e-28	-0.602807	0.04	0.327	6.91564e-24
ATE1	2.07945e-28	-0.622894	0.043	0.333	6.98009e-24
CUEDC1	2.14826e-28	-0.579832	0.035	0.317	7.21106e-24
PRTG	2.1887e-28	-1.19875	0.008	0.268	7.34682e-24
UBA6	2.24791e-28	-0.407757	0.059	0.363	7.54557e-24
CWC27	2.3776e-28	-0.688419	0.021	0.295	7.98088e-24
CDC14B	2.51406e-28	-0.823714	0.005	0.264	8.43894e-24
RALGAPB	2.51567e-28	-0.565146	0.029	0.309	8.44435e-24
CLIP4	2.59231e-28	-0.508881	0.043	0.333	8.70162e-24
LUC7L	2.59498e-28	-0.817647	0.024	0.297	8.71058e-24
APPBP2	2.8296e-28	-0.569768	0.032	0.313	9.4981e-24
HOOK2	2.88885e-28	-0.529096	0.048	0.342	9.69701e-24
TTBK2	3.07735e-28	-0.840983	0.011	0.271	1.03298e-23
NVL	3.1016e-28	-0.745914	0.011	0.273	1.04111e-23
DHX36	3.14436e-28	-0.495157	0.056	0.354	1.05547e-23
ATP6V0A1	3.35483e-28	-0.828701	0.019	0.288	1.12611e-23
R3HCC1L	3.38247e-28	-0.761587	0.013	0.277	1.13539e-23
MTR	3.48326e-28	-0.593173	0.037	0.323	1.16922e-23
PTPRD	3.52604e-28	-1.50016	0.003	0.257	1.18359e-23
GTF2F2	3.53363e-28	-0.444645	0.048	0.342	1.18613e-23
LRPPRC	3.61111e-28	-0.484546	0.043	0.333	1.21214e-23
DOCK8	3.64149e-28	-0.871763	0.013	0.278	1.22234e-23
EVL	3.86482e-28	-0.645699	0.027	0.303	1.29731e-23
STIM2	3.95704e-28	-0.772389	0.013	0.278	1.32826e-23
SPATS2	4.40746e-28	-0.88096	0.011	0.271	1.47945e-23
NOD1	4.55662e-28	-0.768184	0.037	0.32	1.52952e-23
XPO4	4.56955e-28	-0.534204	0.037	0.322	1.53386e-23
EPG5	4.80214e-28	-0.613574	0.035	0.314	1.61193e-23
HINT1	4.90803e-28	2.30368	0.283	0.122	1.64748e-23
SOS2	4.95724e-28	-0.538491	0.045	0.333	1.664e-23
GBE1	5.41519e-28	-0.628008	0.056	0.352	1.81772e-23
LCORL	5.46309e-28	-0.749649	0.027	0.299	1.8338e-23
PARM1	5.89253e-28	-1.26609	0.013	0.276	1.97795e-23
ERCC6L2	6.10933e-28	-0.793656	0.019	0.286	2.05072e-23
WWC3	6.28934e-28	-0.408503	0.12	0.468	2.11114e-23
TTTY14	6.97324e-28	-1.25642	0.011	0.269	2.34071e-23
UTY	7.30311e-28	-1.14689	0.019	0.283	2.45144e-23
SPTLC3	7.56123e-28	-0.845652	0.016	0.281	2.53808e-23
IFT88	7.97454e-28	-0.841535	0.016	0.279	2.67681e-23
ZNF654	8.06129e-28	-0.749249	0.011	0.27	2.70593e-23
FAM222B	8.17908e-28	-0.710203	0.019	0.283	2.74547e-23
ADAMTS9-AS2	8.19168e-28	-1.31916	0.003	0.253	2.7497e-23
IKZF2	8.46769e-28	-0.853886	0.003	0.254	2.84235e-23
UBE2D2	8.87989e-28	-0.392189	0.07	0.377	2.98071e-23
FBXL5	9.34063e-28	-0.380369	0.056	0.356	3.13537e-23
EHF	9.96787e-28	-0.884049	0.024	0.293	3.34591e-23
GHITM	1.00049e-27	1.88963	0.195	0.062	3.35835e-23
HIPK3	1.08832e-27	-0.288499	0.08	0.399	3.65316e-23
GON4L	1.12073e-27	-0.728392	0.024	0.293	3.76195e-23
AP003086.2	1.14484e-27	-0.939611	0.005	0.258	3.8429e-23
RAPGEF1	1.3515e-27	-0.64311	0.021	0.287	4.53658e-23
MGMT	1.37201e-27	-0.788176	0.019	0.28	4.60542e-23
LIFR	1.3724e-27	-0.867992	0.016	0.276	4.60672e-23
UPF2	1.39619e-27	-0.736506	0.027	0.296	4.68658e-23
SLC9C1	1.4217e-27	-0.932653	0.011	0.267	4.77223e-23
MORC3	1.42192e-27	-0.53337	0.027	0.297	4.77295e-23
LSM14A	1.42863e-27	-0.382909	0.072	0.38	4.79549e-23
ZNF704	1.44516e-27	-0.774539	0.045	0.33	4.85095e-23
IQCB1	1.49191e-27	-0.741287	0.016	0.277	5.00791e-23
GABPB1-AS1	1.57804e-27	-0.800078	0.013	0.272	5.297e-23
GPC4	1.63881e-27	-0.964178	0.029	0.3	5.501e-23
CTNNB1	1.70327e-27	-0.25231	0.096	0.421	5.71737e-23
PCSK5	1.86189e-27	-0.825955	0.019	0.282	6.24979e-23
ARF6	1.87153e-27	1.53731	0.134	0.031	6.28216e-23
FGD6	1.95122e-27	-0.573561	0.061	0.358	6.54967e-23
RBBP8	2.18113e-27	-0.507803	0.043	0.325	7.32141e-23
ADAM17	2.26968e-27	-0.510461	0.032	0.306	7.61862e-23
AL139807.1	2.28457e-27	-0.965999	0.013	0.271	7.66862e-23
ZMIZ1	2.38015e-27	-0.741633	0.032	0.304	7.98946e-23
JPT1	2.42927e-27	1.8291	0.19	0.06	8.15433e-23
PSEN1	2.4721e-27	-0.603099	0.029	0.299	8.29808e-23
PROS1	2.48741e-27	-0.397713	0.08	0.393	8.34948e-23
METTL16	2.50042e-27	-0.689261	0.019	0.279	8.39316e-23
ANAPC10	2.51107e-27	-0.73408	0.005	0.256	8.42892e-23
HIST1H1C	2.54206e-27	1.12441	0.08	0.012	8.53293e-23
RNF180	2.54783e-27	-0.742886	0.011	0.266	8.55229e-23
FUS	2.55593e-27	-0.412085	0.061	0.361	8.57948e-23
RRBP1	2.61312e-27	-0.309184	0.088	0.407	8.77148e-23
WDR20	2.61842e-27	-0.641415	0.016	0.276	8.78925e-23
BCL6	2.74376e-27	-0.468477	0.056	0.347	9.20998e-23
ANKUB1	2.78357e-27	-0.821791	0.011	0.262	9.3436e-23
TTC19	2.80262e-27	-0.417784	0.037	0.315	9.40757e-23
WDR37	2.90961e-27	-0.700244	0.016	0.275	9.76669e-23
DPY19L1	2.98203e-27	-0.404939	0.067	0.37	1.00098e-22
IRF2	3.01277e-27	-0.660197	0.021	0.284	1.01129e-22
ATM	3.03574e-27	-0.552077	0.029	0.3	1.01901e-22
CETN2	3.1236e-27	0.900056	0.056	0.006	1.0485e-22
GRK3	3.26666e-27	-0.852015	0.016	0.275	1.09652e-22
SPEN	3.3625e-27	-0.509785	0.043	0.324	1.12869e-22
NACA	3.94391e-27	2.33195	0.275	0.117	1.32385e-22
TTC39B	3.94988e-27	-0.53604	0.032	0.304	1.32586e-22
CFAP44	3.99497e-27	-0.916573	0.005	0.254	1.34099e-22
ALG13	4.06773e-27	-0.673889	0.029	0.299	1.36542e-22
PITPNA	4.14114e-27	-0.461723	0.056	0.351	1.39006e-22
C1RL	4.14135e-27	-0.531428	0.04	0.32	1.39013e-22
N4BP1	4.41677e-27	-0.442085	0.091	0.409	1.48258e-22
PARVA	4.42864e-27	-0.401444	0.064	0.363	1.48656e-22
NR2C2	4.63517e-27	-0.544138	0.032	0.304	1.55589e-22
NEK1	4.88458e-27	-0.690015	0.021	0.283	1.63961e-22
PTAR1	4.96904e-27	-0.305	0.059	0.354	1.66796e-22
MIR181A2HG	5.23199e-27	-0.805748	0.008	0.256	1.75622e-22
MGA	5.4492e-27	-0.775912	0.016	0.274	1.82913e-22
BICRAL	5.51855e-27	-0.847692	0.016	0.273	1.85241e-22
C2CD5	5.60888e-27	-0.746489	0.013	0.269	1.88273e-22
KIAA1324L	5.67645e-27	-1.34486	0	0.243	1.90541e-22
TCEAL8	5.77901e-27	1.04171	0.075	0.011	1.93984e-22
SLC39A8	6.07665e-27	-0.56894	0.286	0.704	2.03975e-22
PTPN21	6.45999e-27	-0.619312	0.037	0.31	2.16842e-22
GCHFR	6.47032e-27	0.819548	0.051	0.005	2.17189e-22
ZMYND11	6.53779e-27	-0.326815	0.078	0.388	2.19454e-22
DIAPH3	6.57301e-27	-1.0585	0.005	0.253	2.20636e-22
SCLT1	6.74819e-27	-0.905893	0.011	0.261	2.26516e-22
TNKS2	6.95819e-27	-0.317086	0.056	0.347	2.33566e-22
IL4R	7.38777e-27	-0.732235	0.019	0.278	2.47985e-22
U2SURP	7.53888e-27	-0.315276	0.059	0.35	2.53058e-22
TRAPPC10	7.65135e-27	-0.702318	0.013	0.266	2.56833e-22
OSBPL8	8.21336e-27	-0.288272	0.07	0.372	2.75698e-22
GNPTAB	8.21561e-27	-0.307513	0.056	0.347	2.75773e-22
PFDN5	8.31361e-27	1.81455	0.193	0.062	2.79063e-22
DIP2A	8.85823e-27	-0.561153	0.029	0.296	2.97344e-22
ESRP1	8.93279e-27	-0.259042	0.067	0.366	2.99847e-22
TRIAP1	9.73816e-27	0.915645	0.064	0.008	3.26881e-22
RANBP2	9.79323e-27	-0.458487	0.048	0.331	3.28729e-22
ATXN7L1	1.07013e-26	-0.958302	0.005	0.251	3.59211e-22
DROSHA	1.07434e-26	-0.731711	0.005	0.251	3.60622e-22
GRAMD2A	1.12e-26	-0.752601	0.021	0.281	3.75951e-22
LIMK2	1.14879e-26	-0.517124	0.032	0.298	3.85614e-22
EMSY	1.16077e-26	-0.613828	0.019	0.277	3.89634e-22
RARRES3	1.16478e-26	2.13958	0.267	0.111	3.90983e-22
IPO9	1.18176e-26	-0.510453	0.035	0.307	3.9668e-22
CCDC93	1.23601e-26	-0.706921	0.019	0.275	4.1489e-22
GPC6	1.25414e-26	-1.46504	0.003	0.245	4.20978e-22
STX18	1.35797e-26	-0.67087	0.019	0.275	4.55831e-22
HEATR5B	1.37924e-26	-0.678223	0.013	0.265	4.6297e-22
INTS12	1.47409e-26	-0.81549	0.011	0.26	4.94807e-22
USP13	1.48274e-26	-0.656517	0.027	0.291	4.97713e-22
RNF115	1.50503e-26	-0.512885	0.048	0.329	5.05192e-22
COTL1	1.50897e-26	1.25006	0.078	0.012	5.06514e-22
C9orf16	1.5223e-26	1.265	0.091	0.016	5.10989e-22
ACADL	1.65628e-26	-0.845272	0.013	0.265	5.55963e-22
RPS19BP1	1.66514e-26	1.21207	0.102	0.02	5.58936e-22
FAM126B	1.69987e-26	-0.645169	0.04	0.311	5.70597e-22
NRG1	1.7004e-26	-1.46907	0.016	0.267	5.70773e-22
PLPP1	1.70718e-26	-0.696363	0.019	0.275	5.73051e-22
NUP98	1.71314e-26	-0.495543	0.043	0.321	5.75048e-22
TNPO3	1.74538e-26	-0.592945	0.035	0.304	5.85872e-22
KAZN	1.74714e-26	-0.92501	0.021	0.278	5.86462e-22
SLC25A16	1.79295e-26	-0.482437	0.037	0.309	6.01838e-22
ANKRD29	1.82588e-26	-0.695223	0.086	0.391	6.12892e-22
DENND5A	2.04965e-26	-0.74754	0.011	0.258	6.88007e-22
KLHL20	2.12538e-26	-0.64249	0.029	0.293	7.13426e-22
ELL2	2.28444e-26	-0.571664	0.04	0.314	7.66817e-22
B4GALNT3	2.33652e-26	-0.715757	0.032	0.297	7.843e-22
NME7	2.35543e-26	-0.325318	0.008	0.252	7.90649e-22
CCDC30	2.45352e-26	-0.90766	0.011	0.257	8.23572e-22
NOTCH2	2.52357e-26	-0.539666	0.043	0.316	8.47087e-22
RBL2	2.60196e-26	-0.371766	0.051	0.333	8.73401e-22
CNOT10	2.64777e-26	-0.650192	0.016	0.267	8.88777e-22
SEC61G	2.65475e-26	1.7055	0.16	0.045	8.91121e-22
STPG2	2.71659e-26	-1.10145	0.003	0.241	9.11878e-22
SCGB2B2	2.92448e-26	-0.881989	0.003	0.241	9.8166e-22
RNF24	2.92785e-26	-0.653243	0.037	0.307	9.82792e-22
BRWD3	2.9394e-26	-0.697642	0.013	0.261	9.86669e-22
CDC42BPB	2.95237e-26	-0.296938	0.048	0.326	9.91022e-22
TTC21B	3.04825e-26	-0.593714	0.016	0.266	1.02321e-21
EFR3A	3.26837e-26	-0.291596	0.056	0.342	1.09709e-21
CCDC141	3.28033e-26	-1.41316	0	0.237	1.10111e-21
SUSD6	3.34236e-26	-0.483192	0.051	0.332	1.12193e-21
2021-09-09	3.58998e-26	-0.481209	0.048	0.328	1.20505e-21
MPDZ	3.59567e-26	-0.68303	0.021	0.274	1.20696e-21
ANKS1B	3.97737e-26	-0.949228	0.013	0.26	1.33508e-21
WDR27	4.00078e-26	-0.835465	0.013	0.26	1.34294e-21
AIG1	4.01118e-26	-0.568722	0.032	0.297	1.34643e-21
PTK7	4.28967e-26	-0.652352	0.019	0.271	1.43991e-21
PGS1	4.39188e-26	-0.631952	0.019	0.272	1.47422e-21
ABHD3	4.59042e-26	-0.686208	0.021	0.276	1.54087e-21
ABCA1	4.64594e-26	-0.363921	0.126	0.462	1.5595e-21
ZZEF1	4.72207e-26	-0.618449	0.019	0.272	1.58506e-21
ABCC6	4.90628e-26	-0.561382	0.027	0.285	1.64689e-21
ARIH2	4.92979e-26	-0.485756	0.037	0.305	1.65478e-21
LARP4	4.97427e-26	-0.254555	0.075	0.373	1.66971e-21
PRR14L	5.09454e-26	-0.512907	0.04	0.311	1.71008e-21
FOXK1	5.2204e-26	-0.571623	0.016	0.267	1.75233e-21
THUMPD3-AS1	5.31786e-26	-0.481468	0.032	0.297	1.78504e-21
PDPK1	5.60426e-26	-0.467787	0.051	0.328	1.88118e-21
NDUFAF2	5.60764e-26	-0.510815	0.024	0.281	1.88232e-21
GALNT11	5.73241e-26	-0.634934	0.024	0.281	1.9242e-21
SESN1	5.80675e-26	-0.319344	0.043	0.313	1.94915e-21
LRIG2	6.0377e-26	-0.721161	0.021	0.273	2.02667e-21
ERN1	6.05616e-26	-0.706273	0.013	0.261	2.03287e-21
AL138686.1	6.09549e-26	0.852587	0.056	0.006	2.04607e-21
ST6GALNAC5	6.5235e-26	-1.70075	0.016	0.264	2.18974e-21
LNPEP	6.61657e-26	-0.483076	0.04	0.31	2.22098e-21
FAM185A	6.85569e-26	-0.684033	0.005	0.245	2.30125e-21
GPX3	7.13993e-26	2.1241	0.07	0.01	2.39666e-21
XRRA1	7.25703e-26	-0.567297	0.024	0.279	2.43597e-21
PMS1	7.62116e-26	-0.768453	0.008	0.248	2.5582e-21
ATP5MC3	7.66e-26	1.74867	0.179	0.056	2.57123e-21
ANKRD13C	7.75681e-26	-0.397584	0.035	0.301	2.60373e-21
MAP3K9	8.13891e-26	-0.563906	0.027	0.285	2.73199e-21
KIAA0556	8.85602e-26	-0.724403	0.011	0.254	2.9727e-21
MIA2	9.45026e-26	-0.536289	0.035	0.299	3.17217e-21
MAP3K3	9.53005e-26	-0.53819	0.04	0.308	3.19895e-21
NR2C1	9.62888e-26	-0.722448	0.011	0.254	3.23213e-21
RIPOR2	1.01083e-25	-1.41074	0.011	0.252	3.39306e-21
RRAS2	1.03578e-25	-0.255016	0.056	0.339	3.47679e-21
CDKL1	1.08551e-25	-0.797819	0.008	0.248	3.64373e-21
AKAP8L	1.10641e-25	-0.578751	0.032	0.294	3.71387e-21
BTF3	1.20357e-25	1.96525	0.187	0.061	4.04004e-21
ANAPC1	1.20897e-25	-0.634519	0.019	0.267	4.05816e-21
ASAP1	1.24159e-25	-0.831119	0.013	0.258	4.16764e-21
SENP7	1.26752e-25	-0.636637	0.027	0.282	4.25469e-21
LGALS3BP	1.36447e-25	2.12071	0.278	0.12	4.58012e-21
MCM9	1.4067e-25	-0.823927	0.005	0.242	4.72185e-21
AKAP7	1.45103e-25	-0.802626	0.005	0.242	4.87067e-21
ABO	1.45379e-25	-0.625574	0.024	0.277	4.87995e-21
PPP1CA	1.4761e-25	1.41872	0.12	0.027	4.95483e-21
PCDH9	1.61387e-25	-1.50503	0.003	0.236	5.41726e-21
RARS2	1.62374e-25	-0.706338	0.016	0.259	5.45039e-21
CRYBG3	1.64076e-25	-0.66408	0.019	0.264	5.50753e-21
FAM193B	1.65122e-25	-0.670052	0.043	0.31	5.54265e-21
CTPS2	1.65271e-25	-0.627329	0.016	0.261	5.54766e-21
LYPLAL1	1.68168e-25	-0.587884	0.019	0.266	5.64491e-21
ORC4	1.68989e-25	-0.567991	0.029	0.286	5.67246e-21
PRPF4B	1.69568e-25	-0.410276	0.075	0.366	5.69189e-21
HGSNAT	1.83593e-25	-0.521043	0.024	0.278	6.16265e-21
EPHA4	2.1837e-25	-1.24551	0.003	0.235	7.33004e-21
LRRC37A3	2.22587e-25	-0.668665	0.005	0.241	7.47159e-21
ARID1A	2.42459e-25	-0.311658	0.099	0.411	8.13861e-21
ESYT3	2.47428e-25	-0.558393	0.037	0.299	8.30543e-21
AC025580.2	2.69685e-25	-0.963551	0.011	0.249	9.05253e-21
MITF	2.9043e-25	-0.430672	0.037	0.301	9.74888e-21
ERI3	2.93802e-25	-0.445553	0.043	0.309	9.86205e-21
URI1	3.01237e-25	-0.33219	0.061	0.346	1.01116e-20
TRIM24	3.2526e-25	-0.365934	0.032	0.291	1.0918e-20
CDK12	3.34449e-25	-0.331884	0.056	0.334	1.12264e-20
CSAD	3.70315e-25	-0.767658	0.005	0.239	1.24304e-20
COL19A1	3.89592e-25	-0.920783	0.003	0.233	1.30775e-20
CACUL1	4.11742e-25	-0.334318	0.061	0.341	1.38209e-20
NDUFAF6	4.37907e-25	-0.413536	0.043	0.308	1.46992e-20
KDELR2	4.49783e-25	0.72616	0.056	0.007	1.50979e-20
NPAS2	4.74497e-25	-0.775242	0.019	0.263	1.59274e-20
SLC7A6	4.95857e-25	-0.619055	0.032	0.287	1.66444e-20
LMO7	4.96258e-25	-0.514676	0.396	0.819	1.66579e-20
SPATA6	5.027e-25	-0.82498	0.003	0.231	1.68741e-20
HM13	5.41391e-25	-0.511702	0.051	0.32	1.81729e-20
ARHGEF28	5.54176e-25	-0.742755	0.016	0.258	1.8602e-20
ZFPM2	5.55463e-25	-1.06456	0	0.227	1.86452e-20
VAT1	5.67233e-25	1.16226	0.08	0.013	1.90403e-20
TRAPPC8	5.72547e-25	-0.337963	0.048	0.316	1.92187e-20
SLC37A1	5.81453e-25	-0.601079	0.013	0.253	1.95176e-20
PPME1	5.92107e-25	-0.605052	0.024	0.272	1.98752e-20
RAI1	6.08527e-25	-0.359109	0.053	0.326	2.04264e-20
EIF4EBP1	6.12918e-25	1.35506	0.088	0.016	2.05738e-20
DMXL2	6.14568e-25	-0.470956	0.037	0.297	2.06292e-20
ACVR1	6.4567e-25	-0.658706	0.016	0.256	2.16732e-20
ZNF800	6.49764e-25	-0.406335	0.043	0.309	2.18106e-20
FAM189A2	6.51755e-25	-0.971623	0.037	0.292	2.18775e-20
FAF2	6.70232e-25	-0.643565	0.019	0.261	2.24977e-20
ZNF131	7.15403e-25	-0.642729	0.027	0.277	2.40139e-20
PALLD	7.16987e-25	-0.507728	0.088	0.387	2.40671e-20
TSPAN14	7.44433e-25	-0.621398	0.027	0.276	2.49884e-20
ANKAR	7.50469e-25	-0.756556	0.005	0.237	2.5191e-20
TCAIM	7.92209e-25	-0.455144	0.035	0.291	2.65921e-20
PCED1B	8.10954e-25	-0.961713	0.013	0.25	2.72213e-20
KDM3B	8.25991e-25	-0.664497	0.016	0.255	2.7726e-20
HIPK2	8.55358e-25	-0.280693	0.059	0.337	2.87118e-20
PPM1L	9.17192e-25	-0.925543	0.011	0.246	3.07874e-20
CRLF3	9.60057e-25	-0.591575	0.008	0.241	3.22262e-20
TMBIM6	9.84467e-25	2.17798	0.348	0.186	3.30456e-20
FIGN	1.01959e-24	-0.778721	0.005	0.236	3.42245e-20
JPH1	1.07113e-24	-0.760709	0.019	0.26	3.59546e-20
ST3GAL1	1.09051e-24	-0.97469	0.011	0.245	3.6605e-20
PIK3CA	1.1744e-24	-0.352631	0.04	0.3	3.9421e-20
CCNJL	1.2704e-24	-0.563319	0.027	0.276	4.26437e-20
C1QTNF3-AMACR	1.27406e-24	-0.864845	0.005	0.233	4.27665e-20
LINC00578	1.29345e-24	-0.996691	0.003	0.228	4.34172e-20
GAREM1	1.33943e-24	-0.574915	0.043	0.303	4.49607e-20
FBXL4	1.36108e-24	-0.426917	0.035	0.29	4.56873e-20
ZNF106	1.40125e-24	-0.345194	0.053	0.323	4.70358e-20
AC007388.1	1.41776e-24	-0.495988	0.037	0.295	4.75899e-20
ALS2CL	1.48242e-24	-0.517663	0.045	0.307	4.97604e-20
SERGEF	1.54118e-24	-0.675398	0.005	0.234	5.17329e-20
RHOBTB3	1.56153e-24	-0.255068	0.12	0.445	5.24157e-20
DIDO1	1.57636e-24	-0.529897	0.037	0.293	5.29135e-20
ZNF44	1.62825e-24	-0.747227	0.008	0.239	5.46554e-20
DCDC2	1.64673e-24	-0.763296	0.008	0.239	5.52759e-20
SYNRG	1.66362e-24	-0.469614	0.037	0.293	5.58428e-20
USP8	1.67571e-24	-0.39701	0.051	0.319	5.62487e-20
FGFR2	1.68249e-24	-0.955342	0.016	0.254	5.64761e-20
CEACAM6	1.72388e-24	2.77061	0.439	0.3	5.78655e-20
NPIPB5	1.73355e-24	-0.657225	0.019	0.258	5.819e-20
ACSS3	1.76958e-24	-0.678175	0.019	0.26	5.93994e-20
ZFYVE16	1.9308e-24	-0.74682	0.027	0.272	6.48111e-20
BOD1L1	2.06682e-24	-0.623997	0.04	0.294	6.93769e-20
STRN	2.1475e-24	-0.363374	0.053	0.323	7.2085e-20
RFC1	2.15883e-24	-0.445365	0.048	0.314	7.24653e-20
FRK	2.17706e-24	-0.582488	0.019	0.258	7.30773e-20
C3	2.18639e-24	-0.509507	0.048	0.313	7.33904e-20
BCAR3	2.20897e-24	-0.708628	0.019	0.258	7.41485e-20
FILIP1L	2.29356e-24	-0.614858	0.021	0.264	7.6988e-20
ARNT	2.38933e-24	-0.592598	0.021	0.263	8.02027e-20
IGF2BP2	2.38977e-24	-0.722546	0.029	0.276	8.02173e-20
LINC02256	2.46657e-24	-0.696676	0.005	0.233	8.27954e-20
MAP2	2.49028e-24	-0.812368	0.118	0.418	8.35912e-20
TMEM108	2.50684e-24	-0.971716	0.008	0.237	8.41471e-20
RNF144B	2.5366e-24	-0.57791	0.037	0.292	8.51459e-20
ZDHHC17	2.66575e-24	-0.550264	0.016	0.253	8.94814e-20
FNBP1	2.77954e-24	-0.782822	0.008	0.236	9.33009e-20
UBE2G1	2.85839e-24	-0.422663	0.037	0.293	9.59477e-20
AC015923.1	2.87073e-24	-0.94832	0	0.222	9.63617e-20
ATP5MC2	2.91116e-24	1.99741	0.217	0.082	9.77189e-20
DDX46	2.96184e-24	-0.634773	0.032	0.28	9.94201e-20
AGO2	3.07371e-24	-0.265778	0.067	0.344	1.03175e-19
LINC01184	3.23861e-24	-0.727214	0.016	0.251	1.0871e-19
RAB27A	3.29107e-24	-0.285236	0.12	0.438	1.10471e-19
ORC2	3.34699e-24	-0.504854	0.027	0.272	1.12348e-19
TUT7	3.4827e-24	-0.392098	0.04	0.298	1.16904e-19
AMOTL1	3.63451e-24	-0.455887	0.035	0.286	1.22e-19
C12orf57	3.67443e-24	0.934173	0.075	0.012	1.2334e-19
TAF1	3.67532e-24	-0.479324	0.027	0.272	1.2337e-19
OPA1	3.96037e-24	-0.443238	0.027	0.27	1.32938e-19
C4orf3	4.16698e-24	1.79477	0.163	0.05	1.39873e-19
CWF19L2	4.56273e-24	-0.833202	0.013	0.245	1.53157e-19
IRAK1BP1	4.66066e-24	-0.663687	0.008	0.235	1.56444e-19
MBOAT2	4.71112e-24	-0.645556	0.024	0.266	1.58138e-19
PRKCH	4.87727e-24	-0.729205	0.013	0.245	1.63715e-19
HDAC2-AS2	5.04288e-24	-1.23332	0.008	0.234	1.69274e-19
[truncated: 3,883 more rows]

## Sheet: Fibroblasts cell
Gene	p_val	avg_log2FC	pct.1	pct.2	p_val_adj
CITED1	2.20053e-184	1.26337	0.059	0	7.38651e-180
AC004801.3	2.20053e-184	0.347331	0.059	0	7.38651e-180
HMGCS2	5.48833e-93	1.26326	0.059	0	1.84227e-88
AL035661.1	5.48833e-93	1.26302	0.059	0	1.84227e-88
SFTA2	2.52728e-74	1.42316	0.118	0.001	8.48334e-70
AL117378.1	1.749e-62	0.346951	0.059	0	5.87088e-58
AL136454.1	2.60673e-39	2.67892	0.412	0.016	8.75e-35
AP000640.1	4.96484e-38	0.365916	0.059	0	1.66655e-33
APOO	7.67509e-38	4.27906	0.941	0.095	2.5763e-33
CLIC3	1.03007e-37	1.63585	0.118	0.001	3.45762e-33
VAMP8	2.24282e-36	2.54314	0.235	0.005	7.52846e-32
KRT18	5.8333e-36	1.75828	0.118	0.001	1.95806e-31
IGHD	6.55634e-32	1.14499	0.059	0	2.20077e-27
TESC	2.30815e-30	1.68986	0.118	0.002	7.74776e-26
OOEP	7.59426e-28	3.96579	0.706	0.069	2.54916e-23
AP000845.1	1.5888e-27	0.365624	0.059	0	5.33312e-23
AC009831.1	1.61577e-27	0.363847	0.059	0	5.42365e-23
S100A14	2.97861e-24	2.37659	0.059	0	9.99828e-20
PARD6A	3.1132e-24	0.771149	0.059	0	1.04501e-19
S100A11	1.47596e-23	3.7389	0.706	0.081	4.95435e-19
S100A6	2.32529e-23	3.72996	0.941	0.152	7.8053e-19
BAIAP2L1	2.87489e-22	3.46182	0.588	0.059	9.65014e-18
ACOT4	1.08139e-21	1.00972	0.059	0.001	3.6299e-17
KLK11	1.08139e-21	0.781437	0.059	0.001	3.6299e-17
CALHM4	1.09565e-21	0.344944	0.059	0.001	3.67776e-17
PRELID1	1.50409e-21	2.75909	0.412	0.029	5.04878e-17
RPS13	1.32677e-20	3.12248	0.706	0.091	4.45356e-16
RPL7	3.47992e-20	3.24173	0.765	0.114	1.1681e-15
NOP10	8.58e-20	2.78121	0.353	0.023	2.88005e-15
ANKRD18A	1.27294e-19	0.361301	0.059	0.001	4.27287e-15
RPLP2	1.31909e-19	3.09574	0.824	0.14	4.42779e-15
RPL29	1.89919e-19	3.95271	0.882	0.163	6.375e-15
AC011468.3	2.41306e-19	2.98418	0.353	0.024	8.09993e-15
RPL27A	5.15362e-19	3.67478	0.824	0.148	1.72992e-14
RPS27A	5.30817e-19	3.27276	0.824	0.14	1.78179e-14
RPL30	7.54962e-19	3.28487	0.824	0.136	2.53418e-14
RPL19	9.03185e-19	3.29237	0.824	0.139	3.03172e-14
TMSB10	1.12574e-18	4.00924	0.941	0.2	3.77879e-14
RPS6	1.40367e-18	3.37689	0.882	0.174	4.71171e-14
RPS18	1.71148e-18	3.42852	0.882	0.165	5.74493e-14
RPL35A	1.96534e-18	3.00271	0.765	0.12	6.59707e-14
RPL15	3.33842e-18	3.42971	0.824	0.146	1.12061e-13
EEF1A1	3.79061e-18	3.54927	0.941	0.206	1.27239e-13
LINC01484	5.80527e-18	0.36567	0.059	0.001	1.94866e-13
RPS19	1.54145e-17	3.38758	0.941	0.213	5.1742e-13
RPS3	2.11364e-17	3.35911	0.882	0.183	7.09486e-13
RPS9	2.40772e-17	3.28419	0.941	0.212	8.08198e-13
AL138686.1	3.26739e-17	1.14344	0.118	0.003	1.09677e-12
SERF2	4.93162e-17	3.31633	0.824	0.165	1.6554e-12
RPS23	4.94705e-17	2.9974	0.765	0.128	1.66058e-12
MIR200CHG	1.46221e-16	0.831836	0.059	0.001	4.9082e-12
GPBAR1	1.50595e-16	0.849591	0.059	0.001	5.05503e-12
RPS5	1.5166e-16	2.85739	0.765	0.131	5.09078e-12
RPS7	1.55959e-16	3.47188	0.706	0.118	5.23508e-12
UQCRH	1.9541e-16	2.53131	0.529	0.064	6.55931e-12
RPL32	2.30345e-16	2.60168	0.824	0.152	7.732e-12
RPS15	2.79086e-16	3.46847	0.824	0.172	9.36807e-12
PLEKHA7	6.3386e-16	3.36461	0.588	0.082	2.12768e-11
TMSB4X	7.61481e-16	4.04101	0.882	0.217	2.55606e-11
SLC47A1	1.3304e-15	2.52342	0.294	0.021	4.46577e-11
RPS4X	1.72259e-15	3.56657	0.706	0.122	5.78221e-11
RPL37A	1.89183e-15	3.32254	0.941	0.271	6.35032e-11
AC106886.5	2.24899e-15	1.25843	0.059	0.001	7.54919e-11
WSCD1	2.24899e-15	1.01387	0.059	0.001	7.54919e-11
ACTL10	2.24899e-15	0.733475	0.059	0.001	7.54919e-11
DCSTAMP	2.29017e-15	0.404872	0.059	0.001	7.68741e-11
AC092111.3	2.29017e-15	0.344412	0.059	0.001	7.68741e-11
AL136038.3	2.31103e-15	0.363715	0.059	0.001	7.75745e-11
RPL10	2.77507e-15	3.29248	0.824	0.178	9.31508e-11
GGACT	3.75595e-15	2.28146	0.294	0.021	1.26076e-10
OST4	3.82762e-15	3.26429	0.529	0.07	1.28482e-10
RPS16	3.87716e-15	2.57173	0.765	0.149	1.30145e-10
FAU	4.07428e-15	2.91843	0.647	0.103	1.36761e-10
RPL14	9.63685e-15	3.36016	0.706	0.13	3.2348e-10
RPSA	1.14494e-14	3.18357	0.765	0.159	3.84322e-10
RPS12	1.17922e-14	3.11754	0.765	0.148	3.95829e-10
ACTG1	1.62856e-14	3.32472	0.882	0.244	5.4666e-10
PGM5-AS1	2.34726e-14	1.21916	0.059	0.001	7.87904e-10
AC016257.1	2.38714e-14	0.342654	0.059	0.001	8.01291e-10
IGHG1	2.46892e-14	0.317776	0.059	0.001	8.28741e-10
PRDX1	3.65708e-14	2.69742	0.471	0.059	1.22757e-09
FTH1	7.30597e-14	4.26974	0.941	0.292	2.4524e-09
RPL38	1.09254e-13	2.63576	0.647	0.114	3.66732e-09
RPL23A	1.32238e-13	3.58842	0.647	0.123	4.43884e-09
YBX1	1.42225e-13	3.27479	0.588	0.099	4.77407e-09
FKBP1C	1.79609e-13	0.836069	0.059	0.001	6.02894e-09
SLC6A13	1.81027e-13	0.855375	0.059	0.001	6.07654e-09
ADGRL3-AS1	1.82456e-13	0.831141	0.059	0.001	6.12451e-09
SLC17A8	1.82456e-13	0.344379	0.059	0.001	6.12451e-09
RPL13A	1.93384e-13	2.96525	0.824	0.211	6.49132e-09
COPS9	2.36263e-13	2.13476	0.353	0.035	7.93063e-09
RPL21	2.45926e-13	2.57834	0.647	0.116	8.25501e-09
RPL41	3.39423e-13	2.91574	0.824	0.19	1.13934e-08
RPL7A	3.55274e-13	3.15766	0.706	0.143	1.19255e-08
S100A10	3.87819e-13	2.95552	0.471	0.062	1.30179e-08
TPT1	5.41659e-13	3.83871	0.824	0.221	1.81819e-08
RPS14	6.93933e-13	3.04443	0.647	0.123	2.32933e-08
AC008121.2	1.09979e-12	0.342698	0.059	0.001	3.69167e-08
LGALS1	1.41702e-12	3.25231	0.706	0.159	4.7565e-08
RPS25	2.58085e-12	2.90876	0.647	0.126	8.66315e-08
RPL22L1	2.96089e-12	2.22312	0.353	0.038	9.93881e-08
RDM1	5.15671e-12	1.00057	0.059	0.001	1.73095e-07
LINC01498	5.26518e-12	0.342104	0.059	0.001	1.76736e-07
AL354872.2	5.30184e-12	0.361496	0.059	0.001	1.77967e-07
FCN1	5.30184e-12	0.644375	0.059	0.001	1.77967e-07
RPL36AL	5.37687e-12	2.73816	0.412	0.052	1.80485e-07
RPL11	5.64741e-12	2.62391	0.765	0.184	1.89567e-07
RPL34	6.50036e-12	2.89276	0.647	0.127	2.18198e-07
RPLP1	7.0974e-12	3.06579	0.765	0.195	2.38239e-07
RPL27	7.30426e-12	3.05295	0.588	0.109	2.45182e-07
AMBRA1	1.24901e-11	3.19939	0.882	0.344	4.19257e-07
NACA2	1.55464e-11	1.69764	0.176	0.01	5.21846e-07
RPL28	4.25015e-11	2.50807	0.824	0.228	1.42665e-06
RPL4	5.12044e-11	2.81869	0.588	0.12	1.71878e-06
UQCRFS1	5.5519e-11	1.53143	0.235	0.019	1.86361e-06
EEF2	6.23143e-11	3.1128	0.706	0.182	2.0917e-06
MRPL13	6.62196e-11	2.34245	0.294	0.03	2.22279e-06
AP1M2	7.39198e-11	1.25025	0.059	0.001	2.48126e-06
RPL36	1.4183e-10	2.85064	0.706	0.177	4.7608e-06
COX4I1	1.94161e-10	2.56785	0.471	0.079	6.5174e-06
PRR13	2.01187e-10	2.08883	0.294	0.031	6.75323e-06
TMEM139	2.27627e-10	1.25476	0.059	0.001	7.64074e-06
TOLLIP-AS1	2.28974e-10	0.77459	0.059	0.001	7.68596e-06
MALAT1	2.80016e-10	-3.1296	0.412	0.966	9.3993e-06
GPS2	3.86055e-10	3.04673	0.353	0.046	1.29587e-05
RPL3	4.27949e-10	2.89019	0.647	0.15	1.4365e-05
IFI27	4.36812e-10	1.83836	0.176	0.012	1.46625e-05
RPS8	4.72503e-10	2.66387	0.647	0.158	1.58605e-05
USP30-AS1	6.44799e-10	0.731165	0.059	0.001	2.1644e-05
RPL8	6.47324e-10	2.75153	0.647	0.163	2.17287e-05
HMGA1	6.94519e-10	2.25061	0.176	0.012	2.33129e-05
COMMD6	8.5093e-10	2.18289	0.353	0.047	2.85632e-05
PPDPF	9.85934e-10	2.21158	0.412	0.064	3.30948e-05
PEG10	1.04575e-09	1.74111	0.118	0.006	3.51027e-05
MYL12B	1.43247e-09	2.78416	0.412	0.066	4.80838e-05
VIM	1.48315e-09	3.1396	0.882	0.411	4.9785e-05
LINC02447	1.61927e-09	0.73222	0.059	0.001	5.43541e-05
IL5RA	1.64554e-09	0.341659	0.059	0.001	5.52358e-05
HAL	1.64554e-09	0.337225	0.059	0.001	5.52358e-05
AF130359.1	1.68121e-09	0.338205	0.059	0.001	5.64331e-05
RPS24	2.02494e-09	2.7895	0.706	0.202	6.79712e-05
FIS1	2.13363e-09	2.08951	0.294	0.035	7.16197e-05
BOLA3	2.45261e-09	1.94029	0.176	0.013	8.23269e-05
RPL13	2.48254e-09	2.7223	0.765	0.258	8.33315e-05
NEAT1	2.51933e-09	-3.92414	0.176	0.887	8.45663e-05
ADIRF	2.77238e-09	1.92729	0.235	0.023	9.30604e-05
RPS27	2.84809e-09	2.23086	0.588	0.124	9.5602e-05
MACF1	2.99351e-09	-4.55999	0.059	0.843	0.000100483
RPS2	3.94629e-09	3.04369	0.647	0.179	0.000132465
RPS15A	4.19685e-09	2.40632	0.471	0.087	0.000140876
ARHGDIA	4.41615e-09	2.26207	0.471	0.09	0.000148237
PRKG1	4.72496e-09	-4.51545	0.059	0.842	0.000158603
EIF1	4.88553e-09	2.92171	0.588	0.147	0.000163992
GSTP1	5.23469e-09	2.78592	0.412	0.071	0.000175713
LSM3	5.57585e-09	1.88059	0.235	0.024	0.000187165
EEF1D	5.64853e-09	2.88793	0.706	0.232	0.000189604
ACTB	6.49944e-09	2.6525	0.765	0.257	0.000218167
POLE3	7.3093e-09	1.76227	0.176	0.014	0.000245351
AC024230.1	7.95629e-09	2.64531	0.235	0.024	0.000267069
MT1E	9.70225e-09	2.32087	0.412	0.072	0.000325676
DYNLL1	1.41034e-08	2.1186	0.353	0.054	0.000473408
MOGAT1	1.69631e-08	1.01204	0.059	0.002	0.000569401
AC020911.1	1.72051e-08	0.362315	0.059	0.002	0.000577524
ISCU	2.07111e-08	2.22123	0.353	0.056	0.00069521
TXNRD1	2.15758e-08	3.18203	0.824	0.439	0.000724236
MT2A	2.18714e-08	3.46087	0.824	0.326	0.000734157
RPL35	2.53816e-08	2.80963	0.647	0.178	0.000851985
SLC25A5	2.79046e-08	2.24041	0.235	0.026	0.000936674
C6orf48	2.96732e-08	2.20167	0.353	0.057	0.00099604
REEP6	3.30037e-08	1.00526	0.059	0.002	0.00110784
AL512791.1	3.3154e-08	1.14251	0.059	0.002	0.00111288
PRR34-AS1	3.33048e-08	0.729614	0.059	0.002	0.00111794
AC009107.1	3.36086e-08	0.358582	0.059	0.002	0.00112814
LILRB3	3.60587e-08	1.55528	0.118	0.007	0.00121038
GAPDH	3.91432e-08	2.77437	0.588	0.16	0.00131392
H2AFZ	4.04232e-08	2.83898	0.294	0.041	0.00135689
LAMA2	4.2483e-08	-4.48733	0.118	0.803	0.00142603
DCTN3	4.55882e-08	1.63708	0.235	0.026	0.00153026
SFTPC	4.69026e-08	0.535856	0.118	0.007	0.00157438
RPS11	4.7278e-08	2.51684	0.588	0.161	0.00158698
PTPRG	4.74973e-08	-4.34876	0	0.76	0.00159434
C19orf53	4.8766e-08	1.92611	0.294	0.04	0.00163693
FTX	5.66839e-08	-3.97493	0	0.755	0.00190271
PLXDC2	5.86894e-08	-3.59171	0.059	0.804	0.00197003
ICOS	6.14331e-08	1.00306	0.059	0.002	0.00206212
ATP5MC3	6.26964e-08	2.04372	0.353	0.059	0.00210453
RPL23	6.60749e-08	2.60705	0.471	0.105	0.00221794
SH3BGRL3	6.7481e-08	2.13467	0.294	0.041	0.00226514
RPL10A	6.77198e-08	2.74008	0.529	0.137	0.00227315
POLR2L	7.06322e-08	1.8915	0.353	0.057	0.00237091
RPL39L	7.21529e-08	1.34333	0.118	0.007	0.00242196
RPL18	7.44606e-08	2.43233	0.588	0.161	0.00249942
NDUFA12	7.54567e-08	1.95092	0.235	0.027	0.00253285
SLC25A3	8.38769e-08	2.27514	0.529	0.136	0.00281549
FTL	9.69983e-08	3.58052	0.824	0.375	0.00325594
LYPLA2	1.00088e-07	1.93652	0.235	0.027	0.00335967
DOCK4	1.00885e-07	-4.31717	0	0.739	0.00338642
LINC01100	1.08537e-07	1.01096	0.059	0.002	0.00364325
KLRF1	1.11317e-07	0.335733	0.059	0.002	0.00373659
TENT5B	1.12733e-07	0.351536	0.059	0.002	0.00378412
SLIT2	1.22493e-07	-4.45008	0	0.734	0.00411172
ZBTB20	1.28875e-07	-3.97795	0	0.733	0.00432596
MZT2B	1.46776e-07	2.49194	0.353	0.062	0.00492684
ENDOG	1.55889e-07	1.15016	0.118	0.008	0.00523272
PPIA	1.67334e-07	2.81688	0.471	0.109	0.0056169
MRPL54	1.83191e-07	1.09368	0.176	0.016	0.00614916
PIM2	1.85237e-07	1.00777	0.059	0.002	0.00621784
LILRA6	1.85237e-07	0.646826	0.059	0.002	0.00621784
FAM222A	1.89817e-07	0.33597	0.059	0.002	0.00637158
IL1R2	2.07862e-07	1.45689	0.118	0.008	0.00697731
RAB5IF	2.51164e-07	1.98719	0.176	0.017	0.00843083
MYL6	2.95786e-07	2.80298	0.529	0.146	0.00992865
MTFR2	3.08862e-07	0.616632	0.059	0.002	0.0103676
SNRPD2	3.32542e-07	2.29488	0.294	0.045	0.0111624
LPP	3.62199e-07	-3.43943	0.059	0.748	0.0121579
PTMA	4.08204e-07	3.04797	0.588	0.191	0.0137022
AC018521.2	4.87273e-07	1.14698	0.059	0.002	0.0163563
PLP2	5.30729e-07	2.12501	0.235	0.031	0.017815
NDUFA4	5.47094e-07	2.77076	0.353	0.068	0.0183643
AL445433.2	5.5554e-07	1.21225	0.118	0.008	0.0186478
TMEM14C	5.59296e-07	2.05296	0.294	0.047	0.0187739
RACK1	5.8208e-07	2.88602	0.588	0.201	0.0195387
NIP7	6.52651e-07	2.11575	0.118	0.008	0.0219075
LSAMP	7.32905e-07	-4.20361	0.059	0.707	0.0246014
NPHS1	7.5582e-07	1.10215	0.059	0.002	0.0253706
GPRC5D	7.67059e-07	0.338755	0.059	0.002	0.0257479
CCDC38	7.7846e-07	0.354506	0.059	0.002	0.0261306
NABP2	8.93897e-07	0.985399	0.118	0.008	0.0300054
COL6A3	9.08669e-07	-3.28039	0.176	0.769	0.0305013
SF3B5	9.32381e-07	1.85697	0.235	0.032	0.0312972
TMEM230	9.40655e-07	2.21526	0.412	0.095	0.031575
SLC25A6	1.03213e-06	2.52556	0.412	0.092	0.0346454
NDUFA2	1.05912e-06	1.72046	0.235	0.032	0.0355516
FNDC3B	1.07457e-06	-2.95843	0.059	0.739	0.0360703
BICC1	1.10168e-06	-3.87526	0	0.67	0.0369801
PTMS	1.13771e-06	2.43659	0.588	0.198	0.0381895
TUBA4A	1.17947e-06	0.387041	0.059	0.002	0.0395913
VMP1	1.27038e-06	-2.99975	0.059	0.736	0.0426427
CACNA1C	1.2773e-06	-3.24823	0.118	0.74	0.0428751
RPLP0	1.40936e-06	2.77092	0.588	0.204	0.0473079
COX7A2L	1.43795e-06	1.86701	0.353	0.07	0.0482677
CCDC102B	1.51163e-06	-3.60506	0.059	0.713	0.0507407
RASGEF1A	1.6851e-06	1.1429	0.059	0.002	0.0565636
AC024896.1	1.6851e-06	0.341451	0.059	0.002	0.0565636
CDK5R1	1.70275e-06	0.841724	0.059	0.002	0.0571562
AC069234.1	1.70867e-06	0.337066	0.059	0.002	0.0573551
AC040169.1	1.70867e-06	0.763762	0.059	0.002	0.0573551
AC060765.1	1.73257e-06	0.330634	0.059	0.002	0.0581571
IFITM3	2.05987e-06	2.91892	0.588	0.22	0.0691438
ATP5F1E	2.06818e-06	2.37231	0.353	0.071	0.0694225
ZNF90	2.44655e-06	2.26635	0.412	0.1	0.0821234
AL583785.1	2.45732e-06	0.844273	0.059	0.002	0.0824849
CCL20	2.47396e-06	1.15399	0.059	0.002	0.0830433
C9orf16	2.47413e-06	1.77129	0.235	0.034	0.0830491
PBX1	2.79419e-06	-3.4171	0	0.641	0.0937926
SNAPC2	2.8326e-06	1.12152	0.118	0.009	0.0950819
SDK1	2.87433e-06	-4.46055	0	0.64	0.0964826
RILP	2.93515e-06	1.62948	0.118	0.009	0.0985242
NAV2	3.24502e-06	-3.89428	0	0.636	0.108925
RORA	3.3445e-06	-3.79177	0	0.635	0.112265
STYK1	3.44198e-06	1.225	0.059	0.002	0.115537
MAML2	3.48166e-06	-2.94645	0.059	0.703	0.116869
CAMK2D	3.58283e-06	-3.4369	0	0.633	0.120265
NRP1	3.78008e-06	-3.27907	0	0.631	0.126886
SELENOM	4.52017e-06	2.19863	0.471	0.133	0.151729
ATP6V1F	4.56226e-06	1.21612	0.176	0.02	0.153141
UQCRB	4.56892e-06	1.9814	0.353	0.075	0.153365
HSBP1	4.65295e-06	1.7593	0.294	0.053	0.156186
NACA	4.67068e-06	2.19006	0.529	0.169	0.156781
DIAPH2	4.75604e-06	-3.24409	0	0.624	0.159646
AC004812.2	4.87387e-06	0.335959	0.059	0.003	0.163601
DHRS9	4.90507e-06	0.355641	0.059	0.003	0.164648
SPX	4.95222e-06	0.332263	0.059	0.003	0.166231
UBE2E2	5.34003e-06	-3.3237	0	0.62	0.179249
CXCL9	5.47245e-06	3.46147	0.176	0.021	0.183694
ASAP1	6.35064e-06	-3.14574	0	0.614	0.213172
LAMB1	6.67487e-06	-3.21967	0	0.612	0.224055
CELF2	6.6961e-06	-2.68823	0.118	0.714	0.224768
SETBP1	6.7304e-06	-3.35384	0	0.612	0.225919
TTC28	6.75833e-06	-3.15353	0	0.612	0.226857
UBA52	7.17774e-06	2.21734	0.471	0.129	0.240935
SNRPC	7.82089e-06	1.72238	0.176	0.022	0.262524
PARD3	7.91658e-06	-2.97831	0.059	0.644	0.265736
EXT1	7.92373e-06	-3.44434	0.059	0.641	0.265976
TUBB4B	8.02966e-06	2.06015	0.176	0.022	0.269532
DLC1	8.57834e-06	-3.19303	0	0.604	0.287949
AC025627.1	8.78027e-06	1.00711	0.059	0.003	0.294727
DLG2	1.02773e-05	-3.80994	0	0.597	0.344977
MT1X	1.05513e-05	2.48121	0.412	0.107	0.354176
CBLB	1.09496e-05	-2.71436	0.059	0.673	0.367545
C9orf3	1.1095e-05	-3.08335	0	0.595	0.372425
CUX1	1.12295e-05	-2.96669	0	0.594	0.376942
USP34	1.16658e-05	-2.78247	0	0.593	0.391587
VIL1	1.16698e-05	1.00597	0.059	0.003	0.391722
APBB2	1.27381e-05	-3.17696	0	0.59	0.42758
HMCN1	1.30203e-05	-3.47201	0	0.589	0.437052
CKS1B	1.33739e-05	0.936504	0.118	0.01	0.448923
ATP5F1B	1.33811e-05	2.48978	0.353	0.084	0.449163
TIMP1	1.41522e-05	1.84673	0.824	0.439	0.475046
SPIDR	1.4464e-05	-3.11036	0	0.585	0.485513
RYR2	1.4958e-05	-3.89349	0	0.584	0.502096
NKX2-1	1.5213e-05	1.25122	0.059	0.003	0.510655
AP000812.1	1.52349e-05	1.09534	0.059	0.003	0.511391
B2M	1.56931e-05	1.92956	0.765	0.362	0.52677
YTHDF3-AS1	1.57027e-05	0.332407	0.059	0.003	0.527093
DST	1.57503e-05	-1.77843	0.235	0.829	0.52869
BNC2	1.68918e-05	-2.81982	0.059	0.64	0.567008
AKAP13	1.74945e-05	-2.29493	0.118	0.695	0.587237
STEAP1B	1.78129e-05	2.12346	0.353	0.084	0.597927
BTF3	1.83227e-05	2.6316	0.353	0.085	0.615038
CCDC85B	1.90135e-05	2.33768	0.353	0.085	0.638226
MRPL40	1.94544e-05	1.27665	0.118	0.011	0.653027
RAD9B	1.97544e-05	0.999171	0.059	0.003	0.663096
SNRPD1	1.98678e-05	1.92311	0.176	0.023	0.666903
PARD3B	2.08485e-05	-3.11856	0	0.572	0.699823
MYL12A	2.0902e-05	2.31261	0.294	0.06	0.701619
PHB2	2.18137e-05	1.81067	0.294	0.06	0.732221
RBMS3	2.29573e-05	-3.01482	0	0.569	0.770606
VPS13B	2.30014e-05	-2.7339	0	0.569	0.772088
COL3A1	2.39384e-05	-3.66042	0.118	0.667	0.803542
PDZRN3	2.39737e-05	-3.28053	0.059	0.608	0.804727
CCBE1	2.44329e-05	-3.01795	0.059	0.621	0.820139
ZNF541	2.50711e-05	1.59249	0.059	0.003	0.841562
RPL24	2.51145e-05	2.19715	0.412	0.116	0.84302
MEIS1	2.53037e-05	-2.83142	0.059	0.607	0.84937
CHD9	2.55067e-05	-2.68607	0	0.565	0.856182
TAGLN2	2.64161e-05	1.88025	0.412	0.115	0.88671
FBN1	2.79457e-05	-2.94063	0	0.562	0.938055
PTK2	2.84267e-05	-2.71865	0	0.561	0.954199
CCL5	2.98334e-05	2.1325	0.118	0.011	1
ELMO1	3.04864e-05	-3.23817	0	0.558	1
LINC00844	3.19092e-05	0.818206	0.059	0.003	1
FBXO2	3.21673e-05	0.333045	0.059	0.003	1
RASEF	3.24273e-05	0.351681	0.059	0.003	1
SSBP2	3.38708e-05	-2.92512	0	0.554	1
RERE	3.43177e-05	-2.6558	0	0.554	1
PFDN2	3.44854e-05	1.65919	0.235	0.041	1
KMT2C	3.46403e-05	-2.59241	0	0.554	1
MRPL57	3.4866e-05	2.18787	0.176	0.024	1
CDC42EP1	3.65937e-05	1.67015	0.235	0.042	1
ARHGAP24	3.79551e-05	-3.03969	0	0.55	1
MBNL1	3.84974e-05	-2.44027	0.059	0.624	1
PARD6B	3.98735e-05	0.647245	0.059	0.003	1
MBD5	4.04268e-05	-2.76474	0	0.548	1
HMGB3	4.09335e-05	0.384032	0.059	0.003	1
DUSP8	4.11487e-05	0.344847	0.059	0.003	1
LIMCH1	4.22221e-05	-2.79575	0.059	0.615	1
CHCHD10	4.2925e-05	1.61145	0.176	0.025	1
NDUFA4L2	4.32533e-05	1.5325	0.118	0.012	1
NCOA4	4.34159e-05	1.67304	0.235	0.042	1
AC097478.1	4.42362e-05	1.52444	0.118	0.012	1
SLCO3A1	4.67618e-05	-3.09064	0	0.542	1
ROBO1	4.82409e-05	-3.07305	0	0.541	1
TUBA1B	4.9879e-05	1.99926	0.353	0.089	1
TIMP4	4.99939e-05	0.627356	0.059	0.003	1
STK3	5.00369e-05	-2.65748	0	0.54	1
GPX4	5.04951e-05	2.84187	0.353	0.092	1
IFITM2	5.12101e-05	1.89514	0.412	0.122	1
TBL1XR1	5.15184e-05	-2.62525	0	0.539	1
NF1	5.27522e-05	-2.55815	0	0.538	1
TANC1	5.42099e-05	-2.78433	0	0.537	1
NCAM2	5.43084e-05	-3.85451	0	0.537	1
CAV1	5.64041e-05	2.64953	0.235	0.044	1
ABI3BP	5.84939e-05	-3.2761	0	0.534	1
TBC1D10C	6.00998e-05	1.17577	0.059	0.003	1
FCGR3A	6.02511e-05	1.00351	0.059	0.003	1
SLCO1C1	6.07073e-05	0.836491	0.059	0.003	1
PLEKHH2	6.21329e-05	-2.31092	0.059	0.619	1
TSHZ2	6.25272e-05	-3.52396	0	0.531	1
RPL6	6.2588e-05	2.62736	0.471	0.159	1
WWOX	6.29784e-05	-3.08097	0	0.531	1
PFDN5	6.39196e-05	1.89946	0.412	0.12	1
ROBO2	6.40047e-05	-4.0415	0	0.53	1
CCNI	6.69331e-05	2.39786	0.588	0.278	1
ZNF524	7.16919e-05	1.06467	0.118	0.012	1
MAGI2	7.2021e-05	-2.97998	0	0.526	1
ATRX	7.29239e-05	-2.48711	0	0.525	1
MPZL3	7.4775e-05	0.350864	0.059	0.003	1
NBEAL1	7.6828e-05	2.44691	0.765	0.553	1
GLIS3	7.70507e-05	-3.04269	0	0.523	1
CDH11	8.00795e-05	-2.00131	0.176	0.722	1
ZEB2	8.04523e-05	-2.11289	0.059	0.615	1
PFN1	8.14964e-05	2.09639	0.294	0.065	1
TPM4	8.21941e-05	2.4157	0.588	0.286	1
AC016708.1	8.51684e-05	2.25974	0.235	0.045	1
LSM4	8.87935e-05	1.61033	0.176	0.027	1
HSPBP1	8.99505e-05	1.48503	0.118	0.013	1
TRAPPC3L	9.00289e-05	0.33476	0.059	0.003	1
AC005943.1	9.0682e-05	0.33125	0.059	0.003	1
N4BP2L2	9.191e-05	-1.84209	0.059	0.619	1
GPC6	9.23753e-05	-3.63505	0	0.516	1
BANF1	9.73975e-05	1.87444	0.176	0.027	1
AC016831.7	9.9025e-05	-2.7143	0.059	0.561	1
AGAP1	0.00010027	-2.60088	0	0.512	1
SH3PXD2B	0.00010027	-2.65943	0	0.512	1
AL034417.2	0.000105847	0.649691	0.059	0.003	1
TRMT112	0.000106074	1.53432	0.235	0.045	1
AC103949.1	0.000106098	1.00102	0.059	0.003	1
ADM5	0.000109406	0.34532	0.059	0.003	1
FBXL7	0.000110686	-2.93467	0	0.508	1
TNRC6A	0.000111839	-2.33624	0	0.508	1
ABCA6	0.00011242	-2.89243	0	0.508	1
USP53	0.000112614	-3.24897	0	0.508	1
ZNF638	0.000113907	-1.87311	0.059	0.609	1
DDAH2	0.000114035	2.15147	0.235	0.047	1
AUTS2	0.000114573	-2.85831	0	0.507	1
RUNX1	0.000115607	-3.06703	0.059	0.557	1
TMEM106C	0.000116701	1.26464	0.118	0.013	1
SLIT3	0.000116764	-3.49466	0	0.506	1
CHCHD3	0.000118769	2.19006	0.647	0.392	1
RBM6	0.000123362	-2.33558	0	0.504	1
GRB14	0.000125488	1.00603	0.118	0.013	1
UACA	0.000125709	-2.55258	0	0.503	1
ANKRD17	0.000125709	-2.36306	0	0.503	1
CCL13	0.000127019	0.970607	0.059	0.004	1
BIRC6	0.000127355	-2.25948	0.059	0.558	1
AC015987.1	0.000127461	0.394519	0.059	0.004	1
ARHGAP6	0.000128114	-2.45777	0.059	0.588	1
FTO	0.000130305	-2.39059	0	0.502	1
TRPS1	0.000132096	-2.64002	0	0.501	1
SNED1	0.000132751	-2.40859	0.059	0.588	1
SND1	0.000135056	-2.51045	0	0.5	1
MED13L	0.000135591	0.872432	0.118	0.67	1
TUSC2	0.000135816	1.49263	0.118	0.013	1
MARK3	0.000140444	-2.3055	0	0.499	1
DDX17	0.000145877	-1.72298	0.059	0.601	1
RPS20	0.000146532	2.23255	0.412	0.134	1
SRGAP1	0.000146549	-2.26119	0.059	0.584	1
DOCK1	0.000147023	-2.36214	0	0.497	1
ICAM2	0.000150358	0.977684	0.059	0.004	1
DSTN	0.000152001	3.02932	0.529	0.23	1
AC006116.8	0.000152076	0.349587	0.059	0.004	1
PRKD1	0.000152079	-2.74033	0	0.495	1
NCOR1	0.000152852	-2.26656	0	0.495	1
VCAN	0.000174098	-2.46923	0.059	0.564	1
FOXP1	0.000174509	-2.11698	0.059	0.583	1
KCNN1	0.000175903	0.999889	0.059	0.004	1
PARK7	0.000177303	1.74698	0.294	0.073	1
PRKCA	0.000177484	-2.52342	0	0.489	1
GPHN	0.000179569	-2.49752	0	0.488	1
DUSP28	0.000180268	0.346916	0.059	0.004	1
ZCCHC7	0.000181981	-2.46349	0	0.488	1
EIF5A	0.00018358	2.14212	0.294	0.072	1
MRPL51	0.000184021	1.86935	0.176	0.029	1
CACNB2	0.000185024	-2.39158	0.059	0.572	1
RPL31	0.000189728	1.83514	0.412	0.138	1
GSE1	0.000191611	-2.6994	0	0.486	1
NFIA	0.000192503	-2.52329	0.059	0.538	1
RAB11FIP1	0.000195394	1.12307	0.118	0.014	1
MLLT10	0.000197416	-2.27078	0	0.484	1
MAML3	0.000198729	-2.79617	0	0.484	1
AKT3	0.000200104	-2.02096	0.059	0.579	1
C20orf27	0.000201238	1.38165	0.118	0.014	1
STAT3	0.000202379	-2.27432	0	0.483	1
TRIO	0.000202382	-1.69608	0.059	0.59	1
MCRIP2	0.000207195	1.27599	0.118	0.014	1
SHISA9	0.000207785	0.335107	0.059	0.004	1
ELOB	0.000208199	1.92595	0.235	0.049	1
DYNLL2	0.000212145	1.01719	0.176	0.029	1
KRR1	0.00022612	1.66623	0.294	0.075	1
ZFAND3	0.000226566	-1.88895	0.118	0.615	1
TNS3	0.000229168	-2.17431	0.059	0.56	1
NPEPPS	0.000235043	-2.16348	0	0.477	1
SVEP1	0.000238236	-2.34874	0.059	0.558	1
AC010531.3	0.00024036	0.354901	0.059	0.004	1
CIART	0.000241395	0.353431	0.059	0.004	1
PNPLA1	0.000246103	0.322176	0.059	0.004	1
TPST1	0.00024724	-2.55295	0	0.475	1
WSB1	0.000251792	-1.74004	0.059	0.577	1
CYP7B1	0.000252527	-3.42934	0	0.474	1
MOB1A	0.000254334	2.01712	0.294	0.077	1
ANPEP	0.000255333	1.51718	0.118	0.014	1
PDE4DIP	0.000256248	-2.28081	0	0.473	1
TCF12	0.000261619	-1.82971	0.118	0.613	1
PRR16	0.000262989	-3.03439	0	0.472	1
CDC42BPA	0.000265989	-2.24066	0	0.472	1
TAGLN	0.000276275	4.10191	0.294	0.074	1
PGAM1	0.00027716	2.61353	0.294	0.078	1
ROR2	0.000279391	-2.52332	0.059	0.524	1
INPP4B	0.000280112	-3.18573	0	0.469	1
AL162718.1	0.000281347	0.346115	0.059	0.004	1
SEC61B	0.000281654	2.46206	0.353	0.111	1
PRRC2C	0.000286045	-2.20278	0	0.468	1
DIP2C	0.0002954	-2.28747	0	0.467	1
SETD5	0.00029635	-2.13926	0	0.467	1
SUMO3	0.000302022	1.24563	0.176	0.03	1
LTBP2	0.000305036	-2.58984	0	0.466	1
BRWD1	0.000310956	-2.1677	0	0.465	1
ATP5MC2	0.000321556	2.02918	0.412	0.148	1
CDK14	0.000322587	-2.28993	0.059	0.52	1
ROCK2	0.00032268	-2.16765	0.059	0.525	1
AC046130.2	0.00032284	0.331956	0.059	0.004	1
HIST1H1C	0.000331934	1.72007	0.235	0.051	1
YAP1	0.000332589	-1.72796	0.118	0.608	1
RUNX1T1	0.000339351	-2.40119	0.059	0.519	1
FCHSD2	0.000342727	-2.42707	0	0.461	1
PCNX1	0.00034313	-2.13708	0.059	0.522	1
AUH	0.000348212	-2.36432	0	0.46	1
CDKAL1	0.000349873	-2.20191	0	0.46	1
HMGN1	0.000358755	2.46067	0.412	0.156	1
EDF1	0.000369298	2.09025	0.353	0.112	1
MKLN1	0.000369874	-2.07386	0.059	0.52	1
RITA1	0.000377095	0.373193	0.059	0.004	1
PSMA7	0.000378664	2.33374	0.294	0.08	1
PHF23	0.000379334	1.13412	0.118	0.015	1
DEPDC4	0.000383783	0.822423	0.118	0.015	1
GAS7	0.00039448	-2.47446	0	0.454	1
FER	0.0003951	-2.24714	0	0.454	1
NSA2	0.000401335	1.2745	0.235	0.051	1
AC006042.2	0.000412683	1.1398	0.059	0.004	1
RPL5	0.00041281	2.10476	0.471	0.195	1
TMEM236	0.000413511	0.997259	0.059	0.004	1
SGIP1	0.000423968	-2.61684	0	0.451	1
DPYD	0.000426416	-1.46278	0.176	0.689	1
LINC00486	0.000427006	-1.92977	0.118	0.56	1
HIF1A	0.000427265	-2.19222	0.118	0.584	1
ABCA1	0.000430641	-2.43872	0	0.45	1
UQCR10	0.000431283	2.03801	0.235	0.053	1
SMC5	0.000443588	-2.14343	0	0.449	1
ZFHX3	0.000450546	-2.2306	0	0.448	1
SBF2	0.000451084	-1.7472	0.118	0.595	1
SET	0.000454444	1.75485	0.294	0.08	1
COX6B1	0.000458435	1.66597	0.235	0.053	1
BMPR2	0.000461887	-2.16167	0	0.447	1
NFAT5	0.000466248	-1.84731	0.059	0.537	1
NDUFB5	0.000473902	1.53751	0.176	0.032	1
VPS13C	0.000477911	-2.0302	0	0.446	1
ZFPM2	0.000477911	-2.65028	0	0.446	1
AFF1	0.000479393	-2.12868	0	0.446	1
SEMA3E	0.000479609	0.344928	0.059	0.004	1
PKN2	0.000482369	-2.10433	0	0.445	1
USP47	0.000484613	-2.05726	0	0.445	1
CENPB	0.000485965	0.912711	0.118	0.015	1
FMNL2	0.000487619	-2.50058	0	0.445	1
PEAK1	0.000489207	-1.82628	0.118	0.588	1
MAP4K3	0.000492032	-2.08686	0.059	0.506	1
SSH2	0.000493683	-2.25286	0	0.444	1
ADGRB3	0.000496066	-1.81468	0.059	0.549	1
CLTB	0.000513063	1.59759	0.176	0.032	1
EXOC4	0.000514085	-1.70154	0.059	0.546	1
TSR3	0.000516943	1.10815	0.118	0.015	1
LINC01250	0.000529522	0.995703	0.059	0.004	1
FKBP1B	0.000535714	0.825192	0.059	0.004	1
TNKS	0.000538114	-2.065	0	0.44	1
COA3	0.000542286	1.58718	0.118	0.015	1
MIR99AHG	0.000544754	-2.56235	0	0.44	1
PICALM	0.000547823	-1.99724	0.059	0.507	1
TIMM10	0.000557416	1.36846	0.118	0.015	1
SEC31A	0.000563403	-1.97514	0	0.438	1
CKS2	0.000576976	1.33515	0.176	0.032	1
ADAMTS12	0.000583527	-2.51075	0	0.437	1
AL355773.1	0.000591441	1.39159	0.118	0.016	1
ABCA9	0.000593384	-2.55068	0	0.436	1
SH3D19	0.00059553	-1.86263	0.118	0.581	1
HSD17B6	0.000596317	1.89393	0.059	0.004	1
LINC02306	0.000599737	1.01005	0.059	0.004	1
PTPRM	0.000605301	-1.75131	0.118	0.601	1
RABGAP1L	0.00060615	-2.17563	0	0.435	1
MEPCE	0.000623889	0.816923	0.118	0.016	1
DAAM1	0.000628623	-2.24447	0	0.433	1
DLG1	0.00063436	-2.07296	0	0.433	1
ANKRD10	0.000643335	-1.50947	0.059	0.538	1
MED13	0.000644029	-1.97051	0	0.432	1
ARHGAP21	0.000644029	-2.06298	0	0.432	1
MIEN1	0.000648413	1.55993	0.118	0.016	1
MYO9A	0.000650877	-2.05021	0	0.431	1
BOK	0.000652644	1.59461	0.176	0.033	1
FP236383.1	0.000653833	-2.68307	0	0.431	1
NR2F1-AS1	0.000653833	-2.23471	0	0.431	1
IMMP2L	0.000664665	-1.98928	0.059	0.525	1
SCMH1	0.000665779	-2.18188	0	0.43	1
COMMD9	0.000667809	1.49676	0.118	0.016	1
GPR160	0.000669086	1.01831	0.059	0.004	1
ATCAY	0.000669086	1.58426	0.059	0.004	1
SUMO2	0.000669282	1.5832	0.235	0.055	1
RHOA	0.000673681	1.93046	0.412	0.159	1
PDS5B	0.000676905	-2.06756	0	0.43	1
ROR1	0.000688202	-2.66223	0	0.429	1
TBCK	0.000694437	-2.06704	0	0.428	1
CCND1	0.00069786	0.917054	0.118	0.016	1
WAC	0.000698002	-1.91131	0.059	0.496	1
EXOC6B	0.000701724	-2.0823	0.059	0.492	1
SAMD4A	0.000707062	-2.48792	0	0.428	1
FAF1	0.000724297	-1.98351	0.059	0.491	1
PPP1CA	0.000735619	0.862672	0.176	0.033	1
REX1BD	0.000737889	1.89145	0.235	0.057	1
KIF26B	0.000742878	-3.85934	0	0.425	1
PITPNA-AS1	0.000749505	0.991315	0.059	0.004	1
HELZ	0.000749771	-1.93231	0.059	0.492	1
PPP6R3	0.000750517	-1.89182	0.059	0.493	1
NIPBL	0.00075633	-1.7249	0.059	0.518	1
ATXN1	0.000758887	-0.606173	0.059	0.538	1
GDE1	0.000762055	1.56729	0.118	0.016	1
PDS5A	0.000763109	-1.94173	0	0.424	1
EGF	0.00076347	0.348777	0.059	0.004	1
PHLDB2	0.00076653	-2.13401	0	0.424	1
PRICKLE2	0.00076857	-1.98695	0.059	0.507	1
PCCA	0.000768818	-2.02742	0	0.424	1
HSP90AA1	0.000769135	-3.11228	0.176	0.58	1
KAZN	0.00077618	-2.3887	0.059	0.508	1
DRAP1	0.000782334	1.39001	0.176	0.033	1
SOX5	0.00078234	-1.90481	0.059	0.524	1
COP1	0.000785012	-1.95576	0	0.423	1
MLX	0.000785873	1.85171	0.176	0.034	1
TBC1D5	0.000794129	-1.63303	0.059	0.526	1
IDNK	0.000794565	1.42167	0.118	0.016	1
IRAK1	0.0007955	1.91171	0.176	0.034	1
SMYD3	0.000797771	-1.96338	0.059	0.517	1
ATXN2	0.000797956	-1.95247	0	0.422	1
RPL37	0.00080335	1.70955	0.471	0.201	1
MAP3K5	0.000809427	-1.89519	0.059	0.514	1
SELENOP	0.000809561	1.32717	0.647	0.366	1
ITFG1	0.000818345	-2.02852	0	0.421	1
ARHGAP10	0.000826879	-2.14548	0	0.42	1
EPS15	0.000834258	-1.95113	0	0.42	1
ZNF774	0.000836754	0.996057	0.059	0.004	1
CADPS2	0.00083797	-2.14017	0	0.42	1
RTP4	0.000839803	0.835956	0.059	0.004	1
ERBIN	0.000846692	-1.99117	0	0.419	1
HERC4	0.000848331	-1.96873	0.059	0.486	1
POLDIP2	0.000851294	1.77084	0.176	0.034	1
ARPC5	0.000856434	1.97415	0.294	0.087	1
KMT2E	0.000884386	-1.88324	0.059	0.489	1
JPT1	0.000900889	1.35616	0.118	0.016	1
ANKRD11	0.000901497	-1.97435	0.059	0.487	1
NCOA2	0.000911451	-2.07284	0	0.416	1
NR2F2-AS1	0.000926295	-2.34689	0	0.415	1
SETD2	0.000944123	-1.93491	0	0.414	1
AL592166.1	0.000949656	0.346628	0.059	0.005	1
HERC1	0.000952458	-1.91816	0	0.414	1
ENPP1	0.000954763	0.318943	0.059	0.005	1
CAST	0.00095665	-1.91184	0	0.413	1
SZRD1	0.000976647	1.84714	0.235	0.058	1
GUK1	0.000981985	2.09587	0.353	0.123	1
KIAA1109	0.000996603	-1.92557	0	0.411	1
TAOK1	0.00101419	-1.87835	0	0.411	1
JMJD1C	0.0010225	-0.383187	0.118	0.623	1
PPP1R14B	0.00102318	1.09579	0.176	0.034	1
TPH2	0.00102572	1.96723	0.059	0.005	1
AKAP9	0.00103496	-1.47197	0.059	0.514	1
RALGAPA1	0.00103657	-1.87511	0	0.409	1
KDM4C	0.00103657	-1.94994	0	0.409	1
CDK13	0.00104869	-1.89957	0	0.409	1
ST6GALNAC5	0.00107489	-2.68082	0	0.408	1
CORO1B	0.00107527	1.73909	0.118	0.017	1
VPS13D	0.00111128	-1.88941	0	0.406	1
FRYL	0.00111128	-1.91758	0	0.406	1
ZHX2	0.00111934	-2.07246	0	0.406	1
CTBP2	0.00112096	-2.01241	0	0.406	1
DYNC2H1	0.00112582	-2.04183	0	0.405	1
GPC3	0.00114219	-2.6414	0	0.405	1
BIRC5	0.00115255	0.69112	0.059	0.005	1
AC068631.2	0.0011626	0.612035	0.059	0.005	1
DHRS4L2	0.00116755	1.37653	0.176	0.035	1
CXorf40A	0.00116867	0.374512	0.059	0.005	1
PTPRD	0.0011722	-2.11064	0	0.403	1
SMAD3	0.00117557	-2.08565	0	0.403	1
ANKIB1	0.00117557	-1.87156	0	0.403	1
NCOA1	0.0011841	-1.5202	0.059	0.508	1
RNF213	0.00118918	-1.95909	0	0.403	1
GALNT17	0.00120638	-2.45149	0	0.402	1
KDM2A	0.00121159	-1.86316	0	0.402	1
SPAG9	0.00122031	-1.8344	0	0.402	1
ANO6	0.00122082	-0.720489	0.059	0.515	1
STAG1	0.00122269	-1.47997	0.118	0.584	1
NAALADL2	0.00122909	-2.2981	0	0.401	1
WFDC3	0.00124736	1.24469	0.059	0.005	1
UNC5C	0.00125039	-2.18786	0.059	0.466	1
AP002449.1	0.00125164	1.17077	0.059	0.005	1
COL4A1	0.0012597	-1.94506	0.059	0.496	1
TXN	0.0012764	1.97036	0.235	0.06	1
WDFY3	0.0012834	-1.43107	0.059	0.506	1
MAST4	0.00129959	-2.07017	0	0.398	1
BBX	0.00130145	-1.91962	0	0.398	1
GPX3	0.00130732	1.87827	0.706	0.471	1
MBNL2	0.00131404	-1.28312	0.059	0.508	1
ARID5B	0.00132085	-1.24738	0.059	0.509	1
AL078639.1	0.00133637	1.72976	0.176	0.036	1
NBAS	0.00133717	-1.87899	0	0.397	1
TMEM60	0.00133923	0.904795	0.118	0.017	1
NCKAP1	0.00135632	-1.77618	0	0.396	1
MPRIP	0.00136019	-1.94289	0	0.396	1
ASH1L	0.00136457	-1.24118	0.059	0.505	1
NSG2	0.00136998	1.24371	0.059	0.005	1
AKR7A2	0.00137058	1.31415	0.176	0.036	1
AC024909.1	0.00137229	1.63116	0.059	0.005	1
IMP3	0.00137582	1.10345	0.118	0.017	1
AC004053.1	0.00138159	0.984479	0.059	0.005	1
ELL2	0.00138794	-1.6534	0.118	0.578	1
PRKN	0.00139737	-2.12874	0	0.395	1
ADAMTS9-AS2	0.00140532	-2.48695	0	0.395	1
TCF4	0.00140653	-1.14548	0.176	0.64	1
PACS1	0.00141531	-1.97608	0	0.394	1
PAN3	0.00141933	-1.87671	0	0.394	1
CSNK1A1	0.00144795	-1.19533	0.118	0.564	1
MTX1	0.00144928	1.13395	0.118	0.018	1
IGF1R	0.00145096	-1.92269	0.059	0.465	1
GLG1	0.00145799	-1.82938	0	0.393	1
PHC3	0.00146212	-1.77208	0	0.393	1
HIVEP3	0.001485	-2.12893	0	0.392	1
DTNA	0.00149762	-2.22766	0	0.391	1
CAPN12	0.00150081	1.23591	0.059	0.005	1
ARFGEF1	0.00150396	-1.79976	0	0.391	1
MTHFD1L	0.00151887	-2.17224	0	0.391	1
PHF14	0.00152744	-1.85027	0	0.39	1
MAP4K4	0.00153572	-1.59394	0.118	0.551	1
ASNA1	0.00153748	1.1038	0.118	0.018	1
TPM3	0.0015419	1.86613	0.294	0.093	1
SH3RF3	0.00154256	-2.0838	0	0.39	1
SEC24D	0.00154256	-1.89258	0	0.39	1
TNRC6B	0.00154576	-0.803693	0.059	0.503	1
MRPL35	0.0015547	1.40691	0.118	0.018	1
KIF13A	0.00155876	-1.51476	0.059	0.493	1
CACNA2D1	0.00156659	-2.00247	0	0.389	1
NIPA2	0.00158989	1.75298	0.235	0.062	1
NSMCE2	0.0015932	-1.89697	0	0.388	1
PBX3	0.0016044	-2.3091	0	0.388	1
TASP1	0.00160665	-2.09744	0	0.388	1
COL8A1	0.00164075	-2.46167	0	0.387	1
AC079922.2	0.00164282	1.16338	0.059	0.005	1
SCX	0.00164282	1.16471	0.059	0.005	1
TBCEL	0.00164282	0.972087	0.059	0.005	1
GSK3B	0.00164305	-1.79799	0	0.387	1
RERGL	0.00164822	0.985452	0.059	0.005	1
AC008440.1	0.00164822	0.99257	0.059	0.005	1
LRRC43	0.00165093	1.12807	0.059	0.005	1
MAFG-DT	0.00165093	0.980842	0.059	0.005	1
ACAP2	0.00165457	-1.80095	0	0.386	1
ITGA8	0.00167084	-2.45465	0	0.386	1
ZNF574	0.0016865	0.339457	0.059	0.005	1
PPP1R14A	0.00169443	2.80843	0.235	0.063	1
FOXO1	0.0017056	-1.61129	0.118	0.561	1
GOLGA4	0.00171594	-1.56742	0.118	0.559	1
KDM6A	0.0017205	-1.80164	0	0.384	1
MKL1	0.00172135	-1.91807	0.059	0.453	1
UVRAG	0.00172771	-1.79531	0	0.384	1
DDR2	0.00172978	-1.90145	0.059	0.458	1
SP100	0.00173012	-1.81491	0	0.384	1
TIMM13	0.00174007	1.30691	0.176	0.037	1
PRDX6	0.00174117	2.34676	0.412	0.186	1
SDCCAG8	0.00174463	-1.82258	0	0.384	1
RPS29	0.00174524	2.49565	0.353	0.133	1
COL4A2	0.00174868	-1.71463	0.059	0.482	1
CLASP2	0.0017568	-1.84963	0	0.383	1
S100A4	0.00177752	2.13445	0.235	0.062	1
CASC1	0.00179978	0.606661	0.059	0.005	1
ARID4B	0.00183757	-1.56137	0.059	0.477	1
ZBTB16	0.00184631	-1.58858	0.118	0.564	1
HIRIP3	0.00186795	0.361541	0.059	0.005	1
NEBL	0.00188437	-1.80745	0.176	0.593	1
USP32	0.00189074	-1.79465	0	0.38	1
TAF1D	0.00190122	-1.85085	0	0.379	1
ZNF148	0.00190384	-1.73649	0	0.379	1
ASPH	0.00191968	-1.87772	0	0.379	1
PDE4D	0.00193831	-2.33265	0	0.378	1
ZSWIM6	0.00195978	-1.92579	0.059	0.447	1
DENND1A	0.0019625	-1.85463	0	0.378	1
SLC35F1	0.00196496	1.9805	0.176	0.038	1
NEGR1	0.00198424	-2.8898	0	0.377	1
CSTB	0.00198807	1.44394	0.176	0.038	1
A2ML1	0.00199868	0.319695	0.059	0.005	1
NCBP2	0.0020044	1.36323	0.176	0.038	1
ECPAS	0.00201171	-1.78387	0	0.377	1
DDT	0.00201196	1.7004	0.176	0.038	1
FGF14	0.00204234	-3.2196	0	0.376	1
PABPC3	0.00204375	0.317324	0.059	0.005	1
UBE2E1	0.00207339	-1.77904	0	0.375	1
FNBP4	0.00208765	-1.75897	0	0.375	1
COX7C	0.00208836	1.6243	0.235	0.063	1
UGGT2	0.00209051	-1.82111	0	0.375	1
FMO2	0.00209625	-2.33149	0	0.374	1
JAK2	0.00209625	-2.07212	0	0.374	1
ZMYND12	0.00211141	1.01421	0.059	0.005	1
UQCC3	0.00211976	0.574845	0.118	0.018	1
AEBP1	0.00212805	-2.27159	0	0.374	1
PDE7A	0.0021368	-1.90091	0	0.373	1
CREBBP	0.00214265	-1.71101	0	0.373	1
FAM13A	0.00214558	-1.98268	0	0.373	1
CLMP	0.00214778	-1.77935	0.059	0.465	1
SCN7A	0.0021556	-1.54295	0.059	0.477	1
FAM126A	0.00216029	-1.8818	0	0.373	1
EIF4G3	0.00217559	-1.32551	0.059	0.48	1
LMCD1	0.00217811	-2.09415	0.059	0.457	1
AC239868.2	0.00217895	0.372902	0.059	0.005	1
KALRN	0.00220497	-2.24939	0	0.372	1
KAT6A	0.00223523	-1.75271	0	0.371	1
PSD3	0.00224743	-2.01906	0	0.371	1
TUT4	0.00227513	-1.7232	0	0.37	1
PNISR	0.00231723	-1.27995	0.118	0.54	1
H2AFJ	0.00232694	2.18784	0.353	0.137	1
TRA2A	0.00233144	-1.67536	0	0.369	1
DCAF6	0.00233144	-1.71346	0	0.369	1
FHIT	0.00236008	-2.1784	0	0.368	1
TTC37	0.0023858	-1.69531	0	0.368	1
TANC2	0.00239227	-1.92013	0	0.368	1
FOXN3	0.00239665	-1.35507	0.059	0.474	1
RPS19BP1	0.00240517	1.3538	0.176	0.039	1
CACNA1D	0.00241177	-2.41665	0	0.367	1
GAB1	0.00241177	-2.01969	0	0.367	1
RHOC	0.0024358	1.7212	0.235	0.065	1
BACH1	0.00244131	-1.94553	0	0.367	1
SRSF11	0.00244882	-1.66936	0.059	0.444	1
ANTXR2	0.00245454	-1.89225	0	0.366	1
EIF3G	0.00251085	1.58961	0.176	0.039	1
SEC61G	0.00256145	2.1105	0.235	0.066	1
ITPR1	0.00260096	-1.90197	0	0.363	1
ARL15	0.00260096	-1.96247	0	0.363	1
GALNT2	0.00260796	-1.84758	0	0.363	1
LGR5	0.00262059	0.28918	0.059	0.005	1
THRB	0.00262554	-1.92887	0	0.363	1
ITPR2	0.00262907	-1.81211	0	0.363	1
SMCHD1	0.00266719	-1.65834	0.059	0.443	1
PIK3R3	0.00267168	1.00805	0.059	0.005	1
ZMYND10	0.00267979	1.0064	0.059	0.005	1
AL121832.2	0.00268792	0.801911	0.059	0.005	1
ADK	0.00272233	-1.86387	0	0.361	1
PDE5A	0.00274061	-1.87477	0	0.361	1
ATG7	0.00275163	-1.79266	0	0.36	1
Z84488.2	0.00275796	0.312104	0.059	0.005	1
UBR3	0.00277526	-1.66392	0.059	0.437	1
ZNF620	0.00277888	0.330242	0.059	0.005	1
LTBP1	0.00278122	-2.1245	0	0.36	1
RAB13	0.00278129	1.56855	0.235	0.066	1
ODF2L	0.0028036	-1.68997	0	0.359	1
BAZ2B	0.00281038	-1.21216	0.059	0.468	1
MTSS1	0.00281485	-2.24182	0	0.359	1
ANGPT1	0.0028158	-1.36395	0.059	0.468	1
NSD1	0.00283747	-1.68357	0	0.359	1
ZMYM2	0.00284178	-1.65763	0.059	0.434	1
LAMTOR1	0.00285051	2.30049	0.235	0.068	1
PRRX1	0.00285243	-1.49129	0.118	0.535	1
VWA8	0.00287172	-1.77969	0	0.358	1
RUFY3	0.00287172	-1.66461	0	0.358	1
COL5A2	0.00287789	-1.47157	0.235	0.653	1
IL12RB1	0.00288155	0.972681	0.059	0.005	1
RNF113A	0.00288587	0.806121	0.059	0.005	1
FBXW7	0.00291022	-1.77397	0	0.357	1
C2-AS1	0.00291188	0.348665	0.059	0.005	1
NR3C1	0.00291798	-1.74474	0	0.357	1
MT1A	0.00292514	1.1096	0.118	0.019	1
LHFPL6	0.00292965	-2.10393	0	0.357	1
NDUFS8	0.00293588	1.57272	0.176	0.04	1
EHMT1	0.00293745	-1.67885	0	0.357	1
AC245297.3	0.00296491	-1.70554	0	0.356	1
NSD3	0.0029807	-1.64701	0	0.356	1
NTF3	0.0029912	0.303092	0.059	0.005	1
MYO10	0.00299703	-1.54319	0.118	0.517	1
CASK	0.00301653	-1.7625	0	0.356	1
ATM	0.00304063	-1.64633	0	0.355	1
TMEM108	0.00304063	-2.20436	0	0.355	1
GULP1	0.00304063	-1.88648	0	0.355	1
ADAM9	0.00306225	-1.68171	0.059	0.431	1
RIN2	0.0030771	-1.76404	0	0.354	1
LINC02388	0.00311143	1.02414	0.059	0.006	1
DMD	0.0031181	-2.28878	0	0.354	1
TUBB	0.00312776	1.72244	0.294	0.1	1
IQGAP1	0.00313879	-1.60561	0	0.353	1
MAP4	0.00317437	-1.32577	0.118	0.542	1
ATP13A3	0.00319737	-1.79189	0	0.352	1
MRC2	0.00322278	-1.77427	0	0.352	1
NAV3	0.00324158	-1.4579	0.118	0.513	1
DDX5	0.00324952	-1.24702	0.118	0.528	1
NFIB	0.00325513	-1.23992	0.176	0.626	1
ATP5MG	0.00325705	1.4591	0.235	0.067	1
SUPT4H1	0.00328078	1.45239	0.118	0.02	1
NUCKS1	0.00329246	1.60786	0.529	0.304	1
CCDC14	0.00330013	-1.63506	0	0.351	1
POPDC2	0.00331945	0.757285	0.059	0.006	1
PKD2	0.00333161	-1.7688	0.059	0.425	1
NKTR	0.00333636	-1.09059	0.059	0.459	1
LMNB2	0.00334236	0.879594	0.118	0.02	1
DYRK1A	0.00334279	-1.65123	0.059	0.427	1
STEAP2	0.00336174	-1.73452	0.059	0.426	1
AP1S1	0.00338786	0.981717	0.118	0.02	1
GPN3	0.00339177	0.529579	0.118	0.02	1
CST3	0.00339439	1.50095	0.412	0.176	1
MYL9	0.00340745	2.50352	0.353	0.139	1
GPBP1	0.00342818	-1.61459	0.059	0.428	1
THADA	0.0034373	-1.65294	0	0.349	1
EHBP1	0.00344023	-1.77986	0.059	0.423	1
KAT6B	0.00348721	-1.72024	0	0.348	1
EGFR	0.00350094	-1.81695	0	0.348	1
RBPMS	0.0035072	-1.26768	0.059	0.454	1
AGO3	0.00351472	-1.57461	0	0.347	1
MYCBP2	0.00352258	-0.673737	0.176	0.606	1
MAN2A1	0.00356099	-1.75966	0	0.347	1
TMEM131	0.00356565	-1.59555	0	0.347	1
EML4	0.00359841	-1.70298	0	0.346	1
MAPK10	0.00360311	-2.07752	0	0.346	1
MAP4K5	0.00361254	-1.58996	0	0.346	1
MZT2A	0.00361443	1.13799	0.176	0.041	1
DENND5A	0.00362198	-1.65365	0	0.346	1
NUPR1	0.00362945	2.54376	0.412	0.194	1
UBE3C	0.00363619	-1.60531	0	0.346	1
HIPK3	0.00364094	-1.62099	0	0.345	1
TSPAN9	0.00365045	-1.69465	0	0.345	1
MPV17L2	0.00366035	0.368032	0.059	0.006	1
ARHGEF12	0.00368259	-1.40406	0.059	0.444	1
C1orf21	0.00369835	-1.85958	0	0.345	1
NFE2L2	0.00370799	-1.59065	0	0.345	1
TRPC4AP	0.00374682	-1.57643	0	0.344	1
COLEC12	0.00375658	-2.12809	0	0.344	1
LAMTOR2	0.00376411	1.34786	0.118	0.02	1
GHR	0.00377127	-1.84856	0	0.344	1
FAM173A	0.00381564	0.805112	0.118	0.02	1
CEP112	0.00383553	-1.76425	0	0.343	1
LCOR	0.00384051	-1.59475	0	0.343	1
PHF21A	0.00385501	-1.69468	0.118	0.473	1
PDXDC1	0.00386004	-1.56563	0.059	0.423	1
LENG1	0.00386983	0.694946	0.059	0.006	1
DDX39A	0.00390001	1.13419	0.176	0.041	1
JPX	0.00390078	-1.57689	0	0.342	1
B4GALT2	0.00392976	1.88324	0.176	0.042	1
CCNH	0.00393633	-1.79113	0	0.341	1
TNIK	0.00394654	-1.84892	0	0.341	1
CNN2	0.00395026	1.8189	0.294	0.105	1
PCM1	0.00395966	-1.57673	0.059	0.42	1
ANP32B	0.0039943	1.66023	0.294	0.103	1
ABCA8	0.00399796	-1.9507	0	0.34	1
POGZ	0.0040187	-1.55207	0	0.34	1
FOCAD	0.00404477	-1.73301	0	0.34	1
MYO1B	0.00407059	-1.82878	0.059	0.413	1
CERS6	0.00407098	-1.77185	0	0.339	1
EPC1	0.00407624	-1.53025	0	0.339	1
PCMTD1	0.00410264	-1.54288	0	0.339	1
FAT4	0.00411325	-1.82905	0	0.339	1
CACNA1B	0.00416143	0.320215	0.059	0.006	1
TCF7L1	0.00418278	-1.71455	0	0.338	1
ETV6	0.00418603	-1.39583	0.059	0.44	1
BMPR1A	0.00419898	-1.60286	0	0.338	1
CDH13	0.00421524	-2.55235	0	0.338	1
LAMC1	0.00424384	-1.32306	0.176	0.578	1
CD46	0.00427533	-1.60618	0	0.337	1
SRP14	0.00428839	1.53484	0.235	0.07	1
GRK5	0.00430564	-1.37053	0.059	0.441	1
PPP2R2A	0.00430844	-1.57234	0	0.336	1
UBR5	0.0043208	-1.14659	0.118	0.533	1
AC097534.2	0.00432123	1.12792	0.118	0.021	1
SPCS1	0.00433061	1.8781	0.176	0.043	1
DNAJC1	0.00433397	-1.68889	0.059	0.412	1
SENP6	0.00436228	-0.490971	0.059	0.449	1
MDFI	0.00438936	1.34097	0.235	0.07	1
SKAP2	0.00439191	-0.997692	0.059	0.446	1
DENND4A	0.00439222	-1.6327	0	0.335	1
AC007513.1	0.00439383	0.324127	0.059	0.006	1
STAG2	0.00439786	-1.54365	0	0.335	1
TRAF7	0.00440362	1.07899	0.176	0.042	1
VPS54	0.00443751	-1.56541	0	0.335	1
SLC24A3	0.00443751	-2.05406	0	0.335	1
CD74	0.00448761	2.37257	0.235	0.071	1
PDGFRB	0.00451202	-1.76363	0	0.334	1
AHCTF1	0.00453517	-1.60224	0	0.334	1
CCNL2	0.00456426	-1.59783	0	0.333	1
MRPL50	0.0045643	0.939908	0.118	0.021	1
TTC39C	0.0045701	-1.62747	0	0.333	1
RBMS1	0.00458512	-0.869719	0.176	0.645	1
MRPL21	0.00459498	1.22126	0.118	0.021	1
NEK7	0.00460816	-1.61473	0.059	0.411	1
CFLAR	0.00462494	-1.55939	0.059	0.413	1
FHL3	0.00463919	1.45842	0.118	0.021	1
PDE3B	0.00465129	-1.88168	0.059	0.403	1
KLF5	0.00465912	0.345482	0.059	0.006	1
2021-03-07	0.00467637	-1.49519	0	0.332	1
PRDM6	0.00468432	-1.81211	0.059	0.407	1
YRDC	0.0047041	0.338201	0.059	0.006	1
SCFD2	0.00470628	-1.88685	0	0.332	1
CCNL1	0.00471229	-1.66609	0	0.331	1
FRMD4B	0.00471994	-1.44162	0.059	0.435	1
DGKH	0.00474411	-1.33575	0.059	0.436	1
OGA	0.00475269	-1.50972	0.059	0.414	1
BICD1	0.00477271	-1.76729	0	0.331	1
ATF4	0.00479825	2.01684	0.294	0.109	1
CRTC3	0.00481542	-1.59478	0	0.33	1
ZNF250	0.00483827	1.09497	0.118	0.021	1
HUWE1	0.00485231	-1.54365	0	0.33	1
LUC7L3	0.00488094	-1.08039	0.118	0.51	1
DYM	0.00488797	-1.02933	0.059	0.44	1
CBR3	0.00489743	1.08709	0.118	0.021	1
CCDC189	0.00490066	1.23322	0.059	0.006	1
CHCHD1	0.0049016	0.753348	0.118	0.021	1
CCSER2	0.0049019	-1.57363	0	0.329	1
TMEM183A	0.00491786	0.769924	0.118	0.021	1
SGCD	0.00492686	-1.95712	0	0.329	1
ESYT2	0.00493312	-1.56568	0	0.329	1
TCF7L2	0.00497241	-1.31604	0.059	0.432	1
LIMS1	0.00498957	-1.49679	0.118	0.489	1
KLF6	0.00498978	-1.72201	0	0.328	1
ERP29	0.0049979	1.13785	0.176	0.043	1
HIP1	0.00502152	-1.96014	0	0.328	1
ABL1	0.00504064	-1.5976	0	0.328	1
TKT	0.00504183	1.77131	0.235	0.073	1
COL1A2	0.00505746	-1.5693	0.412	0.764	1
AGAP2-AS1	0.00506284	0.358574	0.059	0.006	1
CNOT4	0.0050791	-1.47447	0	0.327	1
NT5C2	0.00509197	-1.5246	0	0.327	1
SIK2	0.00510488	-1.63788	0	0.327	1
CCNY	0.00513894	-1.61289	0.118	0.464	1
ZCCHC14	0.0052356	-1.61563	0	0.326	1
LRBA	0.00525104	-1.60926	0.059	0.403	1
RBX1	0.00526273	2.13584	0.294	0.111	1
C2orf49	0.00529978	1.17393	0.176	0.044	1
SIL1	0.00536259	-1.54454	0	0.324	1
RIF1	0.0053829	-1.57647	0	0.324	1
MEF2A	0.00541272	-1.1927	0.118	0.496	1
PKNOX2	0.00541689	-1.93124	0	0.324	1
INVS	0.00542372	-1.58667	0	0.324	1
PHPT1	0.00542764	1.65717	0.294	0.109	1
COX5B	0.00545139	1.54795	0.176	0.044	1
GPATCH8	0.0054717	-1.52302	0	0.323	1
USP33	0.00547685	-1.28031	0.059	0.424	1
LRRFIP2	0.00547891	-1.56731	0.059	0.403	1
UBE2R2	0.0055062	-1.53476	0	0.323	1
CLASP1	0.00551067	-0.990029	0.059	0.433	1
HIPK2	0.00552006	-1.66677	0	0.323	1
RPUSD1	0.00552777	1.1475	0.059	0.006	1
FARP1	0.00554091	-1.64436	0	0.322	1
SMIM17	0.00554246	0.831342	0.059	0.006	1
SH3PXD2A	0.00556227	-1.43444	0.059	0.421	1
PDE8A	0.00557581	-1.51674	0	0.322	1
AC012306.2	0.00562394	0.339963	0.059	0.006	1
ZDHHC12	0.0056314	0.603665	0.059	0.006	1
CAPZB	0.00563169	-0.977876	0.118	0.504	1
SF3B1	0.00567461	-1.57513	0	0.321	1
LARGE1	0.00567874	-1.7223	0.059	0.397	1
PUM1	0.00574699	-1.02728	0.059	0.429	1
RNF19A	0.00575335	-1.58232	0	0.32	1
LRCH3	0.00575335	-1.46664	0	0.32	1
RAN	0.00583314	1.73086	0.176	0.045	1
NOTCH2	0.00584769	-1.47094	0	0.319	1
AC011921.1	0.00587106	0.755801	0.059	0.006	1
C20orf194	0.00588434	-1.54154	0	0.319	1
HDAC8	0.00590643	-1.56459	0	0.319	1
RREB1	0.0059286	-1.55064	0	0.319	1
PIP4K2A	0.0059286	-1.62346	0	0.319	1
ARHGEF7	0.00595085	-1.50604	0	0.318	1
METTL15	0.00601804	-1.51441	0	0.318	1
PIEZO2	0.00602519	-1.42139	0.118	0.506	1
EBNA1BP2	0.00603059	0.554798	0.118	0.022	1
PRRC2B	0.00604812	-1.49888	0	0.318	1
TEAD1	0.00607802	-1.20224	0.118	0.492	1
ITGA1	0.00610991	-1.23645	0.059	0.423	1
AEBP2	0.00612388	-1.63655	0.059	0.395	1
CHIC2	0.00613919	-1.52509	0	0.317	1
TBC1D19	0.00614684	-1.56301	0	0.317	1
TSN	0.00617368	1.86997	0.176	0.045	1
TANK	0.00621409	-1.54434	0.059	0.396	1
MECOM	0.00622288	1.4486	0.529	0.324	1
ZNF83	0.00624701	-1.51967	0	0.316	1
ADNP	0.00625478	-1.5094	0	0.316	1
AMD1	0.00629793	1.79696	0.294	0.11	1
STXBP5	0.00630363	-1.40137	0.059	0.412	1
AC010528.1	0.00634186	0.723152	0.059	0.006	1
PCSK5	0.00634867	-2.11345	0	0.315	1
AL451165.2	0.00635008	0.315163	0.059	0.006	1
MEIOC	0.00635008	0.331804	0.059	0.006	1
YWHAH	0.00642386	1.50429	0.118	0.022	1
PAFAH1B1	0.00642944	-1.41095	0.059	0.402	1
RAPGEF2	0.00645184	-1.52662	0	0.314	1
ARGLU1	0.00645429	-0.418129	0.059	0.427	1
ZSCAN25	0.00650197	0.897858	0.118	0.022	1
LAMA4	0.00652502	-0.977771	0.176	0.567	1
UBR1	0.00654841	-1.42744	0	0.313	1
LYST	0.00655652	-1.5447	0	0.313	1
KANSL1L	0.00657276	-1.63909	0	0.313	1
ADARB1	0.00659546	-0.932613	0.118	0.525	1
RPS26	0.00661758	1.08511	0.176	0.044	1
PMP22	0.00664025	-1.06703	0.059	0.42	1
SNX13	0.00670401	-1.41842	0	0.312	1
ZRANB2	0.00672539	-1.41835	0.059	0.397	1
AC118549.1	0.00674551	-1.48023	0	0.311	1
DMXL1	0.00682922	-1.4542	0	0.311	1
HSD17B12	0.00683764	-1.52441	0	0.311	1
LSM14A	0.00685451	-1.41149	0	0.31	1
CNN1	0.00692891	1.13346	0.059	0.006	1
SSBP3	0.00693091	-1.53141	0	0.31	1
SRSF8	0.00693094	0.912038	0.118	0.022	1
FBLN1	0.00693998	-1.60692	0.176	0.556	1
IMP4	0.00694325	1.6349	0.118	0.023	1
COL16A1	0.00696511	-1.64812	0	0.31	1
SGMS1	0.00697368	-1.4922	0	0.31	1
COPRS	0.00698624	1.51654	0.118	0.023	1
FBXW11	0.00699086	-1.45171	0	0.309	1
GBE1	0.00710759	-1.88442	0.059	0.386	1
ASXL1	0.00712092	-1.44729	0	0.308	1
RPTOR	0.00712967	-1.48166	0	0.308	1
UBE2K	0.00715681	-1.43005	0.059	0.393	1
PLOD2	0.00719461	-1.86589	0.059	0.407	1
TPRG1	0.00720001	-1.78416	0	0.308	1
FAM208B	0.00720885	-1.5051	0	0.308	1
UBE3A	0.00723542	-1.45358	0	0.307	1
BABAM2	0.00723776	-1.50845	0.059	0.391	1
ECHDC2	0.00725318	-1.48208	0	0.307	1
CBFA2T2	0.00727098	-1.45387	0	0.307	1
USP24	0.00727989	-1.39516	0	0.307	1
SEC24B	0.00728882	-1.40812	0	0.307	1
MORC2-AS1	0.00730585	0.751809	0.059	0.007	1
GMDS-DT	0.00734258	-1.6499	0	0.307	1
SPR	0.00740748	0.605845	0.059	0.007	1
CCNB2	0.00745409	0.375	0.059	0.007	1
ZNF532	0.00746031	-1.50081	0	0.306	1
TRAPPC9	0.00746943	-1.51287	0	0.306	1
P4HA1	0.00747861	-1.60986	0.059	0.405	1
COL4A3BP	0.00751522	-1.4828	0	0.305	1
CELF1	0.00751588	-1.39787	0.059	0.393	1
ITGA2	0.00754702	-2.23723	0.059	0.385	1
LENG8	0.00756126	-1.55994	0	0.305	1
FBLN5	0.00756126	-1.76036	0	0.305	1
PELI2	0.00757049	-1.72461	0	0.305	1
MEOX2	0.00757049	-2.11649	0	0.305	1
RTN4	0.00757433	-0.916272	0.118	0.507	1
NID1	0.00762614	-1.70111	0	0.304	1
SPG11	0.00763545	-1.41212	0	0.304	1
C14orf28	0.00763564	0.949568	0.118	0.023	1
TBX2	0.00765596	-1.62818	0.118	0.465	1
SPATA6	0.00766344	-1.52698	0	0.304	1
TAF12	0.00771688	1.58146	0.176	0.047	1
AC078777.1	0.00775269	0.326007	0.059	0.007	1
TNRC18	0.00775743	-1.46511	0	0.303	1
NUMB	0.00776506	-0.947215	0.059	0.413	1
TMA7	0.00779751	1.37152	0.235	0.074	1
ITCH	0.00782671	-1.42107	0.059	0.388	1
SVIL	0.00784291	-1.66124	0	0.303	1
CAMK2N1	0.00786578	2.0344	0.353	0.16	1
COL5A1	0.00787142	-1.18006	0.176	0.561	1
HGF	0.00789077	-1.68547	0	0.302	1
ATP5ME	0.00791666	1.42995	0.235	0.075	1
CEP85L	0.00792925	-1.50169	0	0.302	1
DNAJB1	0.00794357	-2.13705	0.059	0.37	1
FICD	0.0079969	0.316884	0.059	0.007	1
RNF149	0.00799699	-1.41453	0	0.302	1
NAV1	0.00805548	-1.67365	0	0.301	1
CHD6	0.00805548	-1.39843	0	0.301	1
NABP1	0.00805548	-1.77592	0	0.301	1
STRN3	0.00806382	-1.40302	0.059	0.385	1
UBE4B	0.00806526	-1.39201	0	0.301	1
TXNDC5	0.00807677	1.09581	0.059	0.007	1
PTPN13	0.00809468	-1.53093	0	0.301	1
CHD2	0.00812734	-1.48792	0.059	0.383	1
RALGAPA2	0.00813406	-1.56586	0	0.301	1
CHST10	0.00817673	0.698862	0.059	0.007	1
SNX32	0.00823948	1.23469	0.118	0.023	1
BCL7B	0.00828348	1.1044	0.118	0.023	1
GABARAPL2	0.00832863	1.11457	0.176	0.047	1
SGK1	0.00835424	0.554155	0.118	0.023	1
THRAP3	0.00836389	-1.37185	0	0.299	1
ITSN1	0.00836491	-1.34354	0.059	0.397	1
BGN	0.00836931	1.4456	0.471	0.264	1
TRIM44	0.0084248	-1.39826	0	0.299	1
CAPG	0.00848998	0.978632	0.059	0.007	1
GLI2	0.00853753	-1.62159	0	0.298	1
MNAT1	0.00854785	-1.43022	0	0.298	1
IRX3	0.00855224	0.696933	0.059	0.007	1
GOLGB1	0.00855817	-1.53436	0	0.298	1
SESTD1	0.00855817	-1.63342	0	0.298	1
FAM20A	0.00857886	-1.61382	0	0.298	1
LONP2	0.00858922	-1.34797	0	0.298	1
PALM2-AKAP2	0.00862037	-1.63577	0	0.297	1
STIM1	0.00863078	-1.43608	0	0.297	1
RSRC1	0.0086412	-1.44884	0	0.297	1
ACYP2	0.00866207	-1.51561	0	0.297	1
CRYBG3	0.00866207	-1.46961	0	0.297	1
ADAMTS2	0.00866963	-0.932458	0.059	0.407	1
MICU1	0.00867252	-1.43277	0	0.297	1
CEMIP	0.00868298	-3.60155	0	0.297	1
AC004241.1	0.00873085	0.308619	0.059	0.007	1
UBR2	0.00873217	-0.330193	0.059	0.41	1
TBC1D2B	0.00873548	-1.47338	0	0.297	1
SESN3	0.00873548	-1.60448	0	0.297	1
UBR4	0.00874601	-1.40591	0	0.296	1
BBS9	0.00876711	-1.4619	0	0.296	1
ALPK1	0.00880945	-1.43292	0	0.296	1
AHI1	0.00883008	-0.960059	0.059	0.405	1
ATXN7L1	0.00884132	-1.46816	0	0.296	1
CNTD1	0.00890492	1.12243	0.059	0.007	1
MCC	0.00890539	-1.49538	0	0.295	1
CEACAM1	0.00893718	0.97502	0.059	0.007	1
PARP8	0.00899146	-1.46219	0	0.295	1
GTDC1	0.00904564	-1.55888	0	0.295	1
PTTG1	0.00907821	0.375621	0.059	0.007	1
G6PD	0.00908282	1.29482	0.118	0.024	1
AC109454.2	0.00908914	0.339203	0.059	0.007	1
LARP4B	0.00912199	-1.35876	0	0.294	1
CEP350	0.00915895	-0.86885	0.059	0.403	1
HNRNPA1P48	0.00921014	0.356194	0.059	0.007	1
ING1	0.00923106	1.10553	0.118	0.024	1
VAV2	0.00926534	-1.53368	0	0.293	1
TTN-AS1	0.00936578	-1.45628	0	0.292	1
COG5	0.00942413	-1.22392	0.059	0.393	1
ELN	0.00942947	-2.30905	0.059	0.386	1
PLK4	0.0094548	0.380237	0.059	0.007	1
COL27A1	0.00947853	-1.69706	0	0.292	1
ZFAND5	0.00948988	-1.55313	0	0.292	1
BDP1	0.00953537	-1.46845	0	0.291	1
SRSF3	0.00972577	1.84403	0.353	0.165	1
ST3GAL1	0.00975419	-1.47133	0	0.29	1
ARIH1	0.00979345	-0.932924	0.059	0.399	1
MAGI1	0.00983345	-0.330998	0.059	0.403	1
PLSCR1	0.00990653	-1.35642	0	0.289	1
ZNF609	0.0099275	-0.980907	0.059	0.397	1
HDAC4	0.0100133	-1.40291	0	0.289	1
MYOF	0.0100263	-0.943457	0.059	0.398	1
PSPC1	0.0100491	-1.32545	0	0.288	1
NHS	0.010073	-1.82285	0	0.288	1
RBMS3-AS3	0.0101514	-0.961257	0.118	0.488	1
MAPK8	0.0101572	-1.4594	0	0.288	1
ANKRD12	0.0101825	-1.0482	0.118	0.467	1
RIC1	0.0101934	-1.31925	0	0.287	1
PIAS1	0.0102058	-1.34233	0.059	0.374	1
KRT10	0.010268	1.34099	0.176	0.049	1
RAB1A	0.0102794	-1.1239	0.118	0.479	1
MAMDC2	0.0102967	1.21495	0.588	0.415	1
GABRB2	0.0103161	1.05849	0.059	0.007	1
L3MBTL4	0.0103643	-1.66165	0	0.287	1
RNF216	0.0103643	-1.36868	0	0.287	1
FAP	0.0104012	-1.71522	0	0.286	1
VPS8	0.0104136	-1.32897	0	0.286	1
PRDX3	0.0104191	1.34576	0.176	0.049	1
C7orf50	0.0104292	2.04179	0.235	0.082	1
DNAJC13	0.0104755	-1.30362	0	0.286	1
NPNT	0.0105047	-0.262708	0.059	0.399	1
LURAP1L	0.0105128	-1.56271	0	0.286	1
CCNB1	0.0105475	0.363163	0.059	0.007	1
RSU1	0.0105502	-1.44278	0	0.285	1
SPATS2L	0.0105773	-1.17956	0.059	0.388	1
TRAF3IP2-AS1	0.0106128	-1.46794	0	0.285	1
SKP1	0.0107336	1.6587	0.294	0.116	1
MUC20-OT1	0.0107444	-0.824509	0.059	0.394	1
FBXO11	0.0107882	-0.843857	0.059	0.394	1
KIAA1328	0.0108156	-1.48504	0	0.284	1
ARHGAP28	0.0108156	-1.57964	0	0.284	1
TCP1	0.010834	1.83846	0.294	0.121	1
EP300	0.010854	-1.30908	0	0.284	1
TOP2B	0.010854	-1.28658	0	0.284	1
PIK3C2A	0.010854	-1.32259	0	0.284	1
AC092691.1	0.010854	-1.99169	0	0.284	1
EVL	0.0108668	-1.4975	0	0.284	1
RBBP9	0.0108669	1.25336	0.118	0.024	1
POLK	0.0108796	-1.28432	0	0.284	1
ZNF106	0.0108925	-1.43336	0	0.284	1
DOK6	0.0108925	-1.63753	0	0.284	1
MTREX	0.0109311	-1.29775	0	0.283	1
BMP5	0.0109958	-1.84408	0	0.283	1
WDR70	0.0110108	-0.811844	0.059	0.393	1
SEMA3C	0.0110452	-1.50977	0.059	0.378	1
PPP6R2	0.0110478	-1.34987	0	0.283	1
GLS	0.0110937	-0.557521	0.059	0.395	1
IGF2BP2	0.0110978	-0.848719	0.059	0.394	1
ADIPOR1	0.0111196	1.46675	0.118	0.025	1
SRPK2	0.0111458	-1.42347	0.059	0.366	1
USO1	0.0111657	-1.33468	0	0.282	1
GIGYF2	0.0112155	-1.33017	0.059	0.369	1
VSIG10L	0.0112195	1.15192	0.059	0.007	1
FMOD	0.0112291	1.59949	0.235	0.082	1
OPHN1	0.0112316	-1.43555	0	0.282	1
ARNT	0.0112846	-1.32573	0	0.281	1
PTPN12	0.0112887	-1.12255	0.059	0.384	1
WWC2	0.0112979	-1.36525	0	0.281	1
USP25	0.0113646	-1.35399	0	0.281	1
AVL9	0.011378	-1.3018	0	0.281	1
HIST4H4	0.0114402	0.334731	0.059	0.007	1
NETO2	0.0114468	0.337259	0.059	0.007	1
TRIAP1	0.0114664	0.68042	0.059	0.007	1
COMMD10	0.011472	-1.47461	0	0.28	1
MAP7D2	0.0114796	0.323055	0.059	0.007	1
DOCK7	0.0114855	-1.32275	0	0.28	1
ZEB1	0.0115487	-0.769438	0.118	0.456	1
SIPA1L1	0.0115667	-1.57328	0	0.28	1
CAMSAP2	0.0115912	-1.1408	0.059	0.382	1
VCL	0.0116364	-1.03508	0.059	0.386	1
PVT1	0.0116621	-1.63605	0	0.279	1
B3GNT2	0.0116771	0.940499	0.118	0.025	1
GLI3	0.0116937	-1.25449	0.059	0.379	1
EPAS1	0.0117033	-1.52822	0	0.279	1
PLA2R1	0.0117721	-1.38547	0	0.279	1
XRN1	0.0117962	-0.818662	0.059	0.389	1
HIBCH	0.0118136	-1.34393	0	0.279	1
MEIS2	0.0118403	-1.07661	0.059	0.386	1
SMURF1	0.0118413	-1.38408	0	0.279	1
CDC14B	0.0118552	-1.40881	0	0.279	1
SLC50A1	0.0118585	0.546942	0.118	0.024	1
AP3B1	0.0118777	-0.824317	0.059	0.388	1
ATF7IP	0.0119037	-1.16732	0.059	0.38	1
HEBP2	0.0119496	1.47104	0.176	0.05	1
SMIM10	0.0119622	0.677193	0.059	0.007	1
ZNF207	0.0119723	-1.25474	0.059	0.368	1
ELF2	0.0120343	-1.16304	0.059	0.38	1
MOXD1	0.0121014	-0.97241	0.059	0.387	1
BAX	0.0121033	1.7676	0.176	0.051	1
CCNG1	0.0121055	1.57233	0.176	0.051	1
LINC01492	0.0121396	0.314415	0.059	0.007	1
CNTLN	0.0121501	-1.35422	0	0.277	1
ENO1	0.0121885	2.33144	0.353	0.175	1
IGFBP7	0.0122123	-1.68008	0.118	0.433	1
CFH	0.0123013	-1.01289	0.118	0.482	1
ABCA10	0.0123505	-1.93801	0	0.276	1
ZNF91	0.0123649	-1.29478	0	0.276	1
MLLT3	0.0123938	-1.58526	0	0.276	1
RNF24	0.0124083	-1.39214	0	0.276	1
ADAM17	0.0124938	-1.30831	0.059	0.365	1
PGAP1	0.0124954	-1.375	0	0.275	1
HS2ST1	0.0125246	-1.60621	0	0.275	1
NUAK1	0.0125538	-1.74618	0	0.275	1
ETFB	0.0125583	1.23981	0.118	0.025	1
ISG15	0.012566	1.00921	0.176	0.049	1
SMG1	0.0126532	-1.28266	0.059	0.364	1
FUT8	0.0126861	-1.35058	0	0.274	1
PPP2R1A	0.0127132	1.74908	0.294	0.125	1
OSMR	0.0127384	-0.80201	0.059	0.384	1
EPSTI1	0.0127899	-1.51364	0	0.274	1
MITF	0.0128028	-0.764861	0.059	0.386	1
CBR4	0.0128048	-1.33875	0	0.274	1
AF117829.1	0.0128346	-1.34445	0	0.274	1
CHD1	0.0128496	-1.30202	0	0.274	1
TNXB	0.0128645	-1.75547	0	0.274	1
MT-ND5	0.0128884	0.617426	0.059	0.007	1
ARHGAP32	0.0129245	-1.35144	0	0.273	1
CARMIL1	0.0129783	-1.13777	0.118	0.462	1
ABCC1	0.0129998	-1.39625	0	0.273	1
SKI	0.0130755	-1.37524	0	0.273	1
EPB41L3	0.0130755	-1.49554	0	0.273	1
MAGI3	0.0130907	-1.45373	0	0.273	1
TJP1	0.0131156	-1.35251	0.059	0.359	1
NUTM2A-AS1	0.0131364	-1.25042	0	0.272	1
ULK4	0.0131516	-1.58512	0	0.272	1
URI1	0.0131975	-1.28448	0	0.272	1
KCNQ1OT1	0.0132089	-1.55339	0.059	0.354	1
USP3	0.0132128	-1.26299	0	0.272	1
SOS1	0.013215	-1.02557	0.118	0.45	1
CLIP4	0.0132589	-1.33035	0	0.272	1
ACACA	0.0132742	-1.38439	0	0.272	1
GDF15	0.0132774	1.49041	0.118	0.025	1
ZNF704	0.0132896	-1.5594	0	0.272	1
EVI5	0.0132917	-1.35574	0.059	0.356	1
SLC9A9	0.0132991	-0.738757	0.059	0.384	1
C1QTNF2	0.0133722	0.965258	0.059	0.007	1
KLF12	0.0133824	-1.46714	0	0.271	1
ADCY9	0.0133979	-1.43066	0	0.271	1
FAM13B	0.013429	-1.25176	0	0.271	1
ABI2	0.013429	-1.28238	0	0.271	1
CTIF	0.013429	-1.33225	0	0.271	1
SMG6	0.0134311	-0.849223	0.059	0.381	1
TIMM23B	0.0134757	-1.61557	0	0.271	1
C19orf24	0.0134794	1.0979	0.118	0.025	1
FIZ1	0.0135055	0.682524	0.059	0.007	1
SPIN1	0.0135226	-1.25816	0	0.271	1
SUCLG2	0.013553	-1.12597	0.059	0.373	1
ADI1	0.0135548	1.40937	0.176	0.051	1
PLCB4	0.0136168	-1.60619	0	0.27	1
HOOK3	0.0136641	-1.25533	0	0.27	1
NPAS2	0.0136958	-1.57285	0	0.27	1
EBF1	0.0136958	-2.16186	0	0.27	1
WDR13	0.0137216	1.77757	0.235	0.085	1
DLEU2	0.0137593	-1.41622	0	0.27	1
GBP2	0.013807	-1.59084	0	0.269	1
KANSL1	0.0138091	-0.813349	0.118	0.475	1
RBM26	0.0138367	-1.23092	0.059	0.361	1
BTBD9	0.0138654	-0.988061	0.059	0.377	1
MCTP2	0.0138727	-1.57501	0.059	0.348	1
AP001816.1	0.0139259	0.950922	0.059	0.008	1
TECPR1	0.0139293	0.660562	0.176	0.05	1
DHRSX	0.0139352	-1.39646	0	0.269	1
ATP2B4	0.0139513	-1.32819	0	0.269	1
AC068234.1	0.0139869	0.613657	0.059	0.008	1
USP48	0.014032	-1.2434	0	0.268	1
TTK	0.0140481	0.378389	0.059	0.008	1
MRPL49	0.0140481	0.795041	0.059	0.008	1
INSR	0.0141621	-1.38193	0	0.268	1
TNS1	0.0142161	-0.765988	0.118	0.479	1
PHKB	0.0142603	-1.24492	0	0.267	1
BPGM	0.0142643	0.320204	0.059	0.008	1
INTS6	0.0143262	-1.30091	0	0.267	1
KLHL24	0.0144254	-1.30316	0	0.267	1
A2M	0.0144458	-1.41724	0.471	0.737	1
TMEM87A	0.0144587	-1.22539	0	0.267	1
BRI3	0.0145017	2.05936	0.294	0.127	1
BMP2K	0.0145253	-1.34697	0	0.266	1
TACC1	0.0145421	-0.327432	0.118	0.484	1
SYNE2	0.0146259	-1.56514	0	0.266	1
TBL1X	0.0146933	-1.43411	0	0.266	1
FUOM	0.0146976	0.590454	0.059	0.008	1
ARHGAP42	0.0147102	-1.51839	0	0.265	1
SCFD1	0.0147158	-1.27741	0.059	0.354	1
PTEN	0.0147167	-1.34395	0.118	0.421	1
2021-03-06	0.0147391	-0.982074	0.059	0.37	1
BCL6	0.0147624	-0.986898	0.118	0.446	1
PPP1CB	0.0147779	-1.30046	0	0.265	1
FBXL17	0.0147984	-1.04351	0.059	0.371	1
FKBP5	0.0148956	-0.289019	0.118	0.488	1
BCL2	0.0149313	-1.56336	0	0.265	1
DHX36	0.0149313	-1.2707	0	0.265	1
RGL1	0.0149313	-1.33859	0	0.265	1
MCOLN2	0.0149484	-1.50299	0	0.264	1
NEK6	0.0150344	-1.3094	0	0.264	1
FNDC3A	0.0150404	-1.2882	0.059	0.352	1
SUMO1	0.0150447	1.53916	0.235	0.086	1
PTPN2	0.0150516	-1.25598	0	0.264	1
WSB2	0.0150811	1.82553	0.176	0.053	1
TP53INP2	0.0150875	0.611861	0.059	0.008	1
WDR26	0.0151208	-1.20741	0	0.264	1
LCLAT1	0.0151728	-1.34163	0	0.264	1
UBXN4	0.0152076	-1.24113	0	0.263	1
HECTD1	0.0152715	-1.03849	0.059	0.366	1
RARRES3	0.0153104	1.52828	0.118	0.026	1
EVA1C	0.01533	-1.40168	0	0.263	1
SERINC5	0.01533	-1.36936	0	0.263	1
B4GALT5	0.0153651	-1.26848	0	0.263	1
OSBPL1A	0.0154179	-1.41479	0	0.263	1
PKP4	0.0154709	-1.3459	0	0.262	1
FAM168A	0.0154886	-1.33627	0	0.262	1
ZNF521	0.0155596	-1.43021	0	0.262	1
COMMD1	0.0155952	-1.28429	0	0.262	1
PPP1R12A	0.0156005	0.522632	0.059	0.376	1
MCPH1	0.0156308	-1.29592	0	0.262	1
KBTBD7	0.0156463	0.815121	0.059	0.008	1
IGFBP4	0.0157192	1.60978	0.471	0.274	1
CPNE5	0.0157632	0.728912	0.059	0.008	1
ANKRD26	0.0158464	-1.31709	0	0.261	1
MAN1C1	0.0158464	-1.33869	0	0.261	1
FAM214A	0.0158826	-1.2559	0	0.261	1
EIF4B	0.0159522	2.04945	0.353	0.184	1
SNX29	0.0159546	-0.807057	0.059	0.37	1
ZNF644	0.0159867	-1.2674	0.059	0.349	1
MTA3	0.0159917	-1.20204	0	0.26	1
FUNDC2	0.0160115	1.44185	0.176	0.053	1
C12orf49	0.0160842	0.321042	0.059	0.008	1
ZDHHC17	0.0161749	-1.19215	0	0.26	1
TMEM87B	0.0161749	-1.23666	0	0.26	1
TRIP12	0.0161967	-0.663604	0.059	0.37	1
MPHOSPH8	0.0162672	-1.31309	0	0.259	1
ZNHIT1	0.016278	1.59319	0.176	0.053	1
HLA-C	0.0163892	1.92262	0.353	0.174	1
DLGAP5	0.0164221	0.373702	0.059	0.008	1
MIR4435-2HG	0.0165256	-1.21265	0.118	0.43	1
BTRC	0.0165471	-1.2126	0	0.258	1
RICTOR	0.0165714	-0.991326	0.059	0.363	1
DCAF5	0.0166036	-1.22364	0	0.258	1
USP9X	0.0166064	-0.600318	0.059	0.369	1
AC116366.3	0.0166792	-1.28121	0	0.258	1
ZNF438	0.0166792	-1.35042	0	0.258	1
SUMF1	0.0166981	-1.40799	0	0.258	1
PIP5K1A	0.0167361	-1.22325	0	0.258	1
AL359706.1	0.0167444	1.1254	0.118	0.027	1
IL6ST	0.0167652	-0.977574	0.176	0.536	1
CHSY1	0.0168122	-1.46454	0	0.257	1
GLDN	0.0168887	-2.30941	0	0.257	1
HECTD2	0.016927	-1.23069	0	0.257	1
TSACC	0.016937	0.34005	0.059	0.008	1
ANKRD36	0.0169655	-1.217	0	0.257	1
2021-03-02	0.0170233	-1.24106	0	0.256	1
IL10RB	0.0170701	0.775477	0.059	0.008	1
LMCD1-AS1	0.0171588	-1.45982	0	0.256	1
KLF16	0.0172939	0.355965	0.059	0.008	1
ADD3	0.0173122	-0.793739	0.059	0.365	1
CCDC91	0.0173342	-1.37691	0.059	0.34	1
RFX3	0.0173345	-1.24667	0	0.255	1
QKI	0.017369	0.302614	0.176	0.546	1
WRN	0.0173934	-1.2487	0	0.255	1
NEO1	0.0174131	-1.25706	0	0.255	1
LINC01266	0.0174131	-1.56092	0	0.255	1
STAT2	0.0174241	-1.32949	0.059	0.342	1
STON2	0.0174526	-1.46275	0	0.255	1
MYLIP	0.0175424	1.16873	0.176	0.053	1
CASC15	0.0176367	-1.80001	0.059	0.329	1
EEF1B2	0.0176404	1.33532	0.235	0.087	1
MYH10	0.0176458	-0.692613	0.118	0.468	1
ANKRD28	0.0176509	-1.35569	0	0.254	1
MTMR3	0.0176709	-1.18656	0	0.254	1
BOD1L1	0.0177108	-1.29739	0	0.254	1
YTHDC2	0.0177108	-1.14489	0	0.254	1
EIF3F	0.0177123	1.25807	0.235	0.086	1
PPP2R5C	0.0177308	-1.17714	0	0.254	1
ZNF608	0.0177509	-1.36283	0	0.254	1
U2SURP	0.0178513	-1.19726	0	0.254	1
PDGFRA	0.0178917	-1.55028	0	0.253	1
RANBP9	0.0179246	-1.11475	0.059	0.354	1
PXK	0.0179523	-1.25119	0	0.253	1
SFMBT2	0.0179523	-1.47125	0	0.253	1
SLC8A1	0.0179929	-1.60942	0	0.253	1
GPBP1L1	0.018115	-1.17703	0	0.253	1
UBC	0.0181684	1.24096	0.647	0.512	1
RANBP2	0.0181763	-1.24057	0	0.252	1
YEATS2	0.0181763	-1.19605	0	0.252	1
COL6A6	0.0181763	-1.72698	0	0.252	1
YLPM1	0.0181968	-1.17786	0	0.252	1
RAB8B	0.0181978	-1.25303	0.059	0.343	1
SLC10A1	0.0182112	0.339197	0.059	0.008	1
BRK1	0.0182237	1.98359	0.176	0.055	1
MON2	0.0182708	-0.598248	0.118	0.442	1
THBS1	0.0183261	-1.52564	0.118	0.443	1
PAM	0.0183326	-1.39495	0.059	0.335	1
EIF2AK3	0.0184236	-1.31917	0	0.252	1
BUD31	0.0184443	0.857951	0.118	0.027	1
HNRNPH1	0.0184478	-1.0042	0.118	0.434	1
SNRNP25	0.0184554	0.710454	0.059	0.008	1
RNF38	0.0184651	-1.20545	0	0.251	1
RPRD2	0.0184858	-1.2563	0	0.251	1
BACH2	0.0185008	-1.23456	0.059	0.353	1
RAD51B	0.018542	-0.997206	0.059	0.359	1
UTRN	0.0185845	-0.464787	0.235	0.621	1
CAMTA1	0.0186319	-1.2278	0	0.251	1
ETV1	0.0186738	-1.35066	0	0.251	1
SLC44A1	0.0186787	-1.13424	0.059	0.351	1
DIS3L2	0.0186948	-1.19787	0	0.251	1
KIF1B	0.018697	-1.24357	0.059	0.34	1
PKM	0.0187098	1.99421	0.412	0.242	1
CCND3	0.0187369	-1.32942	0	0.251	1
MPDZ	0.0187418	-0.748422	0.059	0.361	1
CFDP1	0.018758	-1.21976	0	0.25	1
IL16	0.018779	-1.3121	0	0.25	1
NHP2	0.0187933	1.38735	0.118	0.027	1
PTBP2	0.0188385	-0.636521	0.059	0.361	1
PPFIA1	0.0188424	-1.21013	0	0.25	1
DARS-AS1	0.0188478	0.620482	0.059	0.008	1
RAI14	0.0188636	-1.45044	0	0.25	1
NPTN	0.0189698	-1.16643	0	0.25	1
RARRES2	0.0190124	-1.91591	0	0.25	1
KDM5B	0.0190124	-1.18861	0	0.25	1
ARHGAP17	0.0190337	-1.20881	0	0.25	1
RNF115	0.0190551	-1.19373	0	0.249	1
PRKAR1A	0.0190681	1.7736	0.412	0.254	1
DCUN1D4	0.0191193	-1.17922	0	0.249	1
PHYKPL	0.0191408	-1.13465	0	0.249	1
ALG3	0.019201	1.24621	0.118	0.027	1
PLEKHA2	0.0192268	-1.22939	0	0.249	1
PLCE1	0.0192915	-1.32408	0	0.249	1
MYO1D	0.0192986	-0.933613	0.118	0.446	1
THBS2	0.0193172	-1.76215	0.059	0.326	1
HTT	0.0193565	-1.15133	0	0.248	1
TSPAN12	0.0193782	2.01214	0.059	0.008	1
MICU3	0.0194434	-1.21568	0	0.248	1
AC021054.1	0.0194958	0.798641	0.059	0.008	1
EFCAB2	0.0195088	-1.2718	0	0.248	1
THOC2	0.0195926	-0.650613	0.059	0.358	1
KCNT2	0.0195963	-1.54459	0	0.248	1
DICER1	0.0196761	-1.19365	0.059	0.34	1
2021-09-07	0.0197025	-0.663006	0.059	0.357	1
AP2S1	0.0197057	1.33816	0.176	0.055	1
EMSY	0.0197062	-1.19132	0	0.247	1
TLK1	0.0198389	-1.15634	0	0.247	1
KRIT1	0.0198611	-1.11547	0	0.247	1
GAB2	0.0198947	-0.73412	0.059	0.357	1
SAMD5	0.0199055	-1.44741	0	0.247	1
TRRAP	0.0199278	-1.1649	0	0.247	1
CAPN10-DT	0.0199325	0.326275	0.059	0.008	1
RB1CC1	0.01995	-0.836975	0.059	0.354	1
HEG1	0.0199723	-1.30519	0	0.247	1
SLC16A1-AS1	0.0199723	-1.26312	0	0.247	1
AGFG1	0.0199884	-1.2762	0.059	0.337	1
MAP3K8	0.020017	-1.25863	0	0.246	1
INO80	0.0200393	-1.20009	0	0.246	1
GEMIN6	0.0200747	0.994506	0.059	0.008	1
IL7R	0.0200948	1.53729	0.059	0.008	1
TDRD3	0.0201515	-1.19885	0	0.246	1
CPEB3	0.0201515	-1.22727	0	0.246	1
NTNG1	0.020174	-1.40034	0	0.246	1
RPP25	0.0201743	0.342912	0.059	0.008	1
NPM1	0.0202025	1.90167	0.294	0.132	1
CHST15	0.0202643	-1.38218	0	0.246	1
ALOX12	0.0202967	0.338539	0.059	0.008	1
GIMAP2	0.0203373	0.370061	0.059	0.008	1
AC007622.2	0.0203779	0.317791	0.059	0.008	1
CALD1	0.0204591	-0.590592	0.235	0.647	1
TMEM147	0.0204622	1.27905	0.118	0.028	1
CNPY3	0.0204823	1.06212	0.118	0.028	1
GALNT10	0.0204915	-1.25963	0	0.245	1
C11orf49	0.0204915	-1.17795	0	0.245	1
KIAA0319L	0.0204915	-1.17039	0	0.245	1
GTF2H5	0.0204925	1.29783	0.118	0.028	1
PLPBP	0.0205023	1.19969	0.118	0.028	1
REV1	0.0205143	-1.15629	0	0.245	1
HIVEP2	0.0206056	0.269276	0.059	0.358	1
GPD2	0.0206519	-1.25926	0	0.244	1
RGS6	0.0206645	0.316084	0.059	0.008	1
NHSL2	0.0206723	-1.14339	0.059	0.346	1
CDK8	0.020721	-1.24933	0	0.244	1
KMT2A	0.0207447	-0.654001	0.059	0.354	1
RBM39	0.0207461	-0.605068	0.118	0.455	1
LUC7L	0.0207903	-1.17666	0	0.244	1
ARMC8	0.0208134	-1.17382	0	0.244	1
NEDD4	0.0209295	-1.16492	0	0.244	1
UBAC2	0.0209528	-1.17464	0	0.244	1
TENT2	0.0209641	-0.892688	0.059	0.349	1
FOXM1	0.0210124	0.373242	0.059	0.008	1
CSNK2A1	0.0210228	-1.10194	0	0.243	1
PPFIBP1	0.0210907	-1.02421	0.176	0.482	1
ABR	0.02114	-1.30809	0	0.243	1
TTC7A	0.0212106	-1.23497	0	0.243	1
HIST1H3H	0.0212424	0.308791	0.059	0.008	1
VGLL4	0.0212706	-1.2277	0.059	0.332	1
GNAQ	0.0212905	-0.617383	0.118	0.459	1
MVD	0.021291	1.20412	0.176	0.055	1
NUP98	0.021305	-1.15076	0	0.242	1
MICAL3	0.0213287	-1.26154	0	0.242	1
IVNS1ABP	0.0213896	1.43304	0.235	0.091	1
TUBB2A	0.021411	0.344881	0.059	0.008	1
KATNBL1	0.0214236	-1.13111	0	0.242	1
SLC16A7	0.0214474	-1.39899	0	0.242	1
CPNE8	0.0214474	-1.25814	0	0.242	1
PAPPA	0.0214712	-1.93997	0	0.242	1
MACROD2	0.0215428	-1.7502	0	0.242	1
DCLK1	0.0215906	-1.68335	0	0.242	1
ATR	0.0216146	-1.23199	0	0.242	1
GATAD2B	0.0216386	-1.19713	0	0.241	1
RASA3	0.0216386	-1.25062	0	0.241	1
DMXL2	0.0216386	-1.15268	0	0.241	1
PMVK	0.021661	1.3836	0.118	0.028	1
CAPN7	0.0216626	-1.10067	0	0.241	1
RBM33	0.0216818	-1.14016	0.059	0.333	1
SCAF11	0.0217137	-0.72	0.118	0.434	1
COL18A1	0.0218555	-1.51729	0	0.241	1
SPON1	0.0219267	-0.964018	0.176	0.523	1
ISOC2	0.0219447	0.999262	0.118	0.028	1
FAR1	0.0220012	-1.07339	0	0.24	1
OSBPL9	0.0220237	-0.381336	0.118	0.461	1
FILIP1	0.02205	-1.40204	0	0.24	1
COL21A1	0.0220989	-1.53211	0	0.24	1
RPS6KA1	0.0221574	1.15548	0.059	0.008	1
AC068305.2	0.0221791	1.01473	0.059	0.008	1
SNX1	0.0221969	-1.12611	0	0.24	1
COL6A1	0.0222348	-1.03117	0.176	0.525	1
ATP5MD	0.0222592	1.98112	0.176	0.057	1
TOM1L2	0.0222707	-1.17119	0	0.24	1
SH3RF1	0.0222953	-1.24167	0	0.24	1
IL4R	0.02232	-1.30187	0	0.24	1
NSRP1	0.02232	-1.16591	0	0.24	1
KLHL29	0.0223694	-1.42762	0	0.239	1
TIAL1	0.0224189	-1.09487	0	0.239	1
OGT	0.022444	-0.890027	0.059	0.344	1
AC124312.1	0.0224685	-1.11897	0	0.239	1
RDH14	0.022469	1.01213	0.118	0.028	1
IFNGR1	0.0225182	-1.10468	0	0.239	1
ACER3	0.0225681	-1.17672	0	0.239	1
R3HDM1	0.0225681	-1.20239	0	0.239	1
SLMAP	0.0226147	-1.16955	0.059	0.329	1
SMAGP	0.0226154	0.306308	0.059	0.008	1
TBX5	0.022618	-1.29666	0	0.239	1
ARMH3	0.022668	-1.17692	0	0.239	1
CEP192	0.022668	-1.10808	0	0.239	1
PRPF40A	0.022693	-1.14664	0	0.238	1
LIMA1	0.0226951	-0.773118	0.118	0.439	1
ARID2	0.022733	-0.750796	0.059	0.347	1
SLC15A3	0.0227623	0.769422	0.118	0.028	1
APPBP2	0.0227683	-1.1144	0	0.238	1
MYBBP1A	0.0228358	1.03156	0.118	0.028	1
GABRG3	0.0228826	1.07609	0.059	0.008	1
EFCAB14-AS1	0.0228826	0.982235	0.059	0.008	1
TMX3	0.0229195	-1.14591	0	0.238	1
SLAMF8	0.0230158	0.816358	0.059	0.008	1
HSPD1	0.0231745	-1.44551	0.059	0.334	1
TRIM56	0.0232248	-1.12009	0	0.237	1
SLC39A11	0.0232248	-1.19964	0	0.237	1
USP22	0.0232504	-1.11921	0	0.237	1
MYO1E	0.023276	-1.48672	0	0.237	1
CUL4A	0.023276	-1.11564	0	0.237	1
IRAK3	0.0232889	-0.850155	0.059	0.344	1
ZFAS1	0.0233002	2.02953	0.294	0.14	1
TRAK2	0.0233531	-1.3818	0	0.237	1
FRAS1	0.023412	-1.44395	0.059	0.337	1
KLC1	0.0234303	-1.11437	0	0.236	1
TSC22D3	0.0235337	-1.46364	0	0.236	1
SUGP2	0.0235337	-1.1851	0	0.236	1
HIBADH	0.0235856	-1.17459	0	0.236	1
OPN3	0.0236199	1.21815	0.059	0.009	1
NNAT	0.0236199	0.826228	0.059	0.009	1
ZNF518A	0.0236375	-1.11034	0	0.236	1
PUS3	0.0236879	0.990141	0.059	0.009	1
PIKFYVE	0.0236896	-1.09552	0	0.236	1
FAS	0.0237157	-1.11448	0	0.236	1
CHSY3	0.023794	-1.42004	0	0.235	1
SP3	0.0238202	-1.12665	0	0.235	1
CMIP	0.0238989	-1.18757	0	0.235	1
SMARCA2	0.0239096	-0.588049	0.059	0.346	1
SNX17	0.023922	1.26344	0.118	0.029	1
DYNC2LI1	0.0240305	-1.14511	0	0.235	1
ANKRD36C	0.0240305	-1.18833	0	0.235	1
CREB3L2	0.0240569	-1.22594	0	0.235	1
CSNK1G3	0.0240834	-1.08228	0	0.235	1
NEXN	0.0241363	-1.32224	0	0.235	1
DENND4C	0.024138	-1.15807	0.059	0.326	1
WASHC4	0.0241934	-0.336027	0.059	0.347	1
TBC1D22A	0.0241997	-0.640333	0.059	0.345	1
XYLT1	0.0242159	-1.47538	0	0.234	1
AKAP10	0.0242159	-1.06292	0	0.234	1
USP5	0.0242329	0.467925	0.118	0.028	1
BAG3	0.0242425	-1.83515	0	0.234	1
CRADD	0.0243759	-1.34998	0	0.234	1
RNF26	0.0243923	0.956112	0.059	0.009	1
MICU2	0.02451	-1.10236	0	0.234	1
STIM2	0.0245907	-1.18369	0	0.233	1
SIPA1L2	0.0246177	-1.325	0	0.233	1
AP2B1	0.0246447	-1.07676	0	0.233	1
PAFAH1B3	0.0247297	0.289482	0.059	0.009	1
SCARB2	0.0247821	-0.65001	0.176	0.538	1
SPTBN1	0.0248571	-0.710355	0.235	0.636	1
ZNF426	0.0249212	1.28269	0.118	0.029	1
APP	0.0249252	-0.688186	0.118	0.42	1
PLPP1	0.024968	-1.45986	0.059	0.317	1
PLXNC1	0.0249707	-1.26803	0	0.232	1
SERPINB1	0.0249731	1.08489	0.118	0.029	1
SCAF8	0.0249922	-1.15363	0.059	0.322	1
TRPC6	0.0250255	-1.94244	0	0.232	1
OPA1	0.0250255	-1.10994	0	0.232	1
CDH23	0.0250529	-1.4302	0	0.232	1
PRELP	0.0250803	-1.67005	0	0.232	1
ZBTB7C	0.0250803	-1.67998	0	0.232	1
RNMT	0.0251078	-1.13787	0	0.232	1
EPN2	0.0251903	-1.1424	0	0.232	1
XPO1	0.0253195	-0.638172	0.118	0.423	1
PPP1R12B	0.0253736	-0.632154	0.059	0.342	1
RPS6KA2	0.0254951	-1.349	0	0.231	1
MSI2	0.0254951	-1.17867	0	0.231	1
ARHGEF26	0.0254951	-1.26239	0	0.231	1
TNKS2	0.0256347	-1.02396	0	0.231	1
NOD1	0.0256627	-1.23575	0	0.231	1
UGCG	0.0256662	-0.381039	0.059	0.343	1
SWI5	0.025683	1.19034	0.118	0.029	1
CDC73	0.0257033	-1.08973	0.059	0.325	1
ACSL3	0.0257408	-1.3531	0.059	0.316	1
PPP4R3A	0.0257469	-1.11867	0	0.23	1
PTPRE	0.0257469	-1.46168	0	0.23	1
DDN-AS1	0.025802	0.325413	0.059	0.009	1
HSPH1	0.0258077	-2.37321	0.059	0.307	1
PLK1	0.0258263	0.358629	0.059	0.009	1
RARB	0.0258314	-1.30674	0	0.23	1
CMSS1	0.0258399	-1.43601	0.059	0.314	1
PCNX4	0.0258596	-1.11392	0	0.23	1
FUZ	0.0259151	1.20164	0.059	0.009	1
NFKB1	0.0259421	-1.26816	0.059	0.319	1
ZMIZ1	0.0260061	-0.648335	0.059	0.339	1
CASP6	0.0260406	1.45509	0.118	0.029	1
CNTNAP3B	0.0260489	0.975585	0.059	0.009	1
ZC3H7A	0.0260862	-1.06657	0	0.23	1
ZDHHC21	0.0260862	-1.01755	0	0.23	1
PIBF1	0.0262277	-1.16971	0.059	0.319	1
CDC27	0.0262586	-0.873845	0.059	0.334	1
CDKN3	0.0262937	0.334129	0.059	0.009	1
RPAP2	0.0263721	-1.08819	0	0.229	1
BCAR3	0.0264008	-1.19224	0	0.229	1
CUL3	0.0264818	-0.446536	0.059	0.34	1
RAB28	0.0265161	-1.13341	0	0.229	1
SOCS5	0.0265161	-1.18021	0	0.229	1
KDM4B	0.0265739	-1.1243	0	0.228	1
PFDN4	0.0267209	1.67389	0.118	0.03	1
PLN	0.0267373	1.15257	0.059	0.009	1
MIER1	0.0267771	-1.0642	0	0.228	1
C7	0.0268326	-1.61682	0.176	0.459	1
LPAR1	0.0268741	-1.15665	0.059	0.328	1
ECHDC3	0.0268881	1.04383	0.118	0.029	1
KLHDC3	0.0269562	0.954101	0.176	0.058	1
ADGRA3	0.0269817	-1.10932	0	0.227	1
CDR2	0.0270993	-1.16068	0	0.227	1
ANTXR1	0.0271203	-0.775378	0.118	0.429	1
PAXBP1	0.0272765	-1.05163	0	0.227	1
TRAPPC12	0.0273062	-1.09059	0	0.227	1
LRFN5	0.0273062	-1.54906	0	0.227	1
ENTPD1-AS1	0.0273062	-1.18006	0	0.227	1
C3orf14	0.0273644	0.315024	0.059	0.009	1
UFC1	0.0273649	0.498841	0.118	0.029	1
RNF111	0.0273655	-1.0042	0	0.226	1
FGGY	0.027425	-1.13775	0	0.226	1
TTBK2	0.027425	-1.08704	0	0.226	1
AC007319.1	0.0274846	-1.31117	0	0.226	1
ZRANB1	0.0275145	-1.1427	0	0.226	1
NNT	0.0275145	-1.07553	0	0.226	1
RHOBTB3	0.0275188	-0.751095	0.118	0.43	1
KIZ	0.0275743	-1.09901	0	0.226	1
ATE1	0.0275743	-1.09088	0	0.226	1
RB1	0.0276057	-1.12852	0.059	0.319	1
ST5	0.0276642	-1.20244	0	0.226	1
TRANK1	0.0276642	-1.1304	0	0.226	1
FBXO5	0.0277638	0.582318	0.059	0.009	1
FAM120B	0.0278629	-1.123	0.059	0.317	1
EDEM3	0.027875	-1.04491	0	0.225	1
UBA2	0.027875	-1.08622	0	0.225	1
MGA	0.0279052	-1.10213	0	0.225	1
CD47	0.0279354	-1.03896	0	0.225	1
PTAR1	0.0279657	-1.0339	0	0.225	1
SCP2	0.0280872	-1.14319	0	0.225	1
HOXB3	0.0281176	-1.10621	0	0.225	1
KIDINS220	0.0281295	-0.610202	0.059	0.334	1
CLK1	0.0281727	-1.2145	0.118	0.386	1
MFSD14C	0.0281786	-1.05054	0	0.225	1
LYPLAL1	0.0281786	-1.05667	0	0.225	1
PCGF5	0.0281917	-0.614782	0.059	0.334	1
SMOX	0.0282271	0.358115	0.059	0.009	1
GRB10	0.0282547	-0.849841	0.059	0.331	1
CEP170	0.0283376	-0.542396	0.059	0.335	1
SRSF5	0.0283515	-0.821541	0.059	0.329	1
ZNF304	0.0284214	0.950666	0.059	0.009	1
RCOR1	0.0284853	-1.10632	0	0.224	1
ELP2	0.0284853	-1.02353	0	0.224	1
DIP2A	0.0284853	-1.07223	0	0.224	1
BAZ1A	0.028547	-1.123	0	0.224	1
RAPGEF5	0.0285779	-1.58886	0	0.224	1
TRAM2	0.0285792	-1.21351	0.059	0.312	1
TOX2	0.0286398	-1.30511	0	0.224	1
VEGFC	0.0286398	-1.26106	0	0.224	1
SLK	0.0286708	-1.1149	0	0.223	1
RERG	0.0286708	-1.52201	0	0.223	1
IRF2	0.0286708	-1.04475	0	0.223	1
SLC2A3	0.0287018	-1.85532	0	0.223	1
ALG13	0.0287639	-1.04839	0	0.223	1
AURKAIP1	0.0287742	0.994972	0.118	0.03	1
ATRN	0.0288262	-1.06703	0	0.223	1
STARD13	0.0288309	-0.661124	0.118	0.435	1
MFHAS1	0.0288886	-1.16625	0	0.223	1
CFAP69	0.0289198	-1.17978	0	0.223	1
HADHB	0.0289823	-1.04918	0	0.223	1
KIF16B	0.029045	-1.10309	0	0.223	1
RBM25	0.0290611	-1.18768	0.059	0.314	1
GABPB1-AS1	0.0291708	-1.07011	0	0.222	1
PDZD2	0.0292023	-1.23703	0	0.222	1
CHST11	0.0292154	-0.860655	0.059	0.331	1
STX11	0.0292435	0.738746	0.059	0.009	1
TBC1D4	0.0292654	-1.17118	0	0.222	1
ZFYVE9	0.029297	-1.08638	0	0.222	1
GPCPD1	0.0293286	-1.0653	0	0.222	1
HNRNPAB	0.0293297	1.34496	0.176	0.059	1
POP7	0.0294233	0.339542	0.059	0.009	1
ZSWIM9	0.0294295	0.869804	0.118	0.03	1
NFX1	0.0294555	-1.09399	0	0.222	1
SLC30A7	0.0294873	-1.05354	0	0.222	1
PIAS2	0.0295191	-1.04111	0	0.222	1
ANXA11	0.0296148	-1.09712	0	0.221	1
MANBA	0.0296467	-1.13513	0	0.221	1
LNPEP	0.0296467	-1.03514	0	0.221	1
B4GALT1	0.0297427	-1.21467	0	0.221	1
SERPINH1	0.0297954	-1.08011	0.118	0.408	1
ETS1	0.0298391	-1.14882	0	0.221	1
MBTD1	0.0298712	-1.00695	0	0.221	1
H2AFY	0.0298712	-1.0839	0	0.221	1
TMCC1	0.0298886	-0.618109	0.059	0.331	1
LIMD1	0.0299357	-1.24883	0	0.221	1
UBE2E3	0.0299357	-1.09599	0	0.221	1
CECR2	0.0300002	-1.16297	0	0.221	1
FXR1	0.0301664	-0.431818	0.059	0.331	1
CACHD1	0.0302272	-1.16186	0	0.22	1
VTI1A	0.0302417	-0.750056	0.118	0.407	1
EXOC3-AS1	0.0302669	0.785934	0.059	0.009	1
SLC25A12	0.0303249	-1.05795	0	0.22	1
PBRM1	0.0303264	-1.12844	0.059	0.312	1
BAZ1B	0.0303902	-1.17911	0	0.22	1
UTY	0.0303903	-1.35365	0	0.22	1
SENP7	0.030423	-1.03097	0	0.22	1
KIFAP3	0.0304557	-1.02027	0	0.22	1
POLE4	0.0304902	0.759304	0.118	0.03	1
ZMYM4	0.0305163	1.41132	0.529	0.427	1
LHFPL2	0.0305213	-1.1838	0	0.219	1
ZFR	0.030578	-0.537194	0.059	0.329	1
RARS2	0.030587	-0.985554	0	0.219	1
NUP160	0.030587	-1.02032	0	0.219	1
TMEM245	0.0306528	-1.02807	0	0.219	1
WDR60	0.0306528	-1.13248	0	0.219	1
SLC35F5	0.0306528	-0.988716	0	0.219	1
AP1G1	0.0307188	-0.998607	0	0.219	1
RAB10	0.0307386	-0.541926	0.059	0.329	1
HP1BP3	0.0308413	-0.918526	0.118	0.407	1
GEMIN2	0.0308945	1.05648	0.118	0.03	1
SNRNP70	0.0309	-1.21966	0.059	0.308	1
YWHAB	0.030947	1.90627	0.235	0.1	1
SENP5	0.0309507	-1.06933	0	0.218	1
SAP18	0.0309646	1.5366	0.118	0.031	1
RPS6KA3	0.0310158	-0.78955	0.118	0.404	1
RPS3A	0.0310511	1.17023	0.235	0.092	1
HMBOX1	0.0310516	-1.04015	0.059	0.312	1
MTDH	0.031147	-0.581487	0.059	0.328	1
TMEM65	0.0311508	-1.08274	0	0.218	1
CPQ	0.031256	-1.13417	0.059	0.308	1
SHPRH	0.0313239	-1.11849	0.059	0.308	1
TNS2	0.0314194	-1.15258	0	0.217	1
PHF20	0.0314868	-1.05808	0	0.217	1
ATAD2B	0.0315501	-0.532794	0.059	0.327	1
HIF3A	0.0315544	-1.32287	0	0.217	1
MID1	0.0316561	-1.23133	0	0.217	1
ZNF618	0.0318603	-1.03386	0	0.217	1
CEP126	0.0319286	-1.15922	0	0.216	1
SHLD2	0.0320314	-1.07824	0	0.216	1
PDLIM5	0.0320361	-0.632867	0.059	0.326	1
BMPER	0.0320657	-1.53776	0	0.216	1
DEXI	0.0320782	1.42532	0.118	0.031	1
ARFGEF2	0.0321689	-1.0452	0	0.216	1
MRPL37	0.0321972	1.20041	0.118	0.031	1
SUPT3H	0.0322033	-1.16012	0	0.216	1
COPB1	0.0322378	-1.03936	0	0.216	1
MGP	0.03224	3.45915	0.412	0.258	1
TLN2	0.0323008	-1.37613	0.059	0.3	1
EFR3A	0.0323723	-0.500023	0.059	0.326	1
FBXW4	0.0323761	-1.02534	0	0.216	1
TRPM7	0.0324239	-1.12015	0.118	0.383	1
NFATC3	0.0324455	-1.04625	0	0.215	1
RBPJ	0.0324761	-0.948782	0.118	0.4	1
RHBDD1	0.0324802	-1.06454	0	0.215	1
TAOK3	0.0325453	0.25094	0.059	0.328	1
CTDSPL	0.0325682	-0.503605	0.059	0.326	1
SAMHD1	0.0325728	-0.877215	0.059	0.32	1
ITSN2	0.0326023	-1.10357	0.059	0.306	1
MIB1	0.0326826	-1.86404	0.059	0.309	1
TMEM161B-AS1	0.0326892	-1.12617	0	0.215	1
ELF1	0.0327229	-0.878996	0.059	0.319	1
EDNRA	0.0327592	-1.23078	0	0.215	1
NDUFAF2	0.0328293	-1.13778	0	0.215	1
CTDSPL2	0.0328293	-1.03083	0	0.215	1
ARHGEF11	0.0328293	-1.02899	0	0.215	1
FGFR1	0.0328734	-0.895066	0.059	0.319	1
RAB3GAP1	0.0329017	-0.557825	0.059	0.324	1
ATP11C	0.0329699	-1.0788	0	0.214	1
PLSCR4	0.0329733	-0.614141	0.059	0.324	1
PLEC	0.0330051	-1.26861	0	0.214	1
PAOX	0.0330492	0.328047	0.059	0.009	1
FOXK2	0.0330757	-1.06375	0	0.214	1
FLRT2	0.0330757	-1.51335	0	0.214	1
MRPS18B	0.0331172	1.03845	0.118	0.031	1
GNA12	0.0332384	-1.10625	0.059	0.308	1
HSD17B4	0.0332528	-0.987588	0	0.214	1
TRIB3	0.0333404	0.569444	0.059	0.009	1
PTPRA	0.0334073	-1.06622	0.059	0.307	1
DTWD1	0.0334613	-0.629187	0.059	0.322	1
SUN1	0.0334663	-1.03371	0	0.213	1
SLF2	0.0335021	-1.04057	0	0.213	1
TGM2	0.0335763	1.30399	0.529	0.404	1
KCND3	0.0336094	-1.36581	0	0.213	1
CCDC167	0.0336339	0.305195	0.059	0.009	1
SMURF2	0.0336754	-0.830569	0.059	0.318	1
TSC22D1	0.0336977	-1.05366	0.118	0.39	1
RAB11FIP3	0.0337531	-1.05831	0	0.213	1
SPG7	0.0337891	-1.0817	0	0.213	1
MDFIC	0.0337891	-1.09161	0	0.213	1
USP40	0.0338251	-1.01305	0	0.213	1
WDFY1	0.0338612	-1.01622	0	0.213	1
FBXL4	0.0339696	-0.960915	0	0.212	1
SPATA5	0.0339696	-1.13945	0	0.212	1
IL15RA	0.0340058	-1.0694	0	0.212	1
PRKD3	0.0340058	-0.969792	0	0.212	1
BRD2	0.0343171	2.66443	0.294	0.145	1
SMARCAD1	0.0343333	-0.946807	0	0.212	1
UHRF1	0.034353	0.957189	0.059	0.009	1
FAM85B	0.0344431	-1.01109	0	0.211	1
DMWD	0.0344723	0.683952	0.059	0.009	1
PRR14L	0.0344798	-1.11046	0	0.211	1
GRIK4	0.0344798	-1.26901	0	0.211	1
NRF1	0.0345165	-1.01485	0	0.211	1
AP3S1	0.0345165	-0.969825	0	0.211	1
STAT5B	0.0345533	-1.05088	0	0.211	1
SMARCA1	0.03459	-1.05172	0	0.211	1
SEMA5A	0.0346637	-1.58584	0	0.211	1
AC113346.2	0.0346819	0.603309	0.059	0.009	1
PRKAR2A	0.0347006	-1.04461	0	0.211	1
SCAPER	0.0347185	-0.599084	0.059	0.32	1
WDR33	0.0347375	-1.01961	0	0.211	1
DOCK6	0.0347745	-1.21245	0	0.211	1
ABLIM1	0.0348115	-1.22469	0	0.211	1
SLTM	0.0348209	-1.05888	0.059	0.306	1
SEC22B	0.0348485	-0.991389	0	0.211	1
TOMM7	0.0350044	1.90163	0.235	0.099	1
MIR34AHG	0.0350342	-1.08873	0	0.21	1
SMAP1	0.0351087	-1.05118	0	0.21	1
WASHC1	0.035146	-1.08167	0	0.21	1
OLA1	0.035146	-1.0421	0	0.21	1
AC084816.1	0.0351914	1.7365	0.059	0.01	1
SRRM2	0.0351914	-0.396614	0.118	0.425	1
RAPH1	0.0351981	-0.658267	0.059	0.319	1
LINC00407	0.0352066	1.09701	0.059	0.01	1
PHACTR2	0.0352411	-0.949311	0.059	0.312	1
ITGA7	0.0353431	0.805341	0.059	0.01	1
ANXA5	0.0353681	1.55064	0.412	0.257	1
LMBRD1	0.0354836	-0.97335	0	0.209	1
LGALS3	0.0355967	-1.11874	0	0.209	1
DCP1A	0.0356345	-0.995259	0	0.209	1
MICALL2	0.0356723	-1.08191	0	0.209	1
XPO4	0.0356723	-0.984884	0	0.209	1
CDV3	0.0357881	1.98422	0.235	0.102	1
DYNC1I2	0.0359001	-1.00535	0	0.209	1
MAOB	0.0359001	-1.27608	0	0.209	1
ATP10D	0.0359763	-0.975297	0	0.209	1
RPS6KC1	0.0360715	-1.06602	0.059	0.301	1
TAX1BP1	0.0361134	-1.03951	0.059	0.302	1
MUM1	0.0361292	-1.05216	0	0.208	1
NDUFB11	0.0361539	1.3546	0.118	0.032	1
CALHM5	0.0362029	0.295302	0.059	0.01	1
CNBD2	0.0362236	0.983113	0.059	0.01	1
ADAM12	0.0362826	-1.70952	0	0.208	1
CDC42EP2	0.0362855	0.942305	0.059	0.01	1
PRKRIP1	0.0363211	-1.07085	0	0.208	1
AL589666.1	0.0363583	0.296419	0.059	0.01	1
FANCC	0.0363596	-1.08383	0	0.208	1
ATP2B1	0.036434	-1.25159	0.059	0.295	1
ZSCAN16-AS1	0.0364639	1.15279	0.118	0.031	1
NUMA1	0.0364753	-1.04854	0	0.208	1
ASCC3	0.0364887	-0.747807	0.118	0.393	1
MPST	0.0365148	1.66717	0.176	0.063	1
TTTY14	0.0365914	-1.44619	0	0.207	1
SIPA1L3	0.0365914	-1.0863	0	0.207	1
ABHD17A	0.0365917	1.63922	0.176	0.062	1
DDX46	0.0366301	-1.04371	0	0.207	1
HINT1	0.0366375	1.45145	0.176	0.063	1
ZBTB5	0.0366563	1.03396	0.118	0.032	1
SCLT1	0.0366689	-1.12357	0	0.207	1
NCOA6	0.0366689	-0.964435	0	0.207	1
AC104123.1	0.0367855	-1.16181	0	0.207	1
[truncated: 5,559 more rows]

## Sheet: Myeloid cell
Gene	p_val	avg_log2FC	pct.1	pct.2	p_val_adj
RPL11	0	3.86085	0.748	0.031	0
SH3BGRL3	0	4.17587	0.8	0.038	0
RPS8	0	3.67848	0.661	0.021	0
S100A6	0	4.60947	0.8	0.036	0
S100A4	0	3.9001	0.687	0.025	0
RPS27	0	4.21582	0.557	0.016	0
RPS27A	0	3.28677	0.522	0.015	0
TMSB10	0	5.16547	0.922	0.054	0
RPL37A	0	4.05957	0.687	0.03	0
RPL32	0	4.20515	0.73	0.012	0
RPL15	0	3.55787	0.548	0.016	0
RPL14	0	3.24203	0.522	0.012	0
RPL29	0	3.85195	0.626	0.01	0
RPL35A	0	3.16779	0.461	0.009	0
RPL34	0	3.36895	0.513	0.012	0
RPS23	0	3.42164	0.539	0.009	0
RPS14	0	3.72968	0.713	0.012	0
RPS18	0	4.254	0.696	0.013	0
RPS10	0	2.91918	0.322	0.004	0
EEF1A1	0	4.49634	0.809	0.021	0
RPS12	0	3.82684	0.652	0.011	0
CYBB	0	3.09586	0.4	0.006	0
RPS4X	0	2.91779	0.426	0.007	0
RPL10	0	3.9922	0.687	0.023	0
RPL30	0	3.50407	0.548	0.014	0
RPL8	0	4.0266	0.73	0.016	0
RPL35	0	4.07308	0.643	0.015	0
RPLP2	0	3.83406	0.704	0.025	0
CTSD	0	4.81743	0.652	0.008	0
RPL27A	0	3.71738	0.67	0.015	0
RPS13	0	3.36431	0.443	0.009	0
FAU	0	3.74401	0.617	0.015	0
RPS3	0	3.53387	0.6	0.015	0
RPS24	0	4.04045	0.713	0.033	0
GAPDH	0	3.77927	0.748	0.034	0
RPL41	0	4.31096	0.704	0.017	0
RPLP0	0	2.93449	0.452	0.01	0
RPLP1	0	4.58982	0.843	0.017	0
RPS2	0	4.12669	0.774	0.02	0
RPL13	0	4.48018	0.791	0.017	0
RPL26	0	3.20334	0.409	0.006	0
RPL23A	0	2.91731	0.47	0.009	0
RPL19	0	3.6043	0.574	0.014	0
RPL38	0	3.55133	0.557	0.016	0
ATP5F1E	0	4.23956	0.696	0.027	0
RPS15	0	4.02802	0.739	0.017	0
OAZ1	0	3.37979	0.478	0.007	0
RPL36	0	3.92808	0.6	0.014	0
PET100	0	2.32418	0.33	0.005	0
RPL18A	0	3.76693	0.539	0.009	0
UBA52	0	3.7688	0.722	0.015	0
RPS19	0	4.27473	0.791	0.038	0
RPL18	0	3.33669	0.591	0.015	0
RPS11	0	3.71859	0.67	0.019	0
RPL28	0	4.42658	0.887	0.045	0
RPS5	0	2.74277	0.435	0.009	0
LGALS1	0	3.98955	0.626	0.025	0
RPL3	0	3.0935	0.548	0.009	0
RPL39	5.02368e-304	3.7239	0.496	0.015	1.6863e-299
RPL27	8.86177e-302	2.8239	0.426	0.011	2.97463e-297
RPL13A	2.71338e-301	3.38266	0.565	0.021	9.10801e-297
RPL37	3.87412e-294	3.88822	0.583	0.023	1.30043e-289
ACTG1	4.52432e-294	3.73107	0.713	0.037	1.51868e-289
RPS15A	3.60651e-288	2.92749	0.383	0.009	1.2106e-283
RPL36A	5.58907e-278	2.53997	0.278	0.004	1.87608e-273
RPL4	8.87685e-278	2.90247	0.426	0.012	2.97969e-273
UQCR11	2.23796e-277	2.48024	0.322	0.006	7.51215e-273
RPS26	6.72998e-277	3.17458	0.47	0.015	2.25905e-272
RPL23	2.91921e-263	2.86572	0.391	0.011	9.79892e-259
NDUFA13	5.35695e-260	2.34876	0.278	0.005	1.79817e-255
TMSB4X	7.52623e-260	5.23699	0.948	0.084	2.52633e-255
CFL1	5.32915e-259	3.85827	0.696	0.04	1.78883e-254
RPL7A	2.93645e-253	2.84074	0.452	0.016	9.85678e-249
RPS28	7.94162e-252	4.23195	0.678	0.039	2.66576e-247
ACTB	4.51176e-249	5.11374	0.922	0.081	1.51446e-244
ATP5MF	3.40248e-244	2.30272	0.278	0.005	1.14211e-239
MS4A7	2.07476e-242	2.05762	0.243	0.004	6.96436e-238
ELOB	7.05167e-242	2.84999	0.435	0.015	2.36703e-237
RPS6	1.04518e-241	3.17093	0.47	0.018	3.50834e-237
CALM2	2.21896e-240	2.20264	0.287	0.006	7.44839e-236
PPDPF	1.18633e-237	2.88933	0.4	0.013	3.98214e-233
EEF2	4.7164e-235	2.80045	0.391	0.012	1.58315e-230
UQCR10	5.77474e-222	2.67274	0.365	0.011	1.93841e-217
GSTP1	9.24609e-221	2.63128	0.391	0.013	3.10363e-216
COX8A	1.42173e-219	2.35209	0.278	0.006	4.77232e-215
COX7C	1.63065e-217	2.75329	0.348	0.011	5.47359e-213
PPIA	5.51237e-216	3.00292	0.539	0.028	1.85034e-211
TIMP1	1.673e-214	3.75499	0.461	0.02	5.61576e-210
SERF2	2.59808e-212	4.15212	0.826	0.076	8.72096e-208
RPL24	3.52864e-206	2.83604	0.417	0.017	1.18446e-201
PLEKHO2	1.25299e-204	1.66236	0.157	0.002	4.20592e-200
PFN1	8.16426e-203	3.88888	0.652	0.046	2.7405e-198
S100A11	2.89516e-201	4.51924	0.843	0.084	9.71818e-197
RPS25	6.01586e-200	2.98579	0.47	0.023	2.01934e-195
RPS29	5.76596e-197	3.67073	0.53	0.03	1.93546e-192
OST4	1.05686e-196	2.15058	0.278	0.007	3.54756e-192
CST3	3.71057e-191	3.50853	0.6	0.041	1.24553e-186
PTMA	1.47434e-188	3.73194	0.739	0.066	4.94891e-184
RPSA	2.68122e-185	2.8248	0.443	0.022	9.00006e-181
S100A10	3.2156e-184	3.65097	0.591	0.041	1.07938e-179
RPL17	2.43393e-182	1.35135	0.148	0.002	8.16997e-178
MYL6	3.96951e-179	3.40126	0.626	0.048	1.33244e-174
MIF	2.02293e-178	1.9094	0.217	0.005	6.79036e-174
EIF5A	5.5937e-178	2.06433	0.296	0.009	1.87764e-173
RPL7	6.31088e-177	2.51182	0.296	0.009	2.11837e-172
RPL10A	1.00884e-173	2.35476	0.33	0.012	3.38636e-169
GABARAP	1.56572e-172	2.0045	0.217	0.005	5.25565e-168
TPT1	9.04792e-172	4.14948	0.73	0.072	3.03711e-167
RPL21	1.01624e-171	2.97584	0.496	0.03	3.4112e-167
S100A9	4.0965e-169	3.935	0.6	0.045	1.37507e-164
RPS17	2.08619e-168	1.79038	0.191	0.004	7.00272e-164
NDUFB11	6.9387e-165	1.87508	0.252	0.007	2.32911e-160
RPS7	2.11083e-162	2.59538	0.348	0.015	7.08543e-158
BLOC1S1	2.58156e-160	1.70452	0.183	0.004	8.66552e-156
EIF1	7.18648e-160	3.10061	0.539	0.04	2.41228e-155
NEDD8	3.91668e-159	1.58946	0.191	0.004	1.31471e-154
BAIAP2L1	7.44958e-155	1.78357	0.174	0.003	2.5006e-150
RPL6	1.66282e-153	2.78988	0.409	0.023	5.5816e-149
IFITM3	1.53247e-149	2.94977	0.383	0.02	5.14404e-145
TOMM7	5.38837e-149	2.15362	0.287	0.011	1.80871e-144
TMA7	8.65421e-149	2.72416	0.383	0.02	2.90496e-144
RPS3A	7.0605e-144	2.57755	0.357	0.018	2.37e-139
COX16	6.72648e-143	0.864539	0.096	0.001	2.25788e-138
SRP14	1.99181e-141	2.73201	0.409	0.025	6.68592e-137
OOEP	4.34133e-136	2.07816	0.157	0.003	1.45725e-131
POLR2L	6.94374e-134	2.0789	0.261	0.01	2.33081e-129
RPS21	2.86458e-133	3.08621	0.443	0.031	9.61554e-129
SEC61G	1.82978e-128	2.06657	0.27	0.011	6.14202e-124
COX6B1	1.57609e-123	2.41002	0.322	0.017	5.29047e-119
AIF1	5.10108e-122	2.83641	0.47	0.038	1.71228e-117
NDUFA3	5.0383e-121	2.01669	0.252	0.01	1.6912e-116
FKBP1A	5.99476e-119	1.38604	0.157	0.004	2.01226e-114
HIGD2A	4.57574e-117	1.47802	0.13	0.002	1.53594e-112
HLA-DMA	6.32378e-116	2.3254	0.278	0.014	2.1227e-111
NDUFA1	9.69701e-115	2.01762	0.278	0.014	3.25499e-110
ATP6V1F	1.08176e-114	2.35654	0.33	0.02	3.63115e-110
NDUFA4	3.3006e-114	2.24546	0.287	0.015	1.10791e-109
KRTCAP2	7.88131e-114	1.57271	0.157	0.004	2.64552e-109
UBL5	3.44677e-112	2.02047	0.27	0.013	1.15698e-107
TUBB	6.58062e-111	2.52567	0.339	0.022	2.20892e-106
GPX4	2.42204e-110	3.04231	0.557	0.062	8.13005e-106
LIMD2	2.50719e-106	0.957272	0.07	0.001	8.41589e-102
PRDX5	3.54003e-106	1.56561	0.165	0.005	1.18828e-101
NUP62	6.72572e-106	1.09955	0.078	0.001	2.25762e-101
ARPC4	3.10938e-105	1.33997	0.139	0.003	1.04372e-100
HCST	3.05106e-104	2.51779	0.339	0.023	1.02415e-99
VIM	1.62635e-103	3.61402	0.817	0.164	5.45918e-99
VKORC1	3.90229e-101	1.25127	0.104	0.002	1.30988e-96
S100A8	6.05252e-101	3.87048	0.47	0.046	2.03165e-96
ARL2	2.00333e-100	0.801514	0.078	0.001	6.72458e-96
RPL22	6.92857e-100	2.75172	0.383	0.031	2.32571e-95
NPC2	3.3194e-99	2.90115	0.574	0.074	1.11422e-94
LEPROT	6.20974e-99	1.11192	0.087	0.001	2.08442e-94
NDUFS5	8.63604e-99	2.05532	0.243	0.012	2.89886e-94
C19orf53	1.27369e-98	1.33197	0.174	0.006	4.27539e-94
UQCRQ	3.47936e-97	1.90514	0.243	0.012	1.16792e-92
TRMT112	1.28516e-96	1.57063	0.183	0.007	4.31391e-92
NDUFA11	7.83847e-96	1.35595	0.13	0.003	2.63114e-91
SSR4	4.5279e-95	1.96927	0.27	0.016	1.51988e-90
PSMA6	5.53361e-95	0.773402	0.087	0.001	1.85747e-90
CHCHD2	6.05795e-95	2.18276	0.287	0.018	2.03347e-90
TAGLN2	1.11152e-94	2.03104	0.304	0.02	3.73105e-90
COX6A1	6.66791e-94	1.48745	0.148	0.004	2.23822e-89
NDUFB8	7.51035e-94	1.37719	0.113	0.002	2.521e-89
GADD45GIP1	2.28026e-92	1.51698	0.139	0.004	7.65416e-88
CLIC1	1.17121e-91	2.62527	0.417	0.041	3.9314e-87
IFI30	1.51816e-91	1.20788	0.122	0.003	5.09602e-87
SLC25A6	4.81533e-91	2.04429	0.296	0.02	1.61636e-86
RETN	9.48232e-91	2.19199	0.226	0.011	3.18293e-86
TMEM251	2.89111e-90	0.713691	0.052	0	9.70459e-86
PSMB8-AS1	2.98279e-90	0.48759	0.052	0	1.00123e-85
NHP2	9.13959e-90	1.20365	0.122	0.003	3.06789e-85
ANAPC11	6.92902e-89	1.62332	0.191	0.008	2.32586e-84
KDELR2	4.30539e-88	0.92136	0.087	0.001	1.44519e-83
PRDX1	7.02442e-87	2.50169	0.417	0.042	2.35789e-82
AURKAIP1	6.00406e-85	1.99694	0.252	0.015	2.01538e-80
TWF2	1.68492e-84	1.41103	0.148	0.005	5.65576e-80
TMEM258	5.77227e-84	1.603	0.226	0.012	1.93758e-79
UQCRB	2.45757e-83	2.07014	0.252	0.016	8.24932e-79
FTL	2.33993e-82	5.10782	0.974	0.402	7.85443e-78
RPS16	4.58787e-82	2.91951	0.496	0.065	1.54001e-77
HNRNPUL2	1.64661e-81	0.777234	0.061	0.001	5.52717e-77
VAMP8	2.72258e-81	2.53855	0.47	0.057	9.13888e-77
B2M	1.65031e-80	3.51128	0.974	0.407	5.53959e-76
FTH1	1.82671e-79	4.52065	0.974	0.431	6.13173e-75
SMDT1	5.16671e-79	1.49419	0.174	0.008	1.73431e-74
RPL36AL	7.66005e-79	1.71704	0.226	0.013	2.57125e-74
CSTB	1.15453e-78	3.45145	0.722	0.159	3.8754e-74
TYROBP	3.80663e-78	3.3605	0.765	0.186	1.27777e-73
APOO	3.84695e-78	2.45466	0.191	0.009	1.29131e-73
NDUFB10	5.22188e-78	1.72689	0.183	0.009	1.75283e-73
TUBA1B	1.83456e-76	2.5576	0.357	0.035	6.15805e-72
NDUFB7	3.79369e-76	2.01669	0.261	0.018	1.27343e-71
COX4I1	9.60431e-76	2.64586	0.452	0.058	3.22388e-71
IFNAR2	1.43332e-75	0.884363	0.07	0.001	4.81124e-71
TAP2	3.71539e-75	0.809527	0.052	0	1.24714e-70
WDR83OS	8.16862e-74	1.10039	0.122	0.004	2.74196e-69
IFITM2	9.44887e-74	2.42265	0.252	0.018	3.1717e-69
PTMS	4.4551e-73	1.59161	0.157	0.007	1.49544e-68
DSTN	1.41309e-72	1.48567	0.191	0.01	4.74332e-68
POLR2J3.1	4.89838e-72	0.820971	0.07	0.001	1.64424e-67
RAB5C	1.02369e-71	1.15009	0.113	0.003	3.43621e-67
C9orf16	9.74916e-71	1.81028	0.217	0.014	3.2725e-66
EEF1B2	1.54958e-70	1.9892	0.261	0.02	5.20146e-66
CSNK2B	5.88034e-70	0.895286	0.087	0.002	1.97385e-65
RPL12	6.01946e-70	2.91766	0.478	0.071	2.02055e-65
COMMD7	2.64807e-69	0.637509	0.052	0.001	8.88877e-65
PRELID1	3.83433e-69	1.80091	0.235	0.016	1.28707e-64
NDUFC2	1.38438e-68	0.966966	0.096	0.002	4.64694e-64
ATP5MG	6.4654e-68	2.31872	0.426	0.056	2.17024e-63
SOD2	1.39331e-67	2.39231	0.226	0.016	4.67693e-63
ROMO1	4.48302e-65	1.51802	0.148	0.007	1.50482e-60
RPL5	1.75723e-64	2.52386	0.426	0.06	5.89851e-60
HEXA	1.81264e-64	1.15813	0.113	0.004	6.08448e-60
LYZ	3.5477e-64	3.33463	0.574	0.114	1.19086e-59
ITPRIPL2	3.64491e-64	0.884658	0.061	0.001	1.22349e-59
SNRPD2	6.90978e-64	1.33487	0.174	0.01	2.31941e-59
CD52	2.55748e-63	2.40067	0.304	0.031	8.5847e-59
C4orf48	3.18633e-63	1.77883	0.226	0.017	1.06956e-58
ATP5ME	3.92389e-63	2.36958	0.383	0.048	1.31713e-58
TRAPPC1	9.02345e-63	1.46246	0.157	0.008	3.0289e-58
ATP5MC2	1.15745e-62	2.42802	0.409	0.056	3.88522e-58
CD68	1.31581e-62	2.71677	0.557	0.108	4.41679e-58
TXNDC17	3.94791e-62	1.45911	0.157	0.008	1.3252e-57
HLA-DRA	4.31784e-62	3.53941	0.765	0.242	1.44937e-57
COMMD6	1.03856e-61	1.45698	0.165	0.009	3.48613e-57
TSPO	6.6337e-61	2.45289	0.461	0.073	2.22673e-56
BLOC1S6	6.93907e-61	0.759662	0.061	0.001	2.32924e-56
PSMA2	7.23783e-61	0.750884	0.061	0.001	2.42952e-56
ALKBH7	7.34732e-61	0.928563	0.104	0.003	2.46628e-56
SDHD	9.81662e-61	0.634695	0.07	0.001	3.29514e-56
PPIB	1.3296e-60	2.20332	0.27	0.025	4.46307e-56
APOBEC3C	5.08584e-60	0.710666	0.052	0.001	1.70716e-55
NDUFA7	5.2282e-60	0.600237	0.052	0.001	1.75495e-55
PSMA3-AS1	5.67954e-60	0.690724	0.052	0.001	1.90645e-55
PTPMT1	5.91955e-60	0.577066	0.052	0.001	1.98702e-55
NOP10	1.14082e-59	2.26108	0.278	0.027	3.82938e-55
APOC1	1.20804e-59	3.55174	0.461	0.074	4.05503e-55
NDUFA2	3.01601e-59	1.44942	0.191	0.013	1.01239e-54
RPL9	8.34366e-59	2.33468	0.313	0.035	2.80072e-54
BTF3	1.17991e-58	1.61679	0.252	0.022	3.96061e-54
CAPNS1	1.55446e-58	1.89493	0.27	0.026	5.21787e-54
TIMM13	7.91198e-58	1.55248	0.174	0.011	2.65581e-53
COX5B	4.61967e-57	2.32231	0.243	0.022	1.55068e-52
CKLF	1.10157e-56	1.1058	0.078	0.002	3.69763e-52
MRPL51	2.48488e-56	1.06227	0.096	0.003	8.341e-52
TOMM5	2.7998e-56	0.700361	0.07	0.002	9.39809e-52
NDUFA9	3.3197e-56	0.619109	0.052	0.001	1.11432e-51
PPP3R1	3.34122e-56	0.503708	0.052	0.001	1.12155e-51
SLC35F6	3.56422e-56	0.481807	0.052	0.001	1.1964e-51
RARRES3	7.63558e-56	0.918692	0.104	0.004	2.56303e-51
SMIM7	2.9778e-55	0.770811	0.061	0.001	9.99559e-51
SLC25A5	5.22011e-55	1.39942	0.165	0.01	1.75223e-50
CHMP3	4.06187e-54	1.23226	0.122	0.005	1.36345e-49
RNASET2	1.06287e-53	1.55227	0.174	0.012	3.56775e-49
SELENOH	1.68943e-53	0.821392	0.078	0.002	5.67092e-49
COX6C	1.90897e-53	2.18059	0.296	0.034	6.40784e-49
TAF9	7.91053e-53	0.4359	0.052	0.001	2.65533e-48
MYL12A	8.91476e-53	2.22243	0.278	0.03	2.99242e-48
RNF181	9.79408e-53	1.70493	0.183	0.013	3.28758e-48
COPS9	1.2182e-51	1.48426	0.139	0.008	4.08915e-47
RPS9	1.29267e-50	2.74452	0.73	0.261	4.33909e-46
CHMP1B	1.72284e-50	0.497552	0.061	0.001	5.78307e-46
CYBA	3.07861e-49	2.62471	0.713	0.234	1.0334e-44
PYCARD	8.04021e-49	1.76364	0.27	0.03	2.69886e-44
CTDNEP1	1.86453e-48	0.939387	0.096	0.004	6.25868e-44
DBI	3.45066e-48	1.8033	0.235	0.023	1.15828e-43
DYNLL1	4.65747e-48	1.32874	0.157	0.01	1.56337e-43
RHOC	8.55761e-48	1.11498	0.104	0.005	2.87253e-43
ARL6IP1	1.42004e-47	0.893647	0.07	0.002	4.76664e-43
AL136454.1	3.21606e-47	0.638544	0.052	0.001	1.07953e-42
EIF6	8.25376e-47	0.94078	0.096	0.004	2.77054e-42
CD74	8.39448e-47	3.3045	0.8	0.396	2.81777e-42
PPP1CA	3.08671e-46	2.0236	0.217	0.021	1.03612e-41
HLA-B	7.44102e-46	2.74386	0.817	0.403	2.49773e-41
CCDC85B	9.24345e-46	0.951023	0.113	0.006	3.10275e-41
APRT	1.3911e-45	1.25577	0.139	0.009	4.66949e-41
LRMDA	1.56277e-45	-3.46754	0.104	0.824	5.24574e-41
NAA10	8.14961e-45	0.560102	0.061	0.002	2.73558e-40
ALDOA	9.25481e-45	0.79731	0.078	0.003	3.10656e-40
PFDN5	1.07798e-44	2.44758	0.53	0.13	3.61845e-40
EMP3	1.65236e-44	2.45871	0.4	0.072	5.54649e-40
HLA-DPA1	2.13748e-44	2.6763	0.513	0.126	7.17488e-40
COX7A2	1.46916e-43	1.73816	0.261	0.032	4.93154e-39
MINOS1	1.10071e-42	0.723259	0.078	0.003	3.69475e-38
TMEM14B	1.18376e-42	0.617139	0.052	0.001	3.97353e-38
TNFSF12	1.21309e-42	0.564121	0.052	0.001	4.07198e-38
CD63	1.30985e-42	2.68822	0.539	0.141	4.39676e-38
VAT1	8.44044e-42	1.7647	0.183	0.016	2.8332e-37
TPI1	2.57857e-41	2.10036	0.322	0.05	8.65549e-37
FMNL2	5.65674e-41	-3.69053	0.13	0.777	1.8988e-36
DPYD	8.70901e-41	-2.46965	0.261	0.863	2.92335e-36
CALR	1.55285e-40	2.91226	0.426	0.092	5.21244e-36
DUSP23	5.67958e-40	0.955426	0.104	0.006	1.90647e-35
YBX1	7.66325e-40	2.61414	0.487	0.126	2.57232e-35
RAN	1.14843e-39	1.2008	0.139	0.01	3.85492e-35
PSME1	4.34963e-39	1.86925	0.278	0.04	1.46004e-34
DOCK4	6.61549e-39	-3.16933	0.148	0.783	2.22062e-34
MAMDC2	9.69196e-39	1.40027	0.113	0.007	3.2533e-34
MYL12B	9.82582e-39	1.73356	0.235	0.029	3.29823e-34
AP2S1	1.36064e-38	2.04731	0.357	0.064	4.56726e-34
VAMP5	1.85504e-38	2.19994	0.313	0.051	6.22681e-34
ZFAND3	3.06954e-38	-2.85779	0.113	0.765	1.03035e-33
RACK1	3.54172e-38	2.29832	0.339	0.061	1.18885e-33
ARPC1B	3.56526e-38	2.13986	0.383	0.075	1.19675e-33
SLC8A1	6.93608e-38	-3.05522	0.174	0.774	2.32823e-33
FCER1G	7.48972e-38	2.68425	0.565	0.175	2.51407e-33
RPS19BP1	9.66767e-38	1.21771	0.139	0.011	3.24515e-33
MAML2	9.93616e-38	-3.13329	0.122	0.757	3.33527e-33
FNDC3B	2.03077e-37	-2.61701	0.217	0.81	6.8167e-33
PLXDC2	2.13817e-37	-2.67905	0.209	0.805	7.17719e-33
MT2A	2.37709e-37	3.74763	0.435	0.101	7.97918e-33
CHST11	4.46442e-37	-2.93084	0.157	0.772	1.49857e-32
PSAP	7.26336e-37	2.55728	0.843	0.563	2.43809e-32
NDUFB1	9.38582e-37	1.85026	0.27	0.04	3.15054e-32
TMEM256	1.826e-36	0.678774	0.061	0.002	6.12933e-32
HLA-DQB1	2.6912e-36	2.40703	0.496	0.134	9.03354e-32
HLA-DRB1	2.80085e-36	2.78355	0.635	0.244	9.4016e-32
CHCHD5	3.48707e-36	0.968942	0.087	0.004	1.1705e-31
PSMB10	4.05067e-36	0.84191	0.087	0.004	1.35969e-31
NDUFC1	5.84663e-36	1.45018	0.174	0.017	1.96254e-31
PEA15	8.35043e-36	1.29169	0.13	0.01	2.80299e-31
SF3B5	1.0342e-35	1.36446	0.174	0.017	3.4715e-31
HLA-A	1.30548e-35	2.50481	0.713	0.327	4.38211e-31
COA3	2.74379e-35	0.536871	0.07	0.003	9.21008e-31
NDUFB2	5.49424e-35	2.07139	0.261	0.039	1.84425e-30
PSME2	1.30216e-34	2.24215	0.296	0.05	4.37095e-30
SNRPF	1.34937e-34	1.1756	0.148	0.013	4.52943e-30
PSMC3	2.23508e-34	1.19539	0.13	0.01	7.50248e-30
EIF3G	2.38174e-34	1.61705	0.226	0.03	7.99479e-30
CRIP1	2.81745e-34	0.409158	0.052	0.002	9.45734e-30
SSH2	3.90638e-34	-2.72262	0.113	0.73	1.31125e-29
PSMB3	3.91404e-34	1.71444	0.243	0.035	1.31383e-29
COX7B	4.70133e-34	1.80452	0.235	0.033	1.57809e-29
GNG5	8.4719e-34	2.26138	0.304	0.055	2.84376e-29
ETV6	2.16601e-33	-2.56831	0.183	0.753	7.27064e-29
LAMTOR2	2.24723e-33	1.683	0.209	0.026	7.54327e-29
CTSS	2.63409e-33	2.15476	0.783	0.432	8.84184e-29
DRAP1	5.16847e-33	1.62341	0.226	0.031	1.7349e-28
LAPTM5	5.41905e-33	2.50487	0.722	0.358	1.81901e-28
SPCS1	3.87999e-32	0.961938	0.122	0.01	1.3024e-27
LPP	6.70074e-32	-2.53959	0.13	0.717	2.24924e-27
RAB13	6.97841e-32	1.42148	0.139	0.013	2.34244e-27
ARHGAP26	8.0717e-32	-2.55324	0.157	0.744	2.70943e-27
RBM47	1.01481e-31	-2.27023	0.226	0.792	3.40643e-27
POLR2J	1.07703e-31	0.919902	0.113	0.008	3.61525e-27
GNAQ	1.65419e-31	-2.44823	0.157	0.742	5.55263e-27
LAMTOR4	3.32549e-31	1.51415	0.243	0.037	1.11627e-26
ATXN1	5.91414e-31	-2.57189	0.087	0.688	1.9852e-26
PSMD10	1.055e-30	0.729394	0.087	0.005	3.54132e-26
GRN	1.12978e-30	2.51118	0.591	0.229	3.79234e-26
ARPC5	1.1347e-30	2.38986	0.548	0.193	3.80883e-26
ATP5MC3	1.22713e-30	1.83713	0.226	0.033	4.1191e-26
SBF2	1.41024e-30	-2.54674	0.13	0.702	4.73376e-26
HMGA1	4.02616e-30	1.15413	0.122	0.01	1.35146e-25
ATP5MPL	5.56209e-30	1.67694	0.226	0.034	1.86703e-25
PDE4B	7.81104e-30	-2.89086	0.13	0.694	2.62193e-25
PPP1R14B	1.04096e-29	0.874256	0.096	0.006	3.49421e-25
LAMTOR5	1.3461e-29	1.22195	0.165	0.019	4.51844e-25
EMC6	1.3596e-29	0.405047	0.07	0.003	4.56377e-25
MRPL40	3.21378e-29	0.962988	0.078	0.004	1.07877e-24
RPL31	3.98461e-29	2.03737	0.322	0.069	1.33751e-24
FMN1	6.38236e-29	-2.80941	0.104	0.67	2.14237e-24
TMEM176A	8.01221e-29	1.5027	0.174	0.021	2.68946e-24
TBC1D5	9.18003e-29	-2.52453	0.104	0.67	3.08146e-24
YIF1A	1.10707e-28	0.909386	0.087	0.005	3.7161e-24
MRPL54	1.17643e-28	0.590444	0.052	0.002	3.94892e-24
SYF2	1.21224e-28	1.37798	0.183	0.023	4.06912e-24
FCGR3A	1.26084e-28	2.11788	0.557	0.206	4.23226e-24
CD81	1.35357e-28	2.18496	0.374	0.093	4.54353e-24
CISD3	2.35372e-28	0.897509	0.113	0.009	7.90073e-24
NCL	2.60834e-28	1.66004	0.209	0.031	8.75541e-24
ATP5PF	3.26807e-28	1.37648	0.157	0.018	1.09699e-23
DENND1A	4.05154e-28	-2.47254	0.113	0.664	1.35998e-23
ZSWIM6	6.30774e-28	-2.35725	0.139	0.694	2.11732e-23
SPIDR	6.48568e-28	-2.40419	0.096	0.669	2.17705e-23
HSPE1	6.99244e-28	0.958308	0.096	0.007	2.34715e-23
UTRN	8.16831e-28	-2.2412	0.2	0.729	2.74186e-23
SET	8.89913e-28	1.90722	0.226	0.037	2.98717e-23
PTRHD1	9.23466e-28	0.717873	0.052	0.002	3.0998e-23
ATP5F1D	1.18239e-27	1.58097	0.209	0.031	3.96891e-23
TCEAL8	1.2565e-27	0.799151	0.087	0.006	4.21769e-23
NDUFAF3	1.80446e-27	1.03617	0.078	0.005	6.05704e-23
ATP5F1B	3.39942e-27	1.76605	0.261	0.048	1.14108e-22
CD14	3.6397e-27	2.28947	0.348	0.083	1.22174e-22
SUMO3	3.76644e-27	1.20999	0.139	0.015	1.26428e-22
MZT2B	4.03646e-27	1.16076	0.13	0.013	1.35492e-22
GCHFR	4.07152e-27	1.84028	0.183	0.025	1.36669e-22
NDUFB3	4.49787e-27	1.25926	0.148	0.016	1.5098e-22
MED13L	6.92514e-27	-2.294	0.148	0.683	2.32456e-22
ANKRD44	7.24399e-27	-2.68654	0.096	0.618	2.43159e-22
RUNX1	7.4698e-27	-2.06725	0.243	0.748	2.50739e-22
ATP6V0B	7.94211e-27	1.95857	0.452	0.14	2.66593e-22
ELMO1	8.60061e-27	-2.37439	0.096	0.644	2.88697e-22
ATP5PD	1.1179e-26	1.19903	0.148	0.017	3.75247e-22
TMBIM6	1.13324e-26	2.04702	0.357	0.09	3.80394e-22
MARCKS	1.31922e-26	2.18287	0.374	0.097	4.42823e-22
AKAP13	1.46072e-26	-1.90063	0.243	0.762	4.90319e-22
LST1	1.83491e-26	2.22753	0.426	0.122	6.15926e-22
GNB2	1.91802e-26	1.93962	0.27	0.053	6.43823e-22
PTPRJ	2.04885e-26	-2.30848	0.148	0.682	6.87739e-22
CAPG	2.18472e-26	2.06144	0.339	0.082	7.33346e-22
COPE	2.98467e-26	1.52748	0.217	0.035	1.00186e-21
RABAC1	3.81902e-26	0.963377	0.113	0.01	1.28193e-21
SIVA1	4.28724e-26	0.970778	0.113	0.01	1.4391e-21
DOCK2	4.84766e-26	-2.01613	0.183	0.716	1.62721e-21
H3F3B	9.20897e-26	2.08513	0.496	0.172	3.09118e-21
ASAP1	9.75547e-26	-2.37195	0.104	0.639	3.27462e-21
EEF1D	1.32409e-25	1.9261	0.4	0.111	4.44457e-21
ADI1	1.72155e-25	1.08963	0.104	0.009	5.77871e-21
FOXN3	2.76019e-25	-2.34702	0.096	0.631	9.26514e-21
POLR2I	2.88245e-25	0.416889	0.052	0.002	9.67551e-21
C4orf3	3.95135e-25	1.52299	0.183	0.026	1.32635e-20
YWHAH	1.59123e-24	1.58361	0.165	0.022	5.34127e-20
TBC1D22A	2.26662e-24	-2.30982	0.078	0.6	7.60836e-20
CYTH1	2.36935e-24	-2.26159	0.13	0.633	7.95319e-20
AC016831.7	2.49364e-24	-2.33006	0.07	0.593	8.37042e-20
ENO1	2.76997e-24	2.10504	0.47	0.165	9.29795e-20
MT1X	2.79094e-24	3.24583	0.122	0.013	9.36836e-20
NDUFS6	3.04535e-24	1.76087	0.217	0.038	1.02223e-19
EXOC4	3.24104e-24	-2.35234	0.078	0.594	1.08792e-19
ABR	4.32451e-24	-2.33182	0.104	0.613	1.45161e-19
TRIO	4.45293e-24	-2.25447	0.096	0.61	1.49472e-19
ATG7	4.67701e-24	-2.21116	0.139	0.647	1.56993e-19
FTX	4.68148e-24	-2.26066	0.122	0.62	1.57143e-19
TCF12	4.71142e-24	-2.15779	0.157	0.653	1.58148e-19
PRKCE	4.74132e-24	-2.62057	0.061	0.562	1.59152e-19
IFI6	7.01153e-24	1.62151	0.209	0.036	2.35356e-19
LY6E	7.05934e-24	1.6259	0.2	0.033	2.36961e-19
C1QBP	7.90755e-24	0.747083	0.096	0.008	2.65433e-19
FKBP5	8.66333e-24	-2.47675	0.13	0.628	2.90802e-19
TPM3	1.01521e-23	1.98496	0.496	0.188	3.40776e-19
CUX1	1.01882e-23	-2.25974	0.104	0.615	3.41988e-19
BUD31	1.05683e-23	1.04336	0.096	0.008	3.54747e-19
DLEU2	1.19377e-23	-2.23251	0.113	0.621	4.00711e-19
SLC39A11	1.20979e-23	-2.46678	0.078	0.58	4.0609e-19
UCP2	1.26048e-23	2.08794	0.287	0.065	4.23104e-19
TBXAS1	1.65041e-23	-2.07261	0.157	0.659	5.53994e-19
KMT2C	2.17186e-23	-2.02424	0.13	0.641	7.29028e-19
COX14	3.07817e-23	0.766644	0.052	0.002	1.03325e-18
DOCK8	3.70082e-23	-1.7245	0.27	0.75	1.24225e-18
FOXP1	4.0065e-23	-2.13213	0.113	0.624	1.34486e-18
FAM49B	4.37872e-23	-1.7984	0.261	0.742	1.4698e-18
MACF1	4.50439e-23	-1.75493	0.2	0.719	1.51199e-18
ARHGDIA	4.98229e-23	1.85598	0.287	0.066	1.67241e-18
MRFAP1	6.047e-23	1.05531	0.087	0.007	2.0298e-18
RPS20	6.40045e-23	1.75084	0.322	0.082	2.14844e-18
TARDBP	8.88368e-23	0.907734	0.061	0.003	2.98198e-18
SMIM37	1.0003e-22	1.19659	0.104	0.01	3.3577e-18
FUOM	1.58851e-22	0.804495	0.104	0.01	5.33215e-18
EDF1	1.75418e-22	1.54569	0.226	0.043	5.88826e-18
RNF149	1.91726e-22	-1.9752	0.217	0.69	6.43566e-18
ACSL1	2.56316e-22	-1.9818	0.27	0.732	8.60375e-18
DIAPH2	2.71757e-22	-2.09929	0.13	0.621	9.12206e-18
EIF3K	3.02033e-22	1.74935	0.278	0.064	1.01384e-17
RAD51B	3.19802e-22	-2.76928	0.035	0.515	1.07348e-17
BACH1	3.74329e-22	-1.99736	0.2	0.677	1.25651e-17
PCNX1	4.26147e-22	-2.33673	0.096	0.581	1.43045e-17
FGD4	4.42139e-22	-1.73109	0.113	0.63	1.48413e-17
YWHAB	5.74087e-22	1.95476	0.357	0.104	1.92704e-17
JMJD1C	6.05315e-22	-1.76585	0.157	0.659	2.03186e-17
CALM3	6.57814e-22	1.15797	0.13	0.016	2.20808e-17
DMXL2	7.62825e-22	-1.69949	0.278	0.735	2.56057e-17
CMIP	7.65091e-22	-1.92375	0.165	0.65	2.56818e-17
ATP5MD	7.78877e-22	1.41521	0.183	0.03	2.61446e-17
CHCHD10	7.91693e-22	1.37609	0.183	0.03	2.65748e-17
TNS3	8.93934e-22	-2.0826	0.157	0.633	3.00067e-17
KCNMA1	9.21761e-22	-2.70988	0.078	0.56	3.09407e-17
HLA-C	9.80243e-22	1.78726	0.6	0.288	3.29038e-17
CCDC167	1.30088e-21	0.990901	0.096	0.009	4.36666e-17
VPS13B	1.30122e-21	-2.00504	0.122	0.604	4.36781e-17
ARL15	1.35219e-21	-2.2685	0.078	0.562	4.53889e-17
RABGAP1L	1.5178e-21	-2.18621	0.113	0.585	5.0948e-17
SNX29	1.65582e-21	-2.25938	0.078	0.555	5.5581e-17
CELF2	1.72271e-21	-1.72648	0.2	0.701	5.78264e-17
SIPA1L1	1.80407e-21	-2.12898	0.139	0.627	6.05572e-17
CORO7	1.82855e-21	0.718292	0.061	0.004	6.13791e-17
TMEM160	1.9282e-21	1.15084	0.113	0.012	6.47238e-17
ARHGDIB	1.94452e-21	1.91175	0.365	0.109	6.52716e-17
SNRPB	2.31979e-21	1.11149	0.148	0.021	7.78684e-17
VAV3	2.67038e-21	-2.31687	0.087	0.564	8.96367e-17
UBE2E2	2.84967e-21	-2.17572	0.148	0.611	9.56549e-17
LSM3	3.12962e-21	0.838316	0.078	0.006	1.05052e-16
APOE	3.6884e-21	3.56864	0.417	0.147	1.23809e-16
FIS1	4.20701e-21	1.08475	0.122	0.014	1.41217e-16
PGRMC1	6.01525e-21	0.436203	0.052	0.003	2.01914e-16
UBB	6.83714e-21	1.90936	0.33	0.091	2.29502e-16
VTI1A	7.28411e-21	-2.23655	0.096	0.55	2.44506e-16
BSG	7.42231e-21	1.75573	0.252	0.056	2.49145e-16
RAPGEF1	8.61876e-21	-1.8655	0.157	0.625	2.89306e-16
FBL	9.16584e-21	0.71896	0.087	0.008	3.0767e-16
MCEMP1	9.82137e-21	1.06191	0.104	0.011	3.29674e-16
SUMO2	9.97496e-21	1.46669	0.2	0.037	3.3483e-16
ZNF90	1.02535e-20	1.6734	0.174	0.029	3.44179e-16
TXN	1.02592e-20	1.96283	0.278	0.069	3.4437e-16
LINC00486	1.07633e-20	-2.03273	0.087	0.552	3.61291e-16
JARID2	1.4834e-20	-2.23203	0.096	0.557	4.97932e-16
ZYX	1.70313e-20	1.73294	0.374	0.117	5.71689e-16
TRAPPC2L	1.96045e-20	0.852068	0.087	0.008	6.58066e-16
MRPL57	4.42222e-20	0.91113	0.096	0.01	1.48441e-15
GAB2	5.15577e-20	-1.97122	0.113	0.586	1.73064e-15
USP15	6.58517e-20	-1.75021	0.209	0.657	2.21044e-15
SDCCAG8	6.73904e-20	-2.16044	0.087	0.54	2.26209e-15
NT5C2	7.74383e-20	-2.13344	0.078	0.534	2.59937e-15
C19orf24	7.87277e-20	0.921768	0.104	0.011	2.64265e-15
TRAPPC9	1.06709e-19	-2.02923	0.035	0.497	3.58192e-15
VPS8	1.23189e-19	-2.18301	0.078	0.528	4.13509e-15
COP1	1.3062e-19	-1.74153	0.139	0.609	4.38452e-15
MLF2	1.36513e-19	1.28309	0.148	0.022	4.58232e-15
ARHGAP15	1.5076e-19	-2.32229	0.087	0.531	5.06056e-15
IFI27L2	1.52871e-19	1.16629	0.13	0.017	5.13141e-15
RPL26L1	1.60719e-19	0.651539	0.07	0.005	5.39485e-15
RHOG	1.61211e-19	1.59238	0.235	0.051	5.41137e-15
KYNU	1.62385e-19	-2.01605	0.148	0.605	5.45078e-15
AFF1	1.64456e-19	-2.05099	0.139	0.584	5.52031e-15
MYO9B	1.72795e-19	-1.76876	0.183	0.639	5.80022e-15
QKI	1.76058e-19	-1.66236	0.339	0.732	5.90975e-15
PIK3R5	1.91573e-19	-2.15408	0.087	0.54	6.43055e-15
PIP4K2A	1.96421e-19	-2.06143	0.104	0.548	6.59327e-15
SLC11A1	2.03475e-19	-1.52183	0.365	0.746	6.83003e-15
GUCD1	2.17969e-19	1.06917	0.113	0.014	7.31655e-15
MGAT5	2.22988e-19	-2.31373	0.07	0.504	7.48503e-15
CLTB	2.31031e-19	1.0334	0.113	0.013	7.75501e-15
UQCRH	2.50842e-19	1.58415	0.243	0.056	8.42001e-15
NACA	2.73881e-19	1.96394	0.357	0.115	9.19338e-15
SKP1	3.62643e-19	1.53794	0.209	0.043	1.21728e-14
DIP2B	3.91201e-19	-1.82824	0.104	0.552	1.31314e-14
ITPR2	4.0239e-19	-1.65799	0.217	0.674	1.3507e-14
CHMP2A	4.96984e-19	1.20069	0.139	0.02	1.66823e-14
FHIT	4.9831e-19	-2.22597	0.07	0.518	1.67268e-14
SAP18	5.42608e-19	1.28852	0.157	0.025	1.82137e-14
BIRC6	5.99873e-19	-1.77836	0.148	0.603	2.01359e-14
DNPH1	7.82711e-19	0.550183	0.061	0.004	2.62733e-14
WDFY3	8.41528e-19	-1.9327	0.113	0.566	2.82476e-14
EIF4G3	9.80421e-19	-1.91249	0.13	0.573	3.29098e-14
ANKRD12	1.08156e-18	-1.66881	0.165	0.641	3.63046e-14
HSD17B10	1.10907e-18	0.647303	0.052	0.003	3.7228e-14
NENF	1.44323e-18	0.850763	0.096	0.01	4.84448e-14
C1QA	1.54229e-18	2.84575	0.478	0.214	5.17699e-14
HERC4	1.8358e-18	-1.9642	0.096	0.532	6.16224e-14
ANKS1A	2.4828e-18	-2.1993	0.061	0.48	8.33402e-14
RERE	3.03171e-18	-1.97049	0.078	0.508	1.01765e-13
UBR5	3.12226e-18	-1.96608	0.078	0.505	1.04805e-13
CLPP	3.22238e-18	0.628173	0.07	0.006	1.08166e-13
COX17	3.4107e-18	1.35729	0.157	0.026	1.14487e-13
ARID4B	3.46388e-18	-1.94255	0.078	0.513	1.16272e-13
SNRPC	3.6471e-18	1.27154	0.113	0.014	1.22422e-13
ANKRD11	3.83424e-18	-1.52023	0.157	0.608	1.28704e-13
SH3PXD2B	3.86152e-18	-2.28049	0.052	0.474	1.29619e-13
GRK3	4.07246e-18	-2.00066	0.139	0.557	1.367e-13
BRI3	4.49784e-18	2.22539	0.443	0.183	1.50979e-13
PIAS1	4.6164e-18	-1.75222	0.148	0.573	1.54959e-13
RNASE2	4.66811e-18	0.822003	0.078	0.007	1.56694e-13
ATP9B	4.68632e-18	-2.09907	0.052	0.479	1.57306e-13
BOLA3	4.71914e-18	0.850807	0.07	0.006	1.58407e-13
ATRAID	5.30202e-18	0.90926	0.087	0.009	1.77973e-13
CCNY	5.57048e-18	-2.053	0.07	0.493	1.86984e-13
MBNL1	5.60772e-18	-1.49081	0.27	0.703	1.88234e-13
PICALM	6.18618e-18	-1.47871	0.261	0.685	2.07652e-13
COG5	8.00631e-18	-1.88522	0.07	0.498	2.68748e-13
POMC	8.26556e-18	0.366596	0.052	0.003	2.7745e-13
NIPBL	8.61871e-18	-1.69821	0.13	0.578	2.89304e-13
FAM49A	9.06507e-18	-2.33097	0.096	0.497	3.04287e-13
ZNHIT1	9.92639e-18	0.986603	0.113	0.015	3.33199e-13
ARID5B	1.11829e-17	-2.16326	0.113	0.523	3.75377e-13
FAM89B	1.119e-17	0.972493	0.087	0.009	3.75615e-13
ALDH16A1	1.21074e-17	0.635136	0.061	0.005	4.06408e-13
STAG1	1.29679e-17	-1.96311	0.096	0.515	4.35293e-13
DAPK1	1.32614e-17	-1.85077	0.096	0.534	4.45145e-13
LSM5	1.61253e-17	0.875938	0.096	0.011	5.41279e-13
PCBP1	1.71507e-17	1.84383	0.296	0.086	5.75698e-13
IRAK3	2.57788e-17	-1.62126	0.165	0.614	8.65316e-13
SNRNP25	2.83487e-17	0.818683	0.087	0.009	9.5158e-13
MDH2	2.95414e-17	0.94849	0.13	0.02	9.91618e-13
C20orf194	3.1045e-17	-2.11195	0.07	0.473	1.04209e-12
SUMF1	3.12186e-17	-2.20471	0.035	0.445	1.04792e-12
TPRG1	3.47023e-17	-2.73908	0.043	0.451	1.16485e-12
LYN	3.67255e-17	-1.76774	0.261	0.67	1.23276e-12
TCF7L2	3.847e-17	-2.59892	0.07	0.477	1.29132e-12
DOCK10	4.19711e-17	-1.63526	0.165	0.595	1.40884e-12
SAMSN1	4.56048e-17	-2.39693	0.122	0.524	1.53081e-12
ATP5MC1	5.46286e-17	0.660816	0.087	0.009	1.83372e-12
FLI1	5.49897e-17	-1.86519	0.104	0.52	1.84584e-12
KDM2A	5.77073e-17	-1.63387	0.122	0.555	1.93706e-12
ETFB	6.12288e-17	0.789238	0.096	0.011	2.05527e-12
ZNF638	6.87665e-17	-1.67654	0.13	0.543	2.30828e-12
PSMB6	6.93357e-17	0.88182	0.113	0.015	2.32739e-12
TRPS1	7.07445e-17	-1.66077	0.148	0.584	2.37468e-12
COPRS	7.8149e-17	0.552446	0.061	0.005	2.62323e-12
RAB1A	8.46185e-17	-1.61095	0.183	0.599	2.84039e-12
HERC1	8.96527e-17	-1.78814	0.07	0.49	3.00937e-12
ITFG1	9.57841e-17	-1.85289	0.113	0.521	3.21518e-12
MAML3	1.0232e-16	-2.37866	0.07	0.465	3.43457e-12
SFMBT2	1.03322e-16	-2.09819	0.052	0.469	3.46821e-12
RREB1	1.03339e-16	-1.70209	0.148	0.56	3.46878e-12
SLCO3A1	1.05746e-16	-2.23241	0.035	0.436	3.54957e-12
USP3	1.22965e-16	-1.71332	0.078	0.485	4.12757e-12
HSBP1	1.2672e-16	1.39656	0.183	0.037	4.25361e-12
FCHSD2	1.40862e-16	-2.00614	0.096	0.504	4.72833e-12
PLP2	1.53406e-16	0.610374	0.087	0.01	5.14938e-12
ASH1L	1.71472e-16	-1.64352	0.148	0.559	5.7558e-12
SNTB1	1.85027e-16	-2.17281	0.113	0.511	6.21082e-12
H2AFZ	2.05684e-16	1.37178	0.148	0.026	6.90419e-12
RNF144B	2.49435e-16	-2.12562	0.078	0.483	8.37278e-12
FKBP8	2.66639e-16	1.06061	0.13	0.021	8.95027e-12
RBM42	2.69521e-16	0.958285	0.096	0.012	9.04702e-12
NF1	2.7363e-16	-1.67494	0.096	0.516	9.18495e-12
FNBP1	2.91519e-16	-1.63275	0.174	0.583	9.78543e-12
HMGN2	2.92698e-16	1.97836	0.278	0.082	9.82501e-12
ST3GAL1	3.20094e-16	-1.88784	0.087	0.489	1.07446e-11
MYCBP2	3.64624e-16	-1.58548	0.148	0.554	1.22393e-11
ERC1	3.76402e-16	-1.81105	0.078	0.48	1.26347e-11
POLR2K	3.93947e-16	0.815101	0.061	0.005	1.32236e-11
KIF13A	4.04526e-16	-2.00979	0.087	0.47	1.35787e-11
PDE8A	4.17062e-16	-2.04928	0.026	0.419	1.39995e-11
ARIH1	4.54146e-16	-1.89693	0.07	0.458	1.52443e-11
RNH1	5.06189e-16	1.70035	0.27	0.078	1.69912e-11
PRKCB	5.07468e-16	-2.17931	0.078	0.477	1.70342e-11
KDM4C	5.11249e-16	-1.74719	0.087	0.489	1.71611e-11
DHRSX	5.30262e-16	-1.76326	0.035	0.433	1.77993e-11
MAP3K5	5.42696e-16	-1.90679	0.026	0.424	1.82167e-11
PHF21A	5.64572e-16	-1.76374	0.087	0.498	1.8951e-11
PRKAG2	5.76517e-16	-1.7698	0.113	0.513	1.9352e-11
NPM1	6.46928e-16	1.40328	0.2	0.046	2.17154e-11
BTBD9	7.15472e-16	-2.0246	0.061	0.452	2.40162e-11
NCOA2	7.23549e-16	-1.81259	0.087	0.485	2.42874e-11
NOP53	7.58058e-16	1.24039	0.13	0.021	2.54457e-11
MLLT10	7.66333e-16	-1.8318	0.061	0.452	2.57235e-11
SNRPD3	8.17105e-16	1.24168	0.139	0.024	2.74278e-11
ZCCHC7	9.10159e-16	-2.03896	0.052	0.433	3.05513e-11
AAK1	9.91776e-16	-1.75491	0.096	0.496	3.32909e-11
MANBA	1.1334e-15	-1.87693	0.122	0.501	3.80449e-11
EVA1B	1.17091e-15	0.643821	0.061	0.005	3.9304e-11
PAG1	1.21788e-15	-1.90711	0.096	0.504	4.08807e-11
NUMB	1.21923e-15	-1.23618	0.165	0.592	4.0926e-11
USP34	1.24279e-15	-1.34839	0.148	0.557	4.17166e-11
MCTP1	1.25005e-15	-1.75247	0.122	0.526	4.19604e-11
ISOC2	1.26285e-15	0.543031	0.061	0.005	4.23902e-11
PRR13	1.30665e-15	1.42706	0.243	0.065	4.38605e-11
PPP6R3	1.36048e-15	-1.57626	0.104	0.51	4.56671e-11
HINT1	1.36622e-15	1.44816	0.183	0.04	4.58598e-11
SEC61B	1.36964e-15	1.44491	0.191	0.043	4.59748e-11
PSMB8	1.45263e-15	1.33383	0.191	0.043	4.87605e-11
PTK2B	1.50446e-15	-1.99154	0.061	0.439	5.05003e-11
SCAND1	1.59486e-15	0.94372	0.104	0.014	5.35347e-11
ZNF609	1.81818e-15	-1.91103	0.035	0.417	6.10308e-11
ZEB2	1.828e-15	-1.26149	0.478	0.799	6.13604e-11
GOLGA4	1.82803e-15	-1.5893	0.139	0.545	6.13615e-11
PAN3	1.88847e-15	-1.65672	0.113	0.511	6.33904e-11
HIPK2	2.0309e-15	-1.74494	0.087	0.476	6.81713e-11
TENT2	2.38592e-15	-1.63694	0.096	0.495	8.0088e-11
LIMK2	2.50587e-15	-2.132	0.026	0.405	8.41144e-11
JAZF1	2.64531e-15	-1.8246	0.035	0.421	8.8795e-11
DYRK1A	3.06986e-15	-1.87729	0.078	0.456	1.03046e-10
EIF4EBP1	3.12515e-15	0.93078	0.13	0.022	1.04902e-10
TBC1D14	3.13419e-15	-1.94143	0.07	0.449	1.05205e-10
UVRAG	3.1677e-15	-1.84047	0.078	0.458	1.0633e-10
PBX3	3.89418e-15	-2.17198	0.009	0.375	1.30716e-10
AGTPBP1	4.05068e-15	-2.00357	0.07	0.443	1.35969e-10
USP25	4.15145e-15	-1.7696	0.07	0.454	1.39352e-10
SMAP2	4.19765e-15	-1.84708	0.122	0.503	1.40902e-10
FAF1	4.6103e-15	-1.8289	0.043	0.417	1.54754e-10
FRMD4B	4.71514e-15	-2.16643	0.087	0.452	1.58273e-10
ATOX1	5.24218e-15	1.46493	0.243	0.067	1.75964e-10
TAOK3	5.34509e-15	-1.19702	0.2	0.63	1.79419e-10
BAZ2B	5.37334e-15	-1.54365	0.139	0.542	1.80367e-10
ARID1B	5.96989e-15	-1.47032	0.165	0.566	2.00391e-10
CIITA	5.97964e-15	-1.72104	0.113	0.502	2.00719e-10
DCXR	6.50365e-15	0.822705	0.087	0.011	2.18308e-10
DOCK11	7.591e-15	-1.63013	0.139	0.527	2.54807e-10
GRINA	8.16131e-15	1.69292	0.339	0.123	2.73951e-10
AOAH	8.96692e-15	-2.35682	0.043	0.413	3.00993e-10
IGSF6	9.03175e-15	1.37976	0.217	0.055	3.03169e-10
USP32	9.45746e-15	-1.65787	0.096	0.482	3.17458e-10
EHMT1	1.07998e-14	-1.75363	0.026	0.394	3.62517e-10
CFD	1.11167e-14	1.26329	0.174	0.038	3.73153e-10
UBR2	1.12485e-14	-1.72086	0.061	0.435	3.77577e-10
TSR3	1.13436e-14	0.711835	0.078	0.009	3.80772e-10
WSB1	1.21461e-14	-1.42144	0.252	0.643	4.07708e-10
ALCAM	1.24065e-14	-1.77952	0.183	0.557	4.1645e-10
FP236383.1	1.31157e-14	-2.15778	0.035	0.397	4.40256e-10
GTF2H5	1.31345e-14	0.809931	0.087	0.011	4.40886e-10
ATP11A	1.35326e-14	-1.68603	0.087	0.461	4.5425e-10
N4BP2L2	1.37789e-14	-1.26491	0.209	0.618	4.62517e-10
TNRC6B	1.40644e-14	-1.62165	0.096	0.476	4.72099e-10
SGMS1	1.56631e-14	-1.80682	0.061	0.428	5.25763e-10
ANAPC13	1.64527e-14	0.513877	0.07	0.007	5.52267e-10
WWOX	1.66194e-14	-1.99026	0.07	0.438	5.57862e-10
JAK2	1.72212e-14	-1.6657	0.148	0.528	5.78065e-10
KMT2E	1.73801e-14	-1.53306	0.122	0.507	5.83397e-10
H2AFJ	1.83642e-14	1.41548	0.252	0.073	6.16431e-10
PSMC5	1.83698e-14	0.999834	0.148	0.028	6.16618e-10
FP671120.1	1.88437e-14	-2.23348	0.061	0.422	6.32526e-10
SMYD3	1.95904e-14	-2.1045	0.052	0.409	6.57591e-10
FAM168A	2.02424e-14	-1.96493	0.017	0.374	6.79475e-10
C18orf32	2.05021e-14	0.623746	0.052	0.004	6.88193e-10
STK3	2.1069e-14	-1.54201	0.113	0.495	7.07223e-10
SSR2	2.21845e-14	1.37406	0.148	0.029	7.44668e-10
FNIP2	2.27404e-14	-2.07027	0.078	0.443	7.63328e-10
ARHGAP10	2.39346e-14	-1.81402	0.07	0.443	8.03411e-10
MKL1	2.58307e-14	-1.66799	0.078	0.448	8.67059e-10
MRPS21	2.60408e-14	1.20478	0.157	0.032	8.74111e-10
UBASH3B	2.68806e-14	-1.84208	0.078	0.446	9.02302e-10
RBM6	2.81439e-14	-1.57276	0.13	0.504	9.44707e-10
HDAC4	2.8466e-14	-1.87635	0.043	0.403	9.5552e-10
TIMM8B	2.85114e-14	1.12357	0.104	0.015	9.57042e-10
GPCPD1	2.89375e-14	-1.49603	0.226	0.61	9.71345e-10
CHD9	2.93166e-14	-1.53595	0.139	0.522	9.8407e-10
CTBP2	3.03726e-14	-1.86647	0.052	0.41	1.01952e-09
DPM3	3.09093e-14	0.633046	0.07	0.007	1.03753e-09
FRYL	3.36451e-14	-1.56613	0.078	0.448	1.12937e-09
PTPN12	3.56891e-14	-1.60719	0.104	0.482	1.19798e-09
LDLRAD4	3.87827e-14	-1.99135	0.061	0.42	1.30182e-09
DISC1	3.89252e-14	-2.11487	0.035	0.383	1.3066e-09
CERS6	3.95216e-14	-1.53513	0.087	0.456	1.32662e-09
GTDC1	4.17074e-14	-2.02497	0.035	0.383	1.39999e-09
NSMCE2	4.24243e-14	-1.81599	0.104	0.46	1.42406e-09
EBNA1BP2	4.55116e-14	0.884278	0.061	0.006	1.52769e-09
NCOR1	4.69533e-14	-1.5221	0.13	0.502	1.57608e-09
MRPL24	4.89744e-14	0.754564	0.061	0.006	1.64392e-09
FGL2	4.91356e-14	1.80637	0.304	0.106	1.64933e-09
SETX	5.04635e-14	-1.51028	0.148	0.529	1.69391e-09
ELL2	5.39655e-14	-2.05332	0.13	0.492	1.81146e-09
RAB31	5.46344e-14	-1.57184	0.217	0.584	1.83391e-09
MARK3	5.86689e-14	-1.44788	0.096	0.479	1.96934e-09
TYMP	6.31831e-14	1.73012	0.713	0.583	2.12087e-09
SF3B6	6.46317e-14	1.04284	0.096	0.013	2.16949e-09
MAPKAP1	6.67745e-14	-1.75863	0.07	0.42	2.24142e-09
FRMD4A	7.37278e-14	-2.42108	0.026	0.376	2.47482e-09
ANKRD17	8.19541e-14	-1.47696	0.096	0.472	2.75095e-09
XIST	8.50685e-14	-2.91191	0.017	0.359	2.85549e-09
CNPY3	9.29771e-14	1.48486	0.252	0.076	3.12096e-09
PEBP1	1.0745e-13	1.15431	0.157	0.033	3.60679e-09
CORO1A	1.28753e-13	1.36021	0.226	0.062	4.32187e-09
DDX60L	1.32099e-13	-1.51821	0.122	0.492	4.43416e-09
GPBP1	1.34332e-13	-1.49345	0.122	0.5	4.50911e-09
SPG11	1.44501e-13	-1.49777	0.078	0.447	4.85047e-09
C15orf48	1.44724e-13	2.15082	0.165	0.037	4.85794e-09
NSA2	1.44866e-13	0.886968	0.122	0.021	4.86271e-09
MOB3B	1.52896e-13	-1.90258	0.07	0.42	5.13225e-09
STK10	1.5312e-13	-1.90773	0.035	0.378	5.13977e-09
NDUFB5	1.57688e-13	1.2476	0.139	0.027	5.29311e-09
PLCL2	1.76204e-13	-1.85238	0.043	0.385	5.91466e-09
RGL1	1.88146e-13	-1.76025	0.148	0.516	6.3155e-09
GSK3B	1.90429e-13	-1.62155	0.113	0.458	6.39213e-09
PPARG	2.08058e-13	-2.35139	0.087	0.433	6.98388e-09
TRPC4AP	2.09513e-13	-1.68582	0.07	0.414	7.03272e-09
ELF2	2.1553e-13	-1.54827	0.122	0.484	7.23469e-09
NDUFB9	2.229e-13	1.18429	0.165	0.037	7.48207e-09
CPQ	2.43872e-13	-1.90065	0.035	0.375	8.18605e-09
DNAJC5	2.45629e-13	-1.67343	0.052	0.397	8.24502e-09
KANSL1	2.49029e-13	-1.48191	0.122	0.483	8.35916e-09
LYST	2.79978e-13	-1.76092	0.113	0.47	9.39803e-09
GK	2.93135e-13	-1.99477	0.148	0.489	9.83967e-09
CAMK1D	2.95734e-13	-1.78241	0.078	0.428	9.92692e-09
TOMM22	2.96334e-13	0.800445	0.052	0.005	9.94704e-09
MYO1E	3.07475e-13	-1.78628	0.07	0.419	1.0321e-08
IQGAP2	3.23167e-13	-1.55066	0.139	0.505	1.08478e-08
CEP170	3.38945e-13	-1.27412	0.183	0.56	1.13774e-08
CELF1	3.53437e-13	-1.31189	0.157	0.521	1.18638e-08
MERTK	3.59909e-13	-2.03696	0.078	0.422	1.20811e-08
CALM1	3.67973e-13	1.77107	0.391	0.174	1.23518e-08
MEF2A	3.69597e-13	-1.30729	0.217	0.584	1.24063e-08
SIK3	4.005e-13	-1.12285	0.2	0.59	1.34436e-08
DYM	4.10179e-13	-1.46735	0.078	0.434	1.37685e-08
TRAF3	4.10321e-13	-1.88244	0.026	0.36	1.37733e-08
TMCC1	4.17149e-13	-1.70281	0.061	0.404	1.40025e-08
DENND5A	4.20123e-13	-1.60503	0.087	0.44	1.41023e-08
NUDT1	4.26818e-13	0.571613	0.07	0.008	1.4327e-08
FABP5	4.69929e-13	2.01624	0.209	0.058	1.57741e-08
TBC1D8	4.77654e-13	-1.95885	0.017	0.347	1.60334e-08
MYO5A	4.79133e-13	-1.72142	0.113	0.449	1.60831e-08
COTL1	4.93128e-13	1.68664	0.443	0.219	1.65528e-08
GHITM	4.95293e-13	1.28774	0.139	0.028	1.66255e-08
CHRAC1	4.96442e-13	0.498079	0.052	0.005	1.66641e-08
FAM172A	5.05956e-13	-1.5899	0.096	0.444	1.69834e-08
BCAS3	5.15911e-13	-1.76505	0.07	0.412	1.73176e-08
FBXO11	5.41709e-13	-1.53043	0.113	0.459	1.81836e-08
SERPINA1	5.70698e-13	1.57526	0.278	0.094	1.91566e-08
RASA1	6.21328e-13	-1.62857	0.061	0.396	2.08561e-08
PDE4DIP	6.51933e-13	-1.75493	0.122	0.469	2.18834e-08
[truncated: 4,520 more rows]

## Sheet: PCT-S3-1 cell
Gene	p_val	avg_log2FC	pct.1	pct.2	p_val_adj
[truncated: 3,414 more rows]

[truncated: 2 more sheets: Secretory cell, NKT cell]
