# Supplementary material for: Cell-Type-Specific Profibrotic Scores across Multi-Organ Systems Predict Cancer Prognosis
Source: Cancers (Basel). 2021 Nov 30;13(23):6024. doi: 10.3390/cancers13236024 (PMC8656778; doi:10.3390/cancers13236024)
Supplement: Supplementary file 1 [file cancers-13-06024-s001.zip › Supplementary Table S2. Cell type-specific co-active gene sets.xlsx]

## Sheet: Low-count Fibroblast cell
Pathway	pval	ORs	lo95	up95	per
NABA_ECM_AFFILIATED	7.696e-25	Inf	415.582	Inf	1
NABA_MATRISOME	3.89259e-06	Inf	8.95206	Inf	1
REACTOME_BIOLOGICAL_OXIDATIONS	1.14664e-20	Inf	122.178	Inf	1
REACTOME_DEGRADATION_OF_THE_EXTRACELLULAR_MATRIX	0.000957493	Inf	5.4665	Inf	1
REACTOME_FC_EPSILON_RECEPTOR_FCERI_SIGNALING	0.0245491	Inf	4.04244	Inf	1
WP_FOLATE_METABOLISM	8.70672e-21	Inf	123.993	Inf	1
WP_VITAMIN_D_RECEPTOR_PATHWAY	8.70672e-21	Inf	123.993	Inf	1
KEGG_TOLL_LIKE_RECEPTOR_SIGNALING_PATHWAY	4.54239e-11	67.7143	14.8887	634.155	0.954545
REACTOME_CONSTITUTIVE_SIGNALING_BY_ABERRANT_PI3K_IN_CANCER	9.11384e-05	21.2096	4.89714	192.856	0.954545
WP_CYTOSOLIC_DNASENSING_PATHWAY	8.26182e-16	173.526	34.3169	1932.62	0.954545
KEGG_NATURAL_KILLER_CELL_MEDIATED_CYTOTOXICITY	8.31037e-17	307.298	51.9507	3761.54	0.909091
REACTOME_SIGNALING_BY_THE_B_CELL_RECEPTOR_BCR	6.48289e-17	311.647	52.6842	3823.22	0.909091
WP_HUMAN_COMPLEMENT_SYSTEM	6.48289e-17	311.647	52.6842	3823.22	0.909091
KEGG_RIG_I_LIKE_RECEPTOR_SIGNALING_PATHWAY	0.0294405	8.92236	2.78679	37.8211	0.863636
REACTOME_PHASE_II_CONJUGATION_OF_COMPOUNDS	2.18122e-15	161.52	35.5927	1006.71	0.863636
WP_LUNG_FIBROSIS	2.18122e-15	161.52	35.5927	1006.71	0.863636
WP_PPAR_SIGNALING_PATHWAY	3.67187e-11	53.7781	15.0033	253.912	0.863636
KEGG_NEUROACTIVE_LIGAND_RECEPTOR_INTERACTION	7.93247e-14	145.436	31.6384	946.053	0.818182
KEGG_PPAR_SIGNALING_PATHWAY	0.000385529	13.7374	4.16788	59.4696	0.818182
REACTOME_INTERLEUKIN_4_AND_INTERLEUKIN_13_SIGNALING	0.000785678	12.7955	3.89213	55.2842	0.818182
WP_TOLLLIKE_RECEPTOR_SIGNALING_PATHWAY	4.41595e-05	17.0065	5.10685	74.2742	0.818182
KEGG_CARDIAC_MUSCLE_CONTRACTION	9.29085e-07	20.6855	6.80418	72.4779	0.772727
WP_HEMATOPOIETIC_STEM_CELL_DIFFERENTIATION	3.90265e-14	193.755	35.5824	2121.59	0.772727
KEGG_JAK_STAT_SIGNALING_PATHWAY	1.62041e-12	172.571	31.2122	1878.49	0.727273
NABA_MATRISOME_ASSOCIATED	1.15645e-14	Inf	67.0166	Inf	0.727273
PID_IL12_2PATHWAY	3.88257e-11	88.0195	21.0633	483.871	0.727273
PID_IL4_2PATHWAY	2.93057e-05	16.6073	5.41562	58.3262	0.727273
REACTOME_REGULATION_OF_INSULIN_LIKE_GROWTH_FACTOR_IGF_TRANSPORT_AND_UPTAKE_BY_INSULIN_LIKE_GROWTH_FACTOR_BINDING_PROTEINS_IGFBPS	0.00114551	11.2004	3.75703	38.2632	0.727273
WP_PROXIMAL_TUBULE_TRANSPORT	3.88257e-11	88.0195	21.0633	483.871	0.727273
KEGG_GLYCOLYSIS_GLUCONEOGENESIS	8.35351e-07	29.2467	8.72268	109.635	0.636364
REACTOME_METABOLISM_OF_FAT_SOLUBLE_VITAMINS	9.94211e-09	58.8898	14.5861	303.432	0.636364
REACTOME_CELL_CELL_JUNCTION_ORGANIZATION	2.08281e-05	18.6715	6.08212	61.6492	0.590909
WP_COMPLEMENT_AND_COAGULATION_CASCADES	4.88531e-08	47.6177	12.2508	235.839	0.590909
REACTOME_G_PROTEIN_MEDIATED_EVENTS	9.27873e-05	19.9325	6.00385	71.6768	0.545455
WP_HEDGEHOG_SIGNALING_PATHWAY	0.00464145	11.0367	3.66109	34.6322	0.545455
WP_SELENIUM_MICRONUTRIENT_NETWORK	1.53002e-06	40.8748	10.2098	207.961	0.545455
REACTOME_INTERLEUKIN_10_SIGNALING	3.08205e-07	68.818	13.2229	691.316	0.5
REACTOME_NETRIN_1_SIGNALING	6.05265e-06	33.8405	8.67409	167.145	0.5
WP_ALLOGRAFT_REJECTION	3.08205e-07	68.818	13.2229	691.316	0.5
WP_CILIOPATHIES	0.00406487	11.0577	3.70208	34.1708	0.5
REACTOME_SIGNALING_BY_RETINOIC_ACID	0.00115636	18.7395	5.18284	75.0218	0.454545
KEGG_TRYPTOPHAN_METABOLISM	0.0405871	9.63246	3.04209	31.2127	0.409091
REACTOME_TRANSPORT_OF_BILE_SALTS_AND_ORGANIC_ACIDS_METAL_IONS_AND_AMINE_COMPOUNDS	6.29259e-07	Inf	19.9173	Inf	0.409091
PID_HNF3A_PATHWAY	0.0108314	19.5396	4.57593	100.487	0.363636
PID_NFAT_TFPATHWAY	0.00220511	34.9487	6.27327	364.275	0.318182
REACTOME_SIGNALING_BY_GPCR	6.66764e-05	Inf	13.5716	Inf	0.318182
KEGG_COMPLEMENT_AND_COAGULATION_CASCADES	0.00335525	Inf	9.43166	Inf	0.272727
KEGG_SYSTEMIC_LUPUS_ERYTHEMATOSUS	0.00335525	Inf	9.43166	Inf	0.272727
REACTOME_TRANSPORT_OF_VITAMINS_NUCLEOSIDES_AND_RELATED_MOLECULES	0.00335525	Inf	9.43166	Inf	0.272727

## Sheet: Endothelial cell
Pathway	pval	ORs	lo95	up95	per
NABA_ECM_AFFILIATED	0	Inf	8402.05	Inf	1
NABA_MATRISOME	0	Inf	4201.03	Inf	1
REACTOME_HEMOSTASIS	5.65023e-10	Inf	8.08554	Inf	1
REACTOME_O_LINKED_GLYCOSYLATION	7.08734e-237	Inf	235.565	Inf	1
WP_22Q112_COPY_NUMBER_VARIATION_SYNDROME	0	Inf	4201.03	Inf	1
WP_OSTEOBLAST_DIFFERENTIATION	0	Inf	487.768	Inf	1
WP_PI3KAKT_SIGNALING_PATHWAY	5.35819e-17	Inf	12.8226	Inf	1
WP_VITAMIN_D_RECEPTOR_PATHWAY	0	4503599627370490	8402.05	4503599627370490	0.998569
REACTOME_BIOLOGICAL_OXIDATIONS	0	4503599627370490	8402.05	4503599627370490	0.997139
REACTOME_SLC_TRANSPORTER_DISORDERS	4.84684e-163	272.062	75.209	2339.88	0.997139
WP_NRF2_PATHWAY	0	4525.24	1807.83	16384	0.994278
WP_CIRCADIAN_RHYTHM_RELATED_GENES	1.50002e-47	26.0412	11.8892	71.192	0.991416
WP_NUCLEAR_RECEPTORS_METAPATHWAY	0.0272405	4.08847	1.85725	11.2269	0.991416
REACTOME_DEGRADATION_OF_THE_EXTRACELLULAR_MATRIX	0	592.547	301.06	1414.91	0.989986
WP_LNCRNA_INVOLVEMENT_IN_CANONICAL_WNT_SIGNALING_AND_COLORECTAL_CANCER	0	414.182	253.352	724.132	0.978541
REACTOME_FACTORS_INVOLVED_IN_MEGAKARYOCYTE_DEVELOPMENT_AND_PLATELET_PRODUCTION	1.39079e-63	12.9426	8.30088	21.3449	0.972818
REACTOME_ION_CHANNEL_TRANSPORT	2.09215e-21	5.77796	3.70218	9.53714	0.971388
WP_ESC_PLURIPOTENCY_PATHWAYS	0	76.1543	51.4515	117.855	0.964235
REACTOME_CONSTITUTIVE_SIGNALING_BY_ABERRANT_PI3K_IN_CANCER	0	865.001	584.479	1457.65	0.961373
WP_NCRNAS_INVOLVED_IN_WNT_SIGNALING_IN_HEPATOCELLULAR_CARCINOMA	0	682.576	482.412	971.466	0.948498
REACTOME_DEVELOPMENTAL_BIOLOGY	1.74456e-20	3.97726	2.85961	5.6836	0.947067
KEGG_GNRH_SIGNALING_PATHWAY	2.45278e-83	9.83423	7.18335	13.7916	0.941345
NABA_CORE_MATRISOME	2.7926e-51	6.49208	4.77175	9.03767	0.938484
KEGG_CELL_ADHESION_MOLECULES_CAMS	2.60297e-36	4.70692	3.53735	6.38267	0.927039
KEGG_MELANOGENESIS	9.10318e-257	28.7758	21.7337	38.8395	0.924177
REACTOME_TRANSPORT_OF_INORGANIC_CATIONS_ANIONS_AND_AMINO_ACIDS_OLIGOPEPTIDES	2.02951e-221	22.9321	17.4041	30.7346	0.921316
WP_HUMAN_COMPLEMENT_SYSTEM	0	671.39	489.658	936.377	0.921316
WP_THYROID_HORMONES_PRODUCTION_AND_THEIR_PERIPHERAL_DOWNSTREAM_SIGNALLING_EFFECTS	2.51953e-124	11.3766	8.70404	15.1096	0.915594
REACTOME_COLLAGEN_FORMATION	4.09525e-90	8.29352	6.37023	10.9691	0.911302
WP_WNT_SIGNALING	1.22963e-236	23.0321	17.7549	30.3221	0.908441
KEGG_MELANOMA	0	53.8534	41.5593	70.5767	0.905579
KEGG_TOLL_LIKE_RECEPTOR_SIGNALING_PATHWAY	7.66604e-258	25.4853	19.7071	33.4006	0.905579
REACTOME_INTEGRATION_OF_ENERGY_METABOLISM	4.64461e-12	2.48296	1.9253	3.2463	0.902718
WP_SPINAL_CORD_INJURY	1.21588e-226	19.929	15.5975	25.7749	0.895565
WP_PPAR_SIGNALING_PATHWAY	0	667.921	507.618	932.611	0.892704
KEGG_NATURAL_KILLER_CELL_MEDIATED_CYTOTOXICITY	0	156.205	121.482	204.913	0.891273
NABA_MATRISOME_ASSOCIATED	0	2028.63	1462.86	2915.3	0.891273
REACTOME_PLATELET_HOMEOSTASIS	9.39541e-37	3.92947	3.09377	5.04972	0.889843
REACTOME_SIGNALING_BY_INSULIN_RECEPTOR	0	47.079	36.9255	60.4767	0.888412
NABA_ECM_GLYCOPROTEINS	1.96174e-244	20.0959	15.9954	25.4812	0.875536
REACTOME_FC_EPSILON_RECEPTOR_FCERI_SIGNALING	7.30109e-293	26.2788	20.9044	33.3329	0.875536
WP_BREAST_CANCER_PATHWAY	2.08799e-15	2.49829	1.98953	3.16889	0.875536
WP_GENES_INVOLVED_IN_MALE_INFERTILITY	3.60252e-236	19.1626	15.2577	24.2848	0.874106
KEGG_FC_EPSILON_RI_SIGNALING_PATHWAY	8.71346e-203	15.0275	12.0618	18.8845	0.864092
REACTOME_L1CAM_INTERACTIONS	2.52092e-37	3.63777	2.92158	4.57026	0.864092
KEGG_CHEMOKINE_SIGNALING_PATHWAY	1.59092e-11	2.18777	1.75936	2.74449	0.8598
REACTOME_HEPARAN_SULFATE_HEPARIN_HS_GAG_METABOLISM	0	78.6935	63.0168	99.4611	0.8598
REACTOME_PHASE_II_CONJUGATION_OF_COMPOUNDS	0	1142.21	856.822	1600	0.8598
KEGG_GAP_JUNCTION	1.73742e-39	3.67253	2.96513	4.58694	0.854077
WP_CYTOSOLIC_DNASENSING_PATHWAY	0	106.949	85.8456	133.903	0.846924
KEGG_PPAR_SIGNALING_PATHWAY	0	367.235	286.587	468.487	0.842632
WP_TOLLLIKE_RECEPTOR_SIGNALING_PATHWAY	1.15492e-157	10.5135	8.54359	13.0434	0.842632
REACTOME_INTERLEUKIN_4_AND_INTERLEUKIN_13_SIGNALING	1.12993e-218	15.4138	12.534	19.1027	0.841202
WNT_SIGNALING	1.60731522838362e-315	26.1354	21.3099	32.2954	0.832618
KEGG_ECM_RECEPTOR_INTERACTION	2.8532e-219	15.1386	12.3584	18.6695	0.831187
WP_SUDDEN_INFANT_DEATH_SYNDROME_SIDS_SUSCEPTIBILITY_PATHWAYS	3.76304e-261	19.2147	15.6989	23.6866	0.828326
KEGG_VASCULAR_SMOOTH_MUSCLE_CONTRACTION	4.184e-187	11.9406	9.82201	14.6048	0.81402
WP_FOLATE_METABOLISM	0	774.377	580.993	1075.64	0.801144
WP_REGULATION_OF_ACTIN_CYTOSKELETON	0.0417172	1.44769	1.20454	1.74804	0.781116
REACTOME_INTEGRIN_CELL_SURFACE_INTERACTIONS	2.1483e-228	14.6541	12.184	17.7101	0.779685
KEGG_HYPERTROPHIC_CARDIOMYOPATHY_HCM	2.31578e-110	6.47289	5.39671	7.80182	0.775393
PID_IL12_2PATHWAY	4.20286e-166	9.72437	8.10938	11.717	0.771102
REACTOME_COLLAGEN_BIOSYNTHESIS_AND_MODIFYING_ENZYMES	6.91964e-138	7.96493	6.64347	9.59213	0.771102
REACTOME_PI3K_AKT_SIGNALING_IN_CANCER	6.59319e-14	2.0413	1.70928	2.44747	0.756795
WP_PROXIMAL_TUBULE_TRANSPORT	0	505.015	384.724	668.86	0.753934
KEGG_DILATED_CARDIOMYOPATHY	1.30614e-30	2.74552	2.30264	3.28708	0.751073
WP_ARRHYTHMOGENIC_RIGHT_VENTRICULAR_CARDIOMYOPATHY	1.64514e-44	3.25215	2.7399	3.87304	0.728183
KEGG_ARRHYTHMOGENIC_RIGHT_VENTRICULAR_CARDIOMYOPATHY_ARVC	1.78011e-42	3.15127	2.6592	3.74632	0.719599
KEGG_TGF_BETA_SIGNALING_PATHWAY	6.75356e-18	2.16276	1.82498	2.57105	0.719599
REACTOME_CELL_JUNCTION_ORGANIZATION	5.42385e-193	11.2081	9.45017	13.3321	0.713877
REACTOME_PLASMA_LIPOPROTEIN_ASSEMBLY_REMODELING_AND_CLEARANCE	4.85004e-155	8.6026	7.26166	10.2251	0.711016
WP_ADIPOGENESIS	8.22237e-45	3.22021	2.72101	3.82213	0.711016
PID_IL4_2PATHWAY	0	164.734	133.42	205.02	0.709585
REACTOME_METABOLISM_OF_FAT_SOLUBLE_VITAMINS	0	674.22	485.678	934.178	0.708155
KEGG_GLYCOLYSIS_GLUCONEOGENESIS	0	320.791	250.218	407.698	0.701001
REACTOME_ASSEMBLY_OF_COLLAGEN_FIBRILS_AND_OTHER_MULTIMERIC_STRUCTURES	0	85.6371	70.7803	103.787	0.69814
REACTOME_OPIOID_SIGNALLING	2.71103e-11	1.85633	1.57203	2.19788	0.69814
WP_HEMATOPOIETIC_STEM_CELL_DIFFERENTIATION	0	207.684	167.628	260.141	0.692418
WP_SELENIUM_MICRONUTRIENT_NETWORK	0	207.701	167.637	260.166	0.690987
REACTOME_REGULATION_OF_INSULIN_LIKE_GROWTH_FACTOR_IGF_TRANSPORT_AND_UPTAKE_BY_INSULIN_LIKE_GROWTH_FACTOR_BINDING_PROTEINS_IGFBPS	0	181.478	146.769	227.231	0.689557
REACTOME_NUCLEAR_RECEPTOR_TRANSCRIPTION_PATHWAY	5.57675e-106	5.8238	4.93648	6.88765	0.686695
PID_BETA_CATENIN_NUC_PATHWAY	1.87692e-122	6.66093	5.64529	7.87644	0.682403
WP_ENDOCHONDRAL_OSSIFICATION_WITH_SKELETAL_DYSPLASIAS	2.96602e-223	13.7348	11.613	16.2786	0.682403
WP_ENDOCHONDRAL_OSSIFICATION	2.96602e-223	13.7348	11.613	16.2786	0.682403
KEGG_LEUKOCYTE_TRANSENDOTHELIAL_MIGRATION	5.44362e-06	1.59924	1.35838	1.88699	0.67382
WP_ONE_CARBON_METABOLISM_AND_RELATED_PATHWAYS	0	83.3138	68.7917	100.742	0.67382
KEGG_NEUROACTIVE_LIGAND_RECEPTOR_INTERACTION	0	277.331	218.883	351.211	0.669528
WP_CORTICOTROPINRELEASING_HORMONE_SIGNALING_PATHWAY	1.99647e-25	2.39979	2.04226	2.82537	0.658083
REACTOME_MEIOSIS	2.40643e-44	3.11244	2.65065	3.66176	0.649499
REACTOME_SIGNALING_BY_THE_B_CELL_RECEPTOR_BCR	0	181.793	145.141	230.158	0.635193
KEGG_TIGHT_JUNCTION	7.23625e-10	1.75621	1.49981	2.05929	0.618026
KEGG_RIG_I_LIKE_RECEPTOR_SIGNALING_PATHWAY	2.92233e-219	14.06	11.9496	16.5751	0.613734
REACTOME_CELL_CELL_COMMUNICATION	1.81093e-18	2.10075	1.79559	2.46049	0.602289
WP_MECP2_AND_ASSOCIATED_RETT_SYNDROME	3.06671e-71	4.19586	3.58525	4.91614	0.595136
KEGG_LONG_TERM_DEPRESSION	1.10976e-216	14.2641	12.1272	16.7866	0.589413
KEGG_VEGF_SIGNALING_PATHWAY	2.18188e-58	3.65767	3.12753	4.28169	0.583691
REACTOME_DDX58_IFIH1_MEDIATED_INDUCTION_OF_INTERFERON_ALPHA_BETA	2.50646e-17	2.05078	1.75468	2.39891	0.583691
REACTOME_G_ALPHA_12_13_SIGNALLING_EVENTS	2.31094e-16	2.01049	1.72073	2.35115	0.576538
KEGG_LONG_TERM_POTENTIATION	2.64798e-66	4.01351	3.4337	4.69528	0.559371
REACTOME_CA2_PATHWAY	1.53724e-54	3.52417	3.0163	4.11995	0.547926
KEGG_CARDIAC_MUSCLE_CONTRACTION	0	190.892	149.695	247.739	0.545064
KEGG_GLYCEROLIPID_METABOLISM	3.87524e-91	5.21613	4.46045	6.10207	0.545064
REACTOME_ION_TRANSPORT_BY_P_TYPE_ATPASES	0	109.402	88.2878	136.21	0.536481
REACTOME_REGULATION_OF_INSULIN_SECRETION	7.46603e-13	1.87288	1.60473	2.18644	0.530758
PID_AP1_PATHWAY	1.96172e-11	1.81354	1.55409	2.117	0.526466
REACTOME_MUSCLE_CONTRACTION	5.98793e-22	2.23665	1.91624	2.6111	0.522175
REACTOME_TRANSCRIPTIONAL_REGULATION_BY_MECP2	2.04521e-65	4.04337	3.46043	4.72589	0.522175
REACTOME_COLLAGEN_DEGRADATION	0	155.075	121.675	198.215	0.520744
WP_LUNG_FIBROSIS	0	221.515	170.862	293.968	0.520744
REACTOME_CELL_CELL_JUNCTION_ORGANIZATION	0	221.541	170.896	293.978	0.519313
KEGG_AMYOTROPHIC_LATERAL_SCLEROSIS_ALS	3.75686e-55	3.68183	3.14941	4.30321	0.477825
REACTOME_INOSITOL_PHOSPHATE_METABOLISM	1.92886e-77	4.77813	4.08329	5.58984	0.476395
REACTOME_EUKARYOTIC_TRANSLATION_ELONGATION	1.97271e-58	3.88366	3.31951	4.54182	0.460658
KEGG_JAK_STAT_SIGNALING_PATHWAY	0	163.294	125.297	215.288	0.454936
WP_ASSOCIATION_BETWEEN_PHYSICOCHEMICAL_FEATURES_AND_TOXICITY_ASSOCIATED_PATHWAYS	4.45553e-25	2.41	2.06163	2.81568	0.452074
REACTOME_SIGNALING_BY_ERBB4	5.12261e-98	6.19972	5.28495	7.2697	0.449213
KEGG_TYPE_II_DIABETES_MELLITUS	0	100.958	80.2832	128.393	0.446352
REACTOME_ELASTIC_FIBRE_FORMATION	7.80142e-228	23.0649	19.3601	27.4658	0.446352
WP_CYTOPLASMIC_RIBOSOMAL_PROTEINS	0.00140811	1.45921	1.24893	1.70402	0.446352
KEGG_RIBOSOME	1.22627e-28	2.57796	2.20367	3.01349	0.439199
WP_COMPLEMENT_AND_COAGULATION_CASCADES	0	303.001	214.724	430.185	0.439199
PID_SYNDECAN_1_PATHWAY	4.85117e-270	39.7561	32.8864	48.2091	0.427754
REACTOME_NETRIN_1_SIGNALING	6.04161e-47	3.42755	2.92605	4.01207	0.427754
WP_HEDGEHOG_SIGNALING_PATHWAY	1.0056e-169	13.9067	11.7451	16.4547	0.423462
REACTOME_G_PROTEIN_MEDIATED_EVENTS	4.80346e-35	2.88783	2.46538	3.37958	0.422031
PID_FGF_PATHWAY	2.5967e-30	2.68563	2.2929	3.14251	0.420601
WP_RETT_SYNDROME_CAUSING_GENES	8.72203e-110	7.42107	6.30612	8.7265	0.41917
REACTOME_SIGNALING_BY_RETINOIC_ACID	1.60532e-298	61.7878	50.0983	76.5894	0.41774
REACTOME_GLYCOSPHINGOLIPID_METABOLISM	7.32279e-122	9.11071	7.70603	10.7588	0.390558
REACTOME_EPH_EPHRIN_MEDIATED_REPULSION_OF_CELLS	1.19059e-29	2.72204	2.31756	3.19264	0.384835
REACTOME_TRANSPORT_OF_BILE_SALTS_AND_ORGANIC_ACIDS_METAL_IONS_AND_AMINE_COMPOUNDS	0	139.667	105.684	186.701	0.384835
BIOCARTA_NFAT_PATHWAY	1.66421e-105	7.70339	6.51984	9.09099	0.381974
REACTOME_SIGNALING_BY_FGFR2	0.000369916	1.50936	1.28609	1.7689	0.380544
WP_TGFBETA_RECEPTOR_SIGNALLING_IN_SKELETAL_DYSPLASIAS	1.37844e-20	2.30513	1.96237	2.70387	0.379113
REACTOME_ECM_PROTEOGLYCANS	1.86159e-85	6.14888	5.20798	7.25064	0.374821
REACTOME_INTERLEUKIN_2_FAMILY_SIGNALING	8.01756e-210	27.452	22.717	33.1829	0.373391
REACTOME_SIGNALING_BY_FGFR1	1.68705e-104	7.78437	6.5804	9.19737	0.373391
PID_DELTA_NP63_PATHWAY	8.1853e-201	25.879	21.3995	31.2614	0.364807
KEGG_SYSTEMIC_LUPUS_ERYTHEMATOSUS	1.77288e-232	41.2842	33.5562	50.9276	0.360515
REACTOME_RET_SIGNALING	8.19984e-282	91.1948	70.9102	118.087	0.359084
REACTOME_HOMOLOGOUS_DNA_PAIRING_AND_STRAND_EXCHANGE	2.79476e-71	5.3281	4.50665	6.28985	0.353362
WP_TGFBETA_RECEPTOR_SIGNALING	8.38824e-32	2.93681	2.48956	3.45824	0.347639
PID_PLK1_PATHWAY	6.14675e-88	6.81567	5.74705	8.07076	0.344778
WP_PROSTAGLANDIN_SYNTHESIS_AND_REGULATION	1.39267e-151	15.7064	13.0903	18.8296	0.341917
REACTOME_INTERLEUKIN_10_SIGNALING	3.96369e-254	75.1928	58.6717	96.6583	0.336195
WP_DNA_REPLICATION	4.79969e-38	3.34587	2.82797	3.95049	0.331903
KEGG_ALDOSTERONE_REGULATED_SODIUM_REABSORPTION	3.18321e-281	158.969	115.269	223.121	0.329041
PID_NFAT_TFPATHWAY	2.1767e-234	58.8215	46.5844	74.4687	0.329041
REACTOME_TRANSPORT_OF_VITAMINS_NUCLEOSIDES_AND_RELATED_MOLECULES	7.96829e-303	403.852	252.653	673.036	0.323319
REACTOME_ACTIVATION_OF_ATR_IN_RESPONSE_TO_REPLICATION_STRESS	9.39696e-141	15.0931	12.5342	18.1518	0.321888
WP_NUCLEAR_RECEPTORS	3.88774e-150	19.8975	16.3156	24.2166	0.300429
WP_ALLOGRAFT_REJECTION	2.2251e-165	27.0774	21.9403	33.4312	0.291845
PID_FOXM1_PATHWAY	2.10185e-136	17.4381	14.3122	21.227	0.288984
REACTOME_CARGO_TRAFFICKING_TO_THE_PERICILIARY_MEMBRANE	1.86717e-09	1.88469	1.58401	2.23603	0.286123
REACTOME_DISEASES_ASSOCIATED_WITH_GLYCOSAMINOGLYCAN_METABOLISM	1.09668e-215	74.9949	57.2288	98.8621	0.284692
KEGG_TRYPTOPHAN_METABOLISM	1.11075e-198	54.5102	42.5135	70.1796	0.281831
PID_HES_HEY_PATHWAY	3.12602e-45	4.19855	3.51047	5.00623	0.280401
REACTOME_INTERLEUKIN_3_INTERLEUKIN_5_AND_GM_CSF_SIGNALING	5.11307e-36	3.52914	2.95413	4.20376	0.280401
REACTOME_COPI_INDEPENDENT_GOLGI_TO_ER_RETROGRADE_TRAFFIC	3.84756e-06	1.6951	1.42337	2.0126	0.27897
WP_SYNAPTIC_SIGNALING_PATHWAYS_ASSOCIATED_WITH_AUTISM_SPECTRUM_DISORDER	6.72214e-08	1.81207	1.51946	2.15429	0.274678
REACTOME_DAG_AND_IP3_SIGNALING	1.91067e-96	10.112	8.35976	12.1999	0.273247
REACTOME_HSP90_CHAPERONE_CYCLE_FOR_STEROID_HORMONE_RECEPTORS_SHR	9.08069e-09	1.86522	1.56292	2.219	0.270386
WP_NEPHROTIC_SYNDROME	4.15085e-52	4.8658	4.05581	5.8208	0.270386
REACTOME_GAMMA_CARBOXYLATION_HYPUSINE_FORMATION_AND_ARYLSULFATASE_ACTIVATION	2.81423e-100	11.0965	9.14242	13.4277	0.268956
REACTOME_SIGNALING_BY_FGFR2_IN_DISEASE	1.15609e-181	46.837	36.6782	60.0878	0.267525
REACTOME_INTERFERON_ALPHA_BETA_SIGNALING	3.94742e-14	2.20371	1.84307	2.62638	0.266094
WP_SYNAPTIC_VESICLE_PATHWAY	3.39938e-56	5.3298	4.43273	6.38897	0.264664
WP_GLYCOLYSIS_AND_GLUCONEOGENESIS	4.60363e-183	57.2296	43.8885	75.0779	0.257511
WP_NUCLEOTIDEBINDING_OLIGOMERIZATION_DOMAIN_NOD_PATHWAY	4.97197e-99	11.8234	9.69147	14.3943	0.254649
PID_BMP_PATHWAY	4.43849e-115	15.6543	12.7436	19.1983	0.253219
WP_MECHANOREGULATION_AND_PATHOLOGY_OF_YAPTAZ_VIA_HIPPO_AND_NONHIPPO_MECHANISMS	6.85123e-26	3.04191	2.52923	3.64592	0.248927
KEGG_ARGININE_AND_PROLINE_METABOLISM	4.67369e-157	38.0721	29.8544	48.7193	0.246066
PID_PTP1B_PATHWAY	2.10247e-05	1.68946	1.40714	2.02078	0.246066
WP_VITAMIN_B12_METABOLISM	6.49946e-220	250.939	159.3	409.347	0.246066
REACTOME_MOLECULES_ASSOCIATED_WITH_ELASTIC_FIBRES	5.15845e-130	22.7539	18.225	28.3973	0.241774
WP_KISSPEPTINKISSPEPTIN_RECEPTOR_SYSTEM_IN_THE_OVARY	7.26994e-156	38.5684	30.1373	49.4004	0.241774
WP_NETRINUNC5B_SIGNALING_PATHWAY	1.88105e-05	1.70116	1.4146	2.03757	0.240343
NABA_BASEMENT_MEMBRANES	6.92949e-82	9.65002	7.89308	11.7612	0.237482
KEGG_PATHOGENIC_ESCHERICHIA_COLI_INFECTION	5.62196e-16	2.44615	2.026	2.94157	0.230329
WP_PATHOGENIC_ESCHERICHIA_COLI_INFECTION	5.62196e-16	2.44615	2.026	2.94157	0.230329
REACTOME_BILE_ACID_AND_BILE_SALT_METABOLISM	4.58606e-168	65.8209	49.1016	89.1709	0.228898
REACTOME_SIGNALING_BY_PTK6	0.0397489	1.48102	1.22574	1.78151	0.221745
REACTOME_CA_DEPENDENT_EVENTS	7.69166e-94	13.7221	11.0588	16.9785	0.220315
REACTOME_SIGNALING_BY_NOTCH3	6.11407e-06	1.78044	1.46974	2.14685	0.217454
REACTOME_SIGNALING_BY_GPCR	2.92814e-184	157.237	104.358	241.943	0.216023
PID_HNF3A_PATHWAY	1.8452e-178	135.754	92.0941	204.556	0.214592
WP_NEURAL_CREST_CELL_MIGRATION_IN_CANCER	9.03833e-89	12.961	10.4375	16.0394	0.214592
REACTOME_FANCONI_ANEMIA_PATHWAY	8.09749e-68	8.55765	6.94709	10.5025	0.2103
PID_ARF6_TRAFFICKING_PATHWAY	1.86836e-22	3.084	2.52773	3.7446	0.204578
KEGG_SPHINGOLIPID_METABOLISM	2.65414e-77	11.6673	9.34534	14.5109	0.197425
PID_ATR_PATHWAY	1.35265e-59	7.83805	6.33071	9.65967	0.195994
REACTOME_MET_PROMOTES_CELL_MOTILITY	5.00578e-67	9.46291	7.60584	11.7295	0.194564
REACTOME_AMYLOID_FIBER_FORMATION	1.85222e-157	113.283	77.1554	171.083	0.193133
PID_UPA_UPAR_PATHWAY	2.18265e-157	125.235	83.6291	191.948	0.191702
WP_ATM_SIGNALING_PATHWAY	8.59716e-67	9.8355	7.87407	12.2318	0.188841
REACTOME_ION_HOMEOSTASIS	6.07549e-100	23.5204	18.2153	30.3094	0.183119
REACTOME_SIGNALING_BY_MODERATE_KINASE_ACTIVITY_BRAF_MUTANTS	1.17435e-31	4.33862	3.50452	5.34119	0.178827
PID_AJDISS_2PATHWAY	6.77695e-46	6.40922	5.14173	7.94671	0.177396
REACTOME_RECYCLING_PATHWAY_OF_L1	2.52584e-44	6.15371	4.9413	7.62533	0.175966
SIG_CHEMOTAXIS	4.58266e-20	3.13382	2.53558	3.85052	0.175966
REACTOME_NGF_STIMULATED_TRANSCRIPTION	4.41892e-77	14.4794	11.3742	18.3639	0.174535
REACTOME_SIGNALING_BY_ERBB2	0.0279649	1.55892	1.26469	1.90939	0.173104
REACTOME_ACTIVATION_OF_THE_PRE_REPLICATIVE_COMPLEX	4.91751e-77	14.9376	11.6991	19.0107	0.171674
REACTOME_TNF_SIGNALING	4.92444e-11	2.33972	1.89152	2.87608	0.171674
WP_FAS_LIGAND_FASL_PATHWAY_AND_STRESS_INDUCTION_OF_HEAT_SHOCK_PROTEINS_HSP_REGULATION	5.32421e-30	4.31015	3.46569	5.32809	0.171674
PID_INTEGRIN3_PATHWAY	6.43266e-108	35.6075	26.6909	47.634	0.170243
WP_SPLICING_FACTOR_NOVA_REGULATED_SYNAPTIC_PROTEINS	1.9604e-46	6.8832	5.4878	8.58257	0.168813
REACTOME_DEACTIVATION_OF_THE_BETA_CATENIN_TRANSACTIVATING_COMPLEX	6.38889e-37	5.40572	4.32011	6.72463	0.165951
REACTOME_FATTY_ACYL_COA_BIOSYNTHESIS	2.22153e-84	20.4515	15.7132	26.5397	0.16166
PID_ANGIOPOIETIN_RECEPTOR_PATHWAY	2.28001e-06	1.97268	1.58598	2.43622	0.160229
PID_IL6_7_PATHWAY	3.65193e-10	2.326	1.86816	2.87549	0.160229
PID_THROMBIN_PAR1_PATHWAY	7.73484e-24	3.7748	3.01929	4.6868	0.160229
REACTOME_DISEASES_OF_PROGRAMMED_CELL_DEATH	5.85049e-19	3.21529	2.576	3.98616	0.158798
KEGG_COMPLEMENT_AND_COAGULATION_CASCADES	2.07027e-140	501.262	221.433	1444.72	0.151645
REACTOME_COOPERATION_OF_PDCL_PHLP1_AND_TRIC_CCT_IN_G_PROTEIN_BETA_FOLDING	1.45689e-59	11.5667	9.00566	14.7842	0.151645
REACTOME_HDR_THROUGH_SINGLE_STRAND_ANNEALING_SSA	4.04081e-43	7.1445	5.62779	9.00812	0.151645
REACTOME_DNA_STRAND_ELONGATION	3.44091e-62	12.9407	10.0089	16.6461	0.148784
REACTOME_SIGNALING_BY_FGFR3	3.45237e-57	11.1379	8.65691	14.2463	0.147353
REACTOME_APOPTOTIC_EXECUTION_PHASE	0.0457564	1.59837	1.27483	1.98797	0.145923
WP_FLUOROPYRIMIDINE_ACTIVITY	6.29255e-57	11.4166	8.84733	14.6501	0.145923
REACTOME_SIGNALING_BY_FGFR4	7.25881e-61	12.8825	9.94445	16.5967	0.144492
PID_AMB2_NEUTROPHILS_PATHWAY	5.41519e-50	9.5265	7.40624	12.1809	0.143062
WP_ARYL_HYDROCARBON_RECEPTOR_NETPATH	7.6052e-06	2.02222	1.60066	2.53273	0.137339
PID_AURORA_B_PATHWAY	1.25488e-32	5.76091	4.50691	7.30864	0.135908
PID_PS1_PATHWAY	1.8503e-21	3.90704	3.07371	4.92572	0.135908
REACTOME_MAP2K_AND_MAPK_ACTIVATION	3.82585e-50	10.5539	8.11729	13.6324	0.133047
WP_FIBRIN_COMPLEMENT_RECEPTOR_3_SIGNALING_PATHWAY	8.91683e-86	37.4559	26.8925	52.3862	0.133047
REACTOME_TRANSLESION_SYNTHESIS_BY_Y_FAMILY_DNA_POLYMERASES_BYPASSES_LESIONS_ON_DNA_TEMPLATE	9.18253e-15	3.10222	2.43566	3.91699	0.130186
REACTOME_CHONDROITIN_SULFATE_DERMATAN_SULFATE_METABOLISM	1.48155e-05	2.03211	1.59724	2.56139	0.128755
WP_ARYL_HYDROCARBON_RECEPTOR_PATHWAY	3.50601e-113	250.188	129.094	546.713	0.128755
WP_MIRNAS_INVOLVEMENT_IN_THE_IMMUNE_RESPONSE_IN_SEPSIS	2.84081e-44	9.27212	7.11954	11.988	0.128755
PID_RHOA_PATHWAY	4.14136e-24	4.54503	3.54327	5.78222	0.127325
REACTOME_INSULIN_RECEPTOR_SIGNALLING_CASCADE	7.64126e-78	33.7536	24.1856	47.2226	0.125894
BIOCARTA_TCR_PATHWAY	1.47977e-06	2.16526	1.69685	2.73656	0.124464
REACTOME_TRANSCRIPTIONAL_ACTIVITY_OF_SMAD2_SMAD3_SMAD4_HETEROTRIMER	1.00136e-07	2.30367	1.80448	2.91315	0.124464
WP_NEURAL_CREST_CELL_MIGRATION_DURING_DEVELOPMENT	2.9232e-46	10.2895	7.8564	13.3958	0.124464
KEGG_BASAL_TRANSCRIPTION_FACTORS	3.6391e-35	7.15847	5.50108	9.23423	0.123033
REACTOME_DISEASES_ASSOCIATED_WITH_O_GLYCOSYLATION_OF_PROTEINS	6.8614e-28	5.47066	4.22841	7.01565	0.123033
WP_PARKINSONS_DISEASE_PATHWAY	6.69533e-31	6.11933	4.72073	7.86922	0.123033
WP_REGULATION_OF_MICROTUBULE_CYTOSKELETON	0.000893251	1.85969	1.45513	2.35319	0.123033
WP_FACTORS_AND_PATHWAYS_AFFECTING_INSULINLIKE_GROWTH_FACTOR_IGF1AKT_SIGNALING	5.75314e-43	9.8453	7.47915	12.8651	0.120172
PID_RAC1_REG_PATHWAY	9.65519e-54	14.7079	11.0081	19.546	0.118741
REACTOME_OVARIAN_TUMOR_DOMAIN_PROTEASES	1.50403e-22	4.55186	3.51948	5.83453	0.118741
REACTOME_REGULATION_OF_TP53_EXPRESSION_AND_DEGRADATION	1.99832e-44	10.3887	7.87958	13.6027	0.118741
REACTOME_TRANSLATION_OF_SARS_COV_2_STRUCTURAL_PROTEINS	0.045504	1.67072	1.30102	2.12289	0.11731
NABA_ECM_REGULATORS	8.916e-84	59.2075	39.3393	89.9993	0.11588
PID_CXCR3_PATHWAY	1.78098e-05	2.10349	1.63539	2.67717	0.11588
REACTOME_EPHB_MEDIATED_FORWARD_SIGNALING	3.00621e-35	7.6399	5.82594	9.93019	0.11588
REACTOME_NUCLEOBASE_CATABOLISM	2.50875e-73	35.0617	24.7101	49.9172	0.11588
REACTOME_SIGNALING_BY_SCF_KIT	1.11613e-16	3.63705	2.81216	4.65668	0.11588
KEGG_GLUTATHIONE_METABOLISM	1.00728e-36	8.36507	6.34375	10.9402	0.114449
REACTOME_APOPTOTIC_CLEAVAGE_OF_CELLULAR_PROTEINS	9.92316e-36	8.04849	6.11014	10.5081	0.114449
REACTOME_GPVI_MEDIATED_ACTIVATION_CASCADE	6.96738e-48	12.9086	9.64777	17.171	0.114449
REACTOME_RND3_GTPASE_CYCLE	2.29295e-28	6.02634	4.60732	7.81048	0.113019
WP_IL2_SIGNALING_PATHWAY	1.07517e-12	3.08509	2.38321	3.95272	0.113019
KEGG_PRION_DISEASES	1.9883e-65	28.6481	20.3529	40.3549	0.111588
WP_G13_SIGNALING_PATHWAY	5.99726e-32	7.16769	5.4411	9.35983	0.111588
REACTOME_NCAM_SIGNALING_FOR_NEURITE_OUT_GROWTH	1.18649e-32	7.37606	5.59304	9.63688	0.110157
WP_INTERLEUKIN11_SIGNALING_PATHWAY	2.72622e-06	2.24716	1.73569	2.87687	0.110157
REACTOME_SMOOTH_MUSCLE_CONTRACTION	1.36666e-29	6.72869	5.09661	8.79995	0.107296
WP_ZINC_HOMEOSTASIS	3.13535e-87	114.562	67.5525	203.821	0.107296
PID_FRA_PATHWAY	1.72929e-20	4.68514	3.56258	6.09589	0.105866
REACTOME_RHOF_GTPASE_CYCLE	4.33715e-13	3.30831	2.52861	4.2793	0.105866
REACTOME_RUNX1_REGULATES_GENES_INVOLVED_IN_MEGAKARYOCYTE_DIFFERENTIATION_AND_PLATELET_FUNCTION	7.79484e-33	7.97778	5.99373	10.5168	0.105866
WP_HOSTPATHOGEN_INTERACTION_OF_HUMAN_CORONA_VIRUSES_MAPK_SIGNALING	2.00019e-33	8.17825	6.14033	10.7918	0.104435
WP_AMYOTROPHIC_LATERAL_SCLEROSIS_ALS	2.12706e-32	8.1365	6.08591	10.7734	0.103004
WP_RESISTIN_AS_A_REGULATOR_OF_INFLAMMATION	1.42762e-52	19.7512	14.2073	27.3648	0.103004
REACTOME_SIGNALING_BY_FGFR1_IN_DISEASE	2.99238e-44	13.5972	9.97856	18.3949	0.101574
PID_ER_NONGENOMIC_PATHWAY	6.61639e-25	6.05534	4.54729	7.98134	0.100143
REACTOME_MITOCHONDRIAL_FATTY_ACID_BETA_OXIDATION	4.44612e-15	3.80469	2.88124	4.96398	0.0987124
REACTOME_O_LINKED_GLYCOSYLATION_OF_MUCINS	3.01347e-71	58.889	37.8868	93.0039	0.0987124
WP_TARGET_OF_RAPAMYCIN_TOR_SIGNALING	9.09426e-24	5.74947	4.32163	7.56736	0.0987124
REACTOME_NOD1_2_SIGNALING_PATHWAY	1.47765e-26	6.76233	5.04319	8.97008	0.0972818
KEGG_INTESTINAL_IMMUNE_NETWORK_FOR_IGA_PRODUCTION	1.1985e-58	31.3816	21.5743	45.7456	0.0958512
PID_ARF6_PATHWAY	6.47616e-39	11.9135	8.71912	16.1517	0.0958512
REACTOME_FLT3_SIGNALING	7.96914e-29	7.50852	5.58272	9.99069	0.0958512
PID_EPHB_FWD_PATHWAY	3.18259e-26	6.91191	5.12825	9.21079	0.0944206
REACTOME_RND1_GTPASE_CYCLE	1.00353e-10	3.14679	2.37042	4.12424	0.0944206
REACTOME_ROS_AND_RNS_PRODUCTION_IN_PHAGOCYTES	5.03696e-41	13.9248	10.0673	19.1169	0.09299
PID_RET_PATHWAY	2.61725e-28	7.96159	5.85571	10.704	0.0915594
REACTOME_HSF1_DEPENDENT_TRANSACTIVATION	4.92157e-31	9.08731	6.65658	12.2838	0.0915594
WP_TYPE_II_INTERFERON_SIGNALING_IFNG	9.26263e-39	13.2555	9.55561	18.2274	0.0915594
PID_HIF2PATHWAY	6.38889e-37	12.1041	8.76727	16.5732	0.0901288
REACTOME_SIGNALING_BY_WNT_IN_CANCER	1.4459e-50	24.3043	16.8779	34.9648	0.0901288
SIG_CD40PATHWAYMAP	5.5525e-27	7.46374	5.49997	10.0122	0.0901288
BIOCARTA_IL2RB_PATHWAY	1.98446e-18	5.02942	3.72567	6.70246	0.0886981
REACTOME_NR1H2_AND_NR1H3_MEDIATED_SIGNALING	8.63458e-09	2.91507	2.17869	3.84581	0.0872675
REACTOME_FORMATION_OF_THE_BETA_CATENIN_TCF_TRANSACTIVATING_COMPLEX	1.98573e-42	18.4175	12.8883	26.1706	0.0858369
WP_SIGNAL_TRANSDUCTION_THROUGH_IL1R	3.64629e-37	13.8728	9.87171	19.3321	0.0858369
BIOCARTA_FCER1_PATHWAY	6.39339e-20	5.63384	4.14248	7.56181	0.0844063
PID_TCPTP_PATHWAY	9.47915e-14	4.01045	2.96891	5.34215	0.0844063
WP_GLYCOGEN_SYNTHESIS_AND_DEGRADATION	3.85397e-10	3.23772	2.40507	4.29575	0.0844063
WP_THE_INFLUENCE_OF_LAMINOPATHIES_ON_WNT_SIGNALING	4.11245e-30	10.1388	7.27903	13.9705	0.0829757
PID_HIV_NEF_PATHWAY	2.66967e-17	5.05884	3.70935	6.80361	0.0815451
PID_IFNG_PATHWAY	1.41615e-21	6.68763	4.84282	9.11138	0.0801144
WP_IL6_SIGNALING_PATHWAY	0.000112831	2.33472	1.72366	3.11212	0.0801144
WP_OVERVIEW_OF_LEUKOCYTEINTRINSIC_HIPPO_PATHWAY_FUNCTIONS	2.15774e-32	12.2186	8.64847	17.107	0.0801144
WP_PHOTODYNAMIC_THERAPYINDUCED_HIF1_SURVIVAL_SIGNALING	1.92247e-12	3.92727	2.87826	5.27701	0.0801144
WP_TOLLLIKE_RECEPTOR_SIGNALING_RELATED_TO_MYD88	2.61597e-33	12.864	9.08063	18.0567	0.0801144
REACTOME_REGULATION_OF_TNFR1_SIGNALING	7.12956e-24	7.6061	5.4843	10.4096	0.0786838
REACTOME_SUMOYLATION_OF_TRANSCRIPTION_COFACTORS	0.0102424	1.9706	1.45724	2.62157	0.0786838
SIG_PIP3_SIGNALING_IN_B_LYMPHOCYTES	1.12481e-30	11.0989	7.89034	15.4482	0.0786838
WP_FATTY_ACID_BETA_OXIDATION	1.16066e-25	8.4008	6.03834	11.5453	0.0786838
WP_MELATONIN_METABOLISM_AND_EFFECTS	9.73565e-27	8.91782	6.39585	12.2795	0.0786838
KEGG_BASE_EXCISION_REPAIR	5.27445e-13	4.19354	3.0523	5.67216	0.0772532
PID_IL8_CXCR2_PATHWAY	2.40811e-32	13.0554	9.14972	18.4591	0.0772532
REACTOME_DETOXIFICATION_OF_REACTIVE_OXYGEN_SPECIES	4.15702e-27	9.63943	6.85085	13.4055	0.0758226
WP_PDGF_PATHWAY	1.74373e-08	3.11475	2.2784	4.18836	0.0758226
REACTOME_RHOH_GTPASE_CYCLE	1.6708e-18	6.11402	4.38536	8.39967	0.0729614
BIOCARTA_FMLP_PATHWAY	4.35659e-26	10.2904	7.1929	14.5351	0.0715308
BIOCARTA_P38MAPK_PATHWAY	7.52371e-16	5.41219	3.86797	7.45236	0.0715308
WP_HISTONE_MODIFICATIONS	8.7847e-12	4.13836	2.9753	5.65847	0.0715308
WP_FERROPTOSIS	0.000558206	2.29898	1.66768	3.11119	0.0701001
WP_WHITE_FAT_CELL_DIFFERENTIATION	1.10002e-36	20.3323	13.6354	30.1773	0.0701001
REACTOME_FCERI_MEDIATED_NF_KB_ACTIVATION	2.39633e-40	29.6939	19.0543	46.3476	0.0686695
REACTOME_NEGATIVE_REGULATORS_OF_DDX58_IFIH1_SIGNALING	3.77381e-23	9.12056	6.36048	12.8927	0.0672389
REACTOME_SMAD2_SMAD3_SMAD4_HETEROTRIMER_REGULATES_TRANSCRIPTION	1.35777e-27	12.1818	8.3819	17.5074	0.0672389
WP_BASE_EXCISION_REPAIR	5.84916e-18	6.50802	4.59417	9.06998	0.0672389
WP_NEOVASCULARISATION_PROCESSES	8.19131e-12	4.2986	3.06701	5.91828	0.0672389
PID_ATM_PATHWAY	5.56935e-17	6.42215	4.50112	9.00754	0.0658083
REACTOME_TERMINATION_OF_TRANSLESION_DNA_SYNTHESIS	1.79762e-21	8.71415	6.04067	12.3776	0.0658083
REACTOME_TGF_BETA_RECEPTOR_SIGNALING_ACTIVATES_SMADS	3.52349e-31	16.9922	11.3568	25.207	0.0658083
WP_ETHANOL_EFFECTS_ON_HISTONE_MODIFICATIONS	2.46353e-23	9.88458	6.81505	14.1372	0.0658083
WP_TYPE_2_PAPILLARY_RENAL_CELL_CARCINOMA	1.08687e-21	8.84409	6.12701	12.5717	0.0658083
PID_IL1_PATHWAY	6.80055e-25	10.9889	7.53993	15.8108	0.0643777
PID_HNF3B_PATHWAY	2.56478e-48	94.7428	48.9316	197.486	0.0629471
PID_PI3K_PLC_TRK_PATHWAY	4.35098e-15	5.92827	4.13142	8.35279	0.0629471
WP_IL5_SIGNALING_PATHWAY	1.35513e-08	3.63211	2.56099	5.04823	0.0629471
KEGG_SNARE_INTERACTIONS_IN_VESICULAR_TRANSPORT	0.000106666	2.60792	1.84864	3.60165	0.0615165
REACTOME_CD28_CO_STIMULATION	6.57928e-24	11.0992	7.54545	16.1101	0.0615165
REACTOME_DAP12_INTERACTIONS	1.42778e-33	22.7074	14.6798	35.0456	0.0615165
PID_HDAC_CLASSII_PATHWAY	7.59638e-14	5.70326	3.94432	8.08733	0.0600858
PID_NEPHRIN_NEPH1_PATHWAY	4.83143e-26	14.1989	9.42218	21.1504	0.0600858
WP_P38_MAPK_SIGNALING_PATHWAY	6.77592e-13	5.30453	3.67572	7.50376	0.0600858
PID_ALPHA_SYNUCLEIN_PATHWAY	8.50679e-24	11.9804	8.03371	17.6166	0.0586552
PID_ECADHERIN_NASCENT_AJ_PATHWAY	7.68461e-16	6.62873	4.56262	9.45169	0.0586552
PID_ERBB4_PATHWAY	1.22407e-12	5.19956	3.60524	7.34994	0.0586552
REACTOME_TRANSCRIPTIONAL_REGULATION_BY_E2F6	3.31433e-11	4.65042	3.23391	6.55197	0.0586552
WP_HOSTPATHOGEN_INTERACTION_OF_HUMAN_CORONA_VIRUSES_INTERFERON_INDUCTION	2.16522e-26	14.5823	9.65929	21.7624	0.0586552
WP_PHOTODYNAMIC_THERAPYINDUCED_NFKB_SURVIVAL_SIGNALING	8.36224e-39	41.5915	24.7515	71.0914	0.0586552
PID_ERBB1_INTERNALIZATION_PATHWAY	8.04881e-06	3.05898	2.12628	4.30032	0.0572246
REACTOME_CARGO_CONCENTRATION_IN_THE_ER	1.06726e-14	6.45497	4.40511	9.272	0.0572246
REACTOME_GLUCONEOGENESIS	4.35001e-49	256.992	92.917	1007.65	0.0572246
WP_SARSCOV2_MITOCHONDRIAL_INTERACTIONS	2.08077e-17	7.9826	5.40358	11.5736	0.0572246
REACTOME_NR1H3_NR1H2_REGULATE_GENE_EXPRESSION_LINKED_TO_CHOLESTEROL_TRANSPORT_AND_EFFLUX	5.01842e-15	6.62326	4.5159	9.52399	0.055794
REACTOME_RHO_GTPASES_ACTIVATE_WASPS_AND_WAVES	5.00354e-15	6.62405	4.51643	9.52513	0.055794
REACTOME_RHOBTB_GTPASE_CYCLE	2.14547e-21	10.8879	7.26392	16.067	0.055794
REACTOME_TRANSCRIPTIONAL_REGULATION_BY_VENTX	5.32109e-08	3.7245	2.57885	5.25783	0.055794
BIOCARTA_INTEGRIN_PATHWAY	3.44112e-22	12.7673	8.34719	19.2565	0.0543634
PID_ECADHERIN_STABILIZATION_PATHWAY	3.94406e-09	4.29523	2.93572	6.13946	0.0543634
REACTOME_GENE_AND_PROTEIN_EXPRESSION_BY_JAK_STAT_SIGNALING_AFTER_INTERLEUKIN_12_STIMULATION	1.24283e-08	4.10978	2.81204	5.86818	0.0543634
REACTOME_RUNX1_INTERACTS_WITH_CO_FACTORS_WHOSE_PRECISE_EFFECT_ON_RUNX1_TARGETS_IS_NOT_KNOWN	1.11026e-10	4.91678	3.34937	7.05849	0.0529328
WP_EXTRACELLULAR_VESICLEMEDIATED_SIGNALING_IN_RECIPIENT_CELLS	7.11258e-24	14.7119	9.52633	22.4546	0.0529328
PID_MAPK_TRK_PATHWAY	4.92982e-16	8.31801	5.49765	12.3265	0.0515021
PID_NCADHERIN_PATHWAY	1.94953e-19	11.173	7.27458	16.8703	0.0515021
PID_P38_ALPHA_BETA_DOWNSTREAM_PATHWAY	4.13981e-06	3.38247	2.29917	4.84928	0.0515021
PID_TRAIL_PATHWAY	6.96458e-28	24.1675	14.7879	39.4881	0.0515021
REACTOME_DISEASES_OF_IMMUNE_SYSTEM	4.33553e-33	41.7527	23.7684	75.1297	0.0515021
KEGG_ANTIGEN_PROCESSING_AND_PRESENTATION	3.67924e-19	10.9073	7.11252	16.4346	0.0500715
KEGG_HEMATOPOIETIC_CELL_LINEAGE	2.92535e-22	14.33	9.17923	22.0543	0.0500715
REACTOME_AGGREPHAGY	6.7861e-10	4.84424	3.26501	7.01725	0.0500715
REACTOME_N_GLYCAN_TRIMMING_IN_THE_ER_AND_CALNEXIN_CALRETICULIN_CYCLE	1.15739e-09	4.74246	3.19822	6.86373	0.0500715
PID_NETRIN_PATHWAY	2.5561e-20	13.4884	8.56556	20.9319	0.0486409
REACTOME_GLUTATHIONE_CONJUGATION	2.458e-23	18.009	11.1712	28.76	0.0486409
REACTOME_LATE_ENDOSOMAL_MICROAUTOPHAGY	1.36346e-09	4.9905	3.32053	7.30938	0.0486409
REACTOME_RHOU_GTPASE_CYCLE	2.21122e-16	9.37252	6.08328	14.1514	0.0486409
PID_GMCSF_PATHWAY	1.02849e-09	5.04948	3.35869	7.40015	0.0472103
REACTOME_PERK_REGULATES_GENE_EXPRESSION	4.12641e-13	6.94108	4.56665	10.3085	0.0472103
WP_MITOCHONDRIAL_CIV_ASSEMBLY	1.81264e-18	11.3552	7.28999	17.3799	0.0472103
KEGG_BUTANOATE_METABOLISM	8.6395e-12	6.62086	4.30546	9.92647	0.0457797
KEGG_PROPANOATE_METABOLISM	1.96914e-13	7.77707	5.0219	11.751	0.0457797
REACTOME_EXPORT_OF_VIRAL_RIBONUCLEOPROTEINS_FROM_NUCLEUS	1.26607e-11	6.51334	4.23813	9.75892	0.0457797
REACTOME_ONCOGENE_INDUCED_SENESCENCE	3.26268e-17	11.2496	7.12379	17.4332	0.0457797
REACTOME_REGULATION_OF_GLUCOKINASE_BY_GLUCOKINASE_REGULATORY_PROTEIN	2.62878e-12	6.96571	4.52059	10.4702	0.0457797
REACTOME_SIGNALLING_TO_ERKS	4.18923e-10	5.60286	3.66566	8.3387	0.0457797
WP_SIGNALING_OF_HEPATOCYTE_GROWTH_FACTOR_RECEPTOR	1.68971e-17	11.5768	7.31611	17.9585	0.0457797
BIOCARTA_BCR_PATHWAY	3.7504e-15	9.19684	5.88992	14.0443	0.0443491
KEGG_CYSTEINE_AND_METHIONINE_METABOLISM	2.9598e-14	8.42718	5.42165	12.7971	0.0443491
KEGG_CYTOKINE_CYTOKINE_RECEPTOR_INTERACTION	6.89495e-27	31.211	17.9177	54.8509	0.0443491
REACTOME_DISEASES_OF_MITOTIC_CELL_CYCLE	0.0047105	2.62889	1.75203	3.82746	0.0443491
REACTOME_PLASMA_LIPOPROTEIN_CLEARANCE	2.44369e-08	4.68261	3.08085	6.921	0.0443491
REACTOME_REGULATION_OF_MECP2_EXPRESSION_AND_ACTIVITY	4.10741e-20	15.0148	9.31564	23.8571	0.0443491
REACTOME_SUMOYLATION_OF_SUMOYLATION_PROTEINS	5.64135e-07	4.06212	2.68288	5.97675	0.0443491
WP_CAMKK2_PATHWAY	1.43382e-08	4.79505	3.15293	7.09422	0.0443491
REACTOME_ENDOSOMAL_SORTING_COMPLEX_REQUIRED_FOR_TRANSPORT_ESCRT	3.02739e-12	7.56126	4.81514	11.567	0.0429185
REACTOME_MAPK_TARGETS_NUCLEAR_EVENTS_MEDIATED_BY_MAP_KINASES	2.90869e-13	8.40505	5.32535	12.94	0.0429185
REACTOME_TELOMERE_C_STRAND_LAGGING_STRAND_SYNTHESIS	0.01913	2.4908	1.63834	3.66502	0.0429185
REACTOME_TRANSCRIPTIONAL_REGULATION_OF_GRANULOPOIESIS	7.63103e-13	8.04692	5.10953	12.3514	0.0429185
PID_ERBB1_RECEPTOR_PROXIMAL_PATHWAY	8.08502e-11	6.51174	4.17443	9.88301	0.0414878
REACTOME_LYSOSOME_VESICLE_BIOGENESIS	0.000266994	3.15127	2.06381	4.66092	0.0414878
REACTOME_NONHOMOLOGOUS_END_JOINING_NHEJ	8.76683e-06	3.75882	2.45169	5.58505	0.0414878
REACTOME_RHOV_GTPASE_CYCLE	3.71402e-17	12.6274	7.81027	20.0321	0.0414878
REACTOME_TRANSCRIPTIONAL_REGULATION_BY_THE_AP_2_TFAP2_FAMILY_OF_TRANSCRIPTION_FACTORS	2.14407e-27	42.1484	22.6151	80.7812	0.0414878
WP_GASTRIC_CANCER_NETWORK_2	4.90862e-09	5.3874	3.47819	8.1099	0.0414878
WP_TYPE_I_COLLAGEN_SYNTHESIS_IN_THE_CONTEXT_OF_OSTEOGENESIS_IMPERFECTA	6.69566e-09	5.31165	3.43	7.98806	0.0414878
REACTOME_RAF_ACTIVATION	1.08532e-09	6.27839	3.96393	9.64804	0.0400572
REACTOME_SIGNALING_BY_NOTCH2	2.3795e-10	6.76265	4.25711	10.4336	0.0400572
WP_BDNFTRKB_SIGNALING	1.78717e-06	4.32749	2.7677	6.54676	0.0400572
BIOCARTA_MET_PATHWAY	3.56957e-13	9.27001	5.74364	14.5789	0.0386266
PID_CDC42_REG_PATHWAY	6.68367e-16	12.593	7.64913	20.3067	0.0386266
PID_EPO_PATHWAY	1.03365e-12	8.80482	5.47184	13.7957	0.0386266
REACTOME_FORMATION_OF_THE_EARLY_ELONGATION_COMPLEX	0.00121405	3.03553	1.95841	4.54534	0.0386266
PID_PI3KCI_AKT_PATHWAY	1.40887e-08	6.02728	3.74263	9.39369	0.037196
REACTOME_HIV_ELONGATION_ARREST_AND_RECOVERY	0.00294448	3.02371	1.91685	4.5938	0.037196
REACTOME_NUCLEAR_SIGNALING_BY_ERBB4	1.49781e-09	6.78592	4.19202	10.6428	0.037196
REACTOME_RUNX2_REGULATES_BONE_DEVELOPMENT	9.12612e-17	16.3378	9.51227	27.6305	0.037196
WP_PI3KAKTMTOR_SIGNALING_PATHWAY_AND_THERAPEUTIC_OPPORTUNITIES	1.80613e-13	10.8797	6.54691	17.6287	0.037196
BIOCARTA_AGR_PATHWAY	1.00414e-09	6.93109	4.27762	10.8814	0.0357654
BIOCARTA_DEATH_PATHWAY	3.46688e-12	9.32012	5.66303	14.9222	0.0357654
PID_AR_NONGENOMIC_PATHWAY	2.7702e-11	8.36117	5.11141	13.2857	0.0357654
PID_AURORA_A_PATHWAY	2.56737e-07	5.162	3.22391	7.98734	0.0357654
PID_CD40_PATHWAY	2.76563e-11	8.36216	5.11201	13.2873	0.0357654
PID_RETINOIC_ACID_PATHWAY	1.19868e-14	12.5572	7.47667	20.6248	0.0357654
REACTOME_DNA_DAMAGE_TELOMERE_STRESS_INDUCED_SENESCENCE	5.72494e-15	13.0594	7.7552	21.5295	0.0357654
WP_MIRNA_REGULATION_OF_PROSTATE_CANCER_SIGNALING_PATHWAYS	1.6851e-11	8.58194	5.23946	13.6559	0.0357654
PID_SYNDECAN_2_PATHWAY	1.39876e-08	6.66494	4.0345	10.6341	0.0343348
REACTOME_SYNTHESIS_OF_PA	6.40721e-07	5.34825	3.26837	8.43702	0.0343348
WP_AUTOPHAGY	1.06744e-11	10.0141	5.92622	16.4374	0.0343348
WP_INITIATION_OF_TRANSCRIPTION_AND_TRANSLATION_ELONGATION_AT_THE_HIV1_LTR	2.70068e-09	7.31631	4.40965	11.742	0.0343348
BIOCARTA_FAS_PATHWAY	4.42008e-10	8.11339	4.86195	13.1059	0.0329041
REACTOME_TAK1_ACTIVATES_NFKB_BY_PHOSPHORYLATION_AND_ACTIVATION_OF_IKKS_COMPLEX	4.36555e-08	6.24658	3.79183	9.9271	0.0329041
WP_MAPK_CASCADE	4.81824e-06	4.7508	2.91512	7.45256	0.0329041
REACTOME_NUCLEAR_IMPORT_OF_REV_PROTEIN	0.000893916	3.69173	2.23072	5.84693	0.0314735
REACTOME_NUCLEAR_PORE_COMPLEX_NPC_DISASSEMBLY	0.017262	2.99633	1.82003	4.71405	0.0314735
REACTOME_RHO_GTPASES_ACTIVATE_PKNS	2.58184e-08	7.21859	4.2485	11.817	0.0314735
WP_ALPHA_6_BETA_4_SIGNALING_PATHWAY	8.86185e-08	6.68816	3.95116	10.8944	0.0314735
WP_ONE_CARBON_METABOLISM	3.96291e-07	6.09092	3.61438	9.86792	0.0314735
WP_OXIDATIVE_STRESS	5.65359e-07	5.95744	3.5386	9.63762	0.0314735
WP_PRION_DISEASE_PATHWAY	2.7654e-07	6.23191	3.69299	10.1094	0.0314735
WP_VITAMIN_DSENSITIVE_CALCIUM_SIGNALING_IN_DEPRESSION	1.27554e-05	4.88787	2.92669	7.83132	0.0314735
KEGG_FRUCTOSE_AND_MANNOSE_METABOLISM	6.66993e-14	16.1736	8.95894	28.6184	0.0300429
PID_P38_ALPHA_BETA_PATHWAY	1.58829e-09	8.57943	4.99914	14.2202	0.0300429
REACTOME_ARACHIDONIC_ACID_METABOLISM	5.28295e-22	68.8698	29.3452	180.238	0.0300429
REACTOME_PHASE_I_FUNCTIONALIZATION_OF_COMPOUNDS	5.34064e-21	55.0603	24.8778	131.182	0.0300429
REACTOME_VASOPRESSIN_REGULATES_RENAL_WATER_HOMEOSTASIS_VIA_AQUAPORINS	0.000390803	3.90504	2.35535	6.19674	0.0300429
REACTOME_MEIOTIC_SYNAPSIS	0.000130968	4.59644	2.68401	7.50904	0.0286123
REACTOME_RMTS_METHYLATE_HISTONE_ARGININES	1.75489e-06	6.2135	3.58306	10.3186	0.0286123
PID_EPHRINB_REV_PATHWAY	9.56189e-10	10.3772	5.80021	17.9328	0.0271817
REACTOME_DOWNSTREAM_SIGNAL_TRANSDUCTION	2.68554e-10	11.3223	6.28598	19.741	0.0271817
REACTOME_ENERGY_DEPENDENT_REGULATION_OF_MTOR_BY_LKB1_AMPK	4.11571e-08	8.02909	4.56488	13.566	0.0271817
REACTOME_MRNA_CAPPING	2.51338e-06	6.06178	3.4994	10.0481	0.0271817
WP_TYPE_I_INTERFERON_INDUCTION_AND_SIGNALING_DURING_SARSCOV2_INFECTION	9.57222e-10	10.3759	5.79952	17.9307	0.0271817
PID_WNT_NONCANONICAL_PATHWAY	3.15188e-05	5.72114	3.20529	9.71177	0.0257511
REACTOME_MATURATION_OF_SARS_COV_2_SPIKE_PROTEIN	3.51488e-06	6.76521	3.75799	11.6096	0.0257511
WP_GLYCEROPHOSPHOLIPID_BIOSYNTHETIC_PATHWAY	0.00160565	4.20281	2.38463	7.01817	0.0257511
PID_IL2_PI3K_PATHWAY	4.39525e-05	5.57689	3.12814	9.45025	0.0243205
REACTOME_POST_TRANSLATIONAL_MODIFICATION_SYNTHESIS_OF_GPI_ANCHORED_PROTEINS	3.39039e-19	112.267	36.7464	453.388	0.0243205
WP_NANOPARTICLEMEDIATED_ACTIVATION_OF_RECEPTOR_SIGNALING	1.89299e-11	17.2089	8.84087	32.8229	0.0243205
REACTOME_CONSTITUTIVE_SIGNALING_BY_AKT1_E17K_IN_CANCER	4.5323e-09	14.1672	7.12213	27.2491	0.0228898
REACTOME_HDACS_DEACETYLATE_HISTONES	0.000274829	5.49522	2.96674	9.6034	0.0228898
REACTOME_NOTCH_HLH_TRANSCRIPTION_PATHWAY	2.07914e-08	12.3901	6.31623	23.3878	0.0228898
BIOCARTA_GPCR_PATHWAY	2.38442e-06	8.25471	4.35166	14.8871	0.0214592
BIOCARTA_PDGF_PATHWAY	2.79296e-07	9.90867	5.15268	18.1984	0.0214592
PID_IGF1_PATHWAY	1.44559e-06	8.61414	4.52766	15.595	0.0214592
PID_INTEGRIN_A4B1_PATHWAY	0.000513071	5.20486	2.81738	9.06456	0.0214592
PID_RAS_PATHWAY	8.54599e-07	9.00633	4.71857	16.3758	0.0214592
REACTOME_ATF4_ACTIVATES_GENES_IN_RESPONSE_TO_ENDOPLASMIC_RETICULUM_STRESS	8.55088e-07	9.00527	4.71801	16.3739	0.0214592
REACTOME_POLYMERASE_SWITCHING_ON_THE_C_STRAND_OF_THE_TELOMERE	4.82628e-05	6.38544	3.42055	11.2741	0.0214592
REACTOME_REGULATION_OF_TP53_ACTIVITY_THROUGH_ACETYLATION	0.000925155	4.94365	2.68159	8.58124	0.0214592
PID_AVB3_OPN_PATHWAY	0.000899508	5.75639	2.95576	10.4893	0.0200286
REACTOME_SYNTHESIS_OF_ACTIVE_UBIQUITIN_ROLES_OF_E1_AND_E2_ENZYMES	9.14289e-05	7.2012	3.64811	13.3523	0.018598
WP_METAPATHWAY_BIOTRANSFORMATION_PHASE_I_AND_II	5.94131e-14	86.5145	27.0744	361.533	0.018598
WP_PDGFRBETA_PATHWAY	0.000225484	8.21261	3.87215	16.2371	0.0157368
BIOCARTA_EGF_PATHWAY	0.00133426	8.77711	3.78779	18.7052	0.0143062
REACTOME_PLATELET_AGGREGATION_PLUG_FORMATION	2.79595e-07	30.7505	10.8852	89.8262	0.0143062
KEGG_TYPE_I_DIABETES_MELLITUS	0.0126266	6.46365	2.85989	13.2848	0.0128755
KEGG_AUTOIMMUNE_THYROID_DISEASE	0.0021064	12.2587	4.52665	30.4799	0.0114449

## Sheet: Epithelial cell
Pathway	pval	ORs	lo95	up95	per
NABA_CORE_MATRISOME	8.75757e-65	Inf	53.2039	Inf	1
NABA_ECM_AFFILIATED	0	Inf	8402.05	Inf	1
NABA_ECM_GLYCOPROTEINS	8.05649e-197	Inf	258.423	Inf	1
NABA_MATRISOME	5.17093e-284	Inf	542.517	Inf	1
REACTOME_BIOLOGICAL_OXIDATIONS	0	Inf	2100.51	Inf	1
REACTOME_HEMOSTASIS	5.17886e-46	Inf	35.9787	Inf	1
REACTOME_O_LINKED_GLYCOSYLATION	9.74099e-18	Inf	13.5511	Inf	1
REACTOME_SLC_MEDIATED_TRANSMEMBRANE_TRANSPORT	0.0189582	Inf	3.06169	Inf	1
REACTOME_SLC_TRANSPORTER_DISORDERS	2.43243e-89	Inf	79.5599	Inf	1
WP_22Q112_COPY_NUMBER_VARIATION_SYNDROME	0	Inf	793.395	Inf	1
WP_OSTEOBLAST_DIFFERENTIATION	3.05347e-138	Inf	145.556	Inf	1
WP_PI3KAKT_SIGNALING_PATHWAY	6.63702e-60	Inf	48.5952	Inf	1
WP_VITAMIN_D_RECEPTOR_PATHWAY	0	Inf	2100.51	Inf	1
KEGG_NATURAL_KILLER_CELL_MEDIATED_CYTOTOXICITY	0	3881.34	1050.26	4503599627370490	0.997326
REACTOME_DEGRADATION_OF_THE_EXTRACELLULAR_MATRIX	3.89121e-216	605.725	163.6	5811.76	0.997326
WP_NRF2_PATHWAY	6.81166e-103	187.87	51.3137	1598.44	0.997326
WP_NUCLEAR_RECEPTORS_METAPATHWAY	7.18598e-06	12.9688	3.54898	107.811	0.997326
KEGG_MELANOGENESIS	2.14981e-210	578.006	157.105	5474.34	0.994652
REACTOME_DEVELOPMENTAL_BIOLOGY	1.20318e-51	82.8008	22.6882	686.951	0.994652
REACTOME_FACTORS_INVOLVED_IN_MEGAKARYOCYTE_DEVELOPMENT_AND_PLATELET_PRODUCTION	5.64375e-125	246.306	67.2151	2065.29	0.994652
WP_CIRCADIAN_RHYTHM_RELATED_GENES	9.86773e-86	148.929	40.6943	1217.32	0.994652
WP_GPCRS_CLASS_A_RHODOPSINLIKE	2.01034e-16	27.4622	7.52791	226.653	0.994652
KEGG_VASCULAR_SMOOTH_MUSCLE_CONTRACTION	1.55371e-143	155.853	60.1944	585.156	0.991979
REACTOME_ION_CHANNEL_TRANSPORT	2.05759e-92	85.4075	33.0117	314.73	0.991979
WP_CALCIUM_REGULATION_IN_THE_CARDIAC_CELL	5.82331e-122	123.099	47.6751	451.158	0.991979
WP_ESC_PLURIPOTENCY_PATHWAYS	2.35288e-105	100.949	39.0268	371.906	0.991979
WP_LNCRNA_INVOLVEMENT_IN_CANONICAL_WNT_SIGNALING_AND_COLORECTAL_CANCER	3.45971e-187	239.851	92.4366	907.105	0.989305
REACTOME_TRANSMISSION_ACROSS_CHEMICAL_SYNAPSES	2.51406e-14	10.1931	4.6244	28.0309	0.983957
WP_GENES_INVOLVED_IN_MALE_INFERTILITY	0	1180.18	542.517	2915.3	0.983957
REACTOME_FC_EPSILON_RECEPTOR_FCERI_SIGNALING	0	884.322	450.139	1958.53	0.981283
REACTOME_SIGNALING_BY_INSULIN_RECEPTOR	7.4678e-248	180.65	96.5142	380.446	0.975936
REACTOME_REGULATION_OF_INSULIN_LIKE_GROWTH_FACTOR_IGF_TRANSPORT_AND_UPTAKE_BY_INSULIN_LIKE_GROWTH_FACTOR_BINDING_PROTEINS_IGFBPS	0	775.222	411.812	1600	0.973262
WP_NCRNAS_INVOLVED_IN_WNT_SIGNALING_IN_HEPATOCELLULAR_CARCINOMA	6.52003e-307	298.788	159.39	632.327	0.973262
WP_PPAR_SIGNALING_PATHWAY	0	693.417	361.898	1457.65	0.973262
WP_SUDDEN_INFANT_DEATH_SYNDROME_SIDS_SUSCEPTIBILITY_PATHWAYS	0	485.721	257.441	1025.11	0.973262
KEGG_GNRH_SIGNALING_PATHWAY	5.75761e-117	44.703	25.2072	87.2446	0.967914
REACTOME_CONSTITUTIVE_SIGNALING_BY_ABERRANT_PI3K_IN_CANCER	5.38089e-295	202.679	118.928	373.304	0.965241
WP_CYTOSOLIC_DNASENSING_PATHWAY	0	480.037	290.84	849.814	0.959893
WP_HEMATOPOIETIC_STEM_CELL_DIFFERENTIATION	0	497.253	301.97	903.665	0.959893
KEGG_MELANOMA	4.75937e-171	62.0575	37.5916	109.78	0.957219
WP_ALLOGRAFT_REJECTION	0	340.748	221.565	553.367	0.938503
REACTOME_L1CAM_INTERACTIONS	2.36417e-82	17.293	11.4	27.4022	0.935829
REACTOME_SIGNALING_BY_THE_B_CELL_RECEPTOR_BCR	0	323.281	215.837	514.343	0.933155
REACTOME_ACTIVATION_OF_NMDA_RECEPTORS_AND_POSTSYNAPTIC_EVENTS	6.15307e-70	13.7756	9.21688	21.4222	0.930481
NABA_MATRISOME_ASSOCIATED	0	374.287	250.168	565.772	0.919786
KEGG_GAP_JUNCTION	6.84103e-83	14.456	10.0224	21.5228	0.914439
REACTOME_PLATELET_HOMEOSTASIS	1.17174e-191	44.0558	30.7549	64.7784	0.911765
WP_THYROID_HORMONES_PRODUCTION_AND_THEIR_PERIPHERAL_DOWNSTREAM_SIGNALLING_EFFECTS	2.04364e-82	13.8144	9.67129	20.3248	0.911765
KEGG_DILATED_CARDIOMYOPATHY	3.85808e-105	17.6092	12.4282	25.6505	0.906417
KEGG_HYPERTROPHIC_CARDIOMYOPATHY_HCM	6.05895e-143	26.5374	18.7246	38.6474	0.906417
WP_MECP2_AND_ASSOCIATED_RETT_SYNDROME	3.10227e-145	26.4225	18.7871	38.1004	0.898396
KEGG_RIG_I_LIKE_RECEPTOR_SIGNALING_PATHWAY	0	193.235	137.35	277.048	0.885027
REACTOME_COLLAGEN_BIOSYNTHESIS_AND_MODIFYING_ENZYMES	1.38843e-55	8.11173	5.89271	11.407	0.885027
REACTOME_REGULATION_OF_INSULIN_SECRETION	2.5714e-249	63.6928	46.3469	89.6265	0.879679
KEGG_JAK_STAT_SIGNALING_PATHWAY	0	211.396	150.604	297.62	0.877005
REACTOME_INTEGRATION_OF_ENERGY_METABOLISM	4.45014e-60	8.53194	6.23344	11.9161	0.877005
REACTOME_TRANSPORT_OF_INORGANIC_CATIONS_ANIONS_AND_AMINO_ACIDS_OLIGOPEPTIDES	1.81242e-15	3.31895	2.43715	4.6069	0.871658
REACTOME_PHASE_II_CONJUGATION_OF_COMPOUNDS	0	166.87	121.054	233.035	0.863636
WP_FOLATE_METABOLISM	0	187.72	135.629	261.582	0.863636
KEGG_TOLL_LIKE_RECEPTOR_SIGNALING_PATHWAY	0	131.022	95.7486	180.991	0.855615
KEGG_ARRHYTHMOGENIC_RIGHT_VENTRICULAR_CARDIOMYOPATHY_ARVC	2.81731e-60	7.62571	5.73088	10.3049	0.847594
REACTOME_HEPARAN_SULFATE_HEPARIN_HS_GAG_METABOLISM	7.42649e-138	19.6102	14.7146	26.5245	0.847594
WP_ARRHYTHMOGENIC_RIGHT_VENTRICULAR_CARDIOMYOPATHY	1.95064e-55	7.10238	5.33728	9.59616	0.847594
WP_ENDOCHONDRAL_OSSIFICATION_WITH_SKELETAL_DYSPLASIAS	1.55367e-267	70.2521	52.4138	94.9614	0.839572
WP_ENDOCHONDRAL_OSSIFICATION	1.55367e-267	70.2521	52.4138	94.9614	0.839572
KEGG_PPAR_SIGNALING_PATHWAY	3.16455e-277	76.9558	57.4534	104.182	0.834225
WP_HUMAN_COMPLEMENT_SYSTEM	1.07743e-304	101.365	75.891	137.823	0.834225
WP_SELENIUM_MICRONUTRIENT_NETWORK	4.27962e-304	99.4035	74.9579	133.356	0.815508
WP_SPINAL_CORD_INJURY	3.71632e-216	40.9821	31.2041	54.3838	0.812834
REACTOME_NEUROTRANSMITTER_RECEPTORS_AND_POSTSYNAPTIC_SIGNAL_TRANSMISSION	4.89707e-11	2.49557	1.92236	3.27483	0.804813
REACTOME_ECM_PROTEOGLYCANS	1.1914e-179	27.6233	21.2343	36.2374	0.799465
REACTOME_MUSCLE_CONTRACTION	1.76168e-109	13.0117	10.0338	17.051	0.796791
WP_WNT_SIGNALING	9.84339e-68	7.65278	5.90615	10.0162	0.796791
PID_IL4_2PATHWAY	6.8466e-283	82.9455	63.3743	108.625	0.76738
WNT_SIGNALING	1.37141e-34	4.26062	3.33161	5.494	0.764706
KEGG_COMPLEMENT_AND_COAGULATION_CASCADES	0	144.174	108.879	192.707	0.762032
KEGG_FC_EPSILON_RI_SIGNALING_PATHWAY	5.12248e-78	8.25458	6.48376	10.5925	0.751337
KEGG_NEUROACTIVE_LIGAND_RECEPTOR_INTERACTION	6.89399439581042e-319	134.858	102.058	179.572	0.751337
KEGG_LONG_TERM_DEPRESSION	1.47787e-182	27.9144	21.851	35.8972	0.740642
REACTOME_SIGNALING_BY_GPCR	1.28088e-283	89.4153	68.7914	116.665	0.735294
WP_TOLLLIKE_RECEPTOR_SIGNALING_PATHWAY	1.92643e-256	65.5511	50.6162	84.7622	0.73262
WP_PROXIMAL_TUBULE_TRANSPORT	5.09759e-266	74.2398	57.3881	96.7292	0.727273
WP_ONE_CARBON_METABOLISM_AND_RELATED_PATHWAYS	6.90656e-209	38.2874	30.0069	49.0905	0.713904
REACTOME_PI3K_AKT_SIGNALING_IN_CANCER	9.4345e-17	2.71392	2.15609	3.4344	0.705882
REACTOME_COLLAGEN_DEGRADATION	3.33859e-296	119.006	90.4303	156.968	0.703209
KEGG_CARDIAC_MUSCLE_CONTRACTION	7.37913e-264	80.2418	61.9802	104.287	0.687166
WP_LUNG_FIBROSIS	4.13344e-259	75.2902	58.4343	97.5468	0.687166
REACTOME_PLASMA_LIPOPROTEIN_ASSEMBLY_REMODELING_AND_CLEARANCE	1.79012e-174	26.9839	21.3557	34.2782	0.671123
KEGG_INTESTINAL_IMMUNE_NETWORK_FOR_IGA_PRODUCTION	5.55025e-236	62.805	48.7917	80.9538	0.652406
REACTOME_INTERLEUKIN_4_AND_INTERLEUKIN_13_SIGNALING	3.71333e-90	9.4711	7.57827	11.8861	0.649733
WP_COMPLEMENT_AND_COAGULATION_CASCADES	1.09788e-223	53.8388	42.07	69.2885	0.647059
KEGG_CALCIUM_SIGNALING_PATHWAY	1.89617e-172	27.4625	21.7764	34.7695	0.644385
KEGG_GLYCOLYSIS_GLUCONEOGENESIS	1.31122e-229	60.7473	47.2828	78.4219	0.636364
WP_REGULATION_OF_ACTIN_CYTOSKELETON	0.00208794	1.64772	1.32455	2.05611	0.631016
KEGG_ANTIGEN_PROCESSING_AND_PRESENTATION	1.75309e-255	94.6592	72.6203	123.805	0.622995
PID_BETA_CATENIN_NUC_PATHWAY	2.21767e-48	5.05625	4.06435	6.30672	0.622995
KEGG_TYPE_II_DIABETES_MELLITUS	2.91442e-231	66.2112	51.4369	85.4761	0.617647
REACTOME_NUCLEAR_RECEPTOR_TRANSCRIPTION_PATHWAY	4.83347e-61	6.28554	5.05814	7.82492	0.596257
REACTOME_CELL_CELL_JUNCTION_ORGANIZATION	7.50768e-141	20.4447	16.3028	25.6993	0.580214
REACTOME_METABOLISM_OF_FAT_SOLUBLE_VITAMINS	3.77392e-264	151.782	112.035	209.887	0.580214
REACTOME_SIGNALING_BY_RETINOIC_ACID	3.1631e-198	48	37.5801	61.4973	0.574866
KEGG_GLYCEROLIPID_METABOLISM	1.90167e-67	7.1972	5.79303	8.95021	0.55615
WP_HEDGEHOG_SIGNALING_PATHWAY	1.00368e-141	22.1349	17.6125	27.8561	0.55615
KEGG_CHEMOKINE_SIGNALING_PATHWAY	1.75338e-19	2.8322	2.28746	3.51016	0.550802
KEGG_AMYOTROPHIC_LATERAL_SCLEROSIS_ALS	4.94491e-160	32.5951	25.6532	41.4983	0.524064
REACTOME_ION_TRANSPORT_BY_P_TYPE_ATPASES	3.37175e-218	94.1042	70.8869	126.406	0.524064
PID_NFAT_TFPATHWAY	1.24672e-187	53.7482	41.5665	69.4902	0.518717
REACTOME_NETRIN_1_SIGNALING	8.74123e-73	8.2331	6.622	10.2414	0.510695
WP_CORTICOTROPINRELEASING_HORMONE_SIGNALING_PATHWAY	1.66355e-09	2.11272	1.70774	2.61409	0.508021
REACTOME_INTERLEUKIN_10_SIGNALING	2.82139e-187	58.7836	45.2759	76.9418	0.502674
KEGG_LONG_TERM_POTENTIATION	2.52677e-40	4.62362	3.72783	5.73393	0.497326
REACTOME_ASSEMBLY_OF_COLLAGEN_FIBRILS_AND_OTHER_MULTIMERIC_STRUCTURES	1.11345e-27	3.52638	2.84586	4.36843	0.491979
REACTOME_DDX58_IFIH1_MEDIATED_INDUCTION_OF_INTERFERON_ALPHA_BETA	5.30214e-09	2.08661	1.68613	2.58169	0.491979
REACTOME_SIGNALING_BY_FGFR1	6.02881e-74	8.86286	7.10914	11.0415	0.481283
NABA_ECM_REGULATORS	1.39479e-163	52.1883	39.8639	68.5579	0.449198
REACTOME_MEIOSIS	4.04169e-10	2.20206	1.77536	2.72793	0.44385
REACTOME_REPRODUCTION	1.68061e-109	18.4943	14.6261	23.3781	0.441176
KEGG_ARGININE_AND_PROLINE_METABOLISM	2.43092e-126	26.0453	20.412	33.2643	0.435829
REACTOME_AMYLOID_FIBER_FORMATION	3.13499e-150	45.5018	34.7846	59.5398	0.425134
KEGG_HEMATOPOIETIC_CELL_LINEAGE	8.81647e-179	103.589	74.7463	145.429	0.417112
PID_IL12_2PATHWAY	4.45396e-117	24.0691	18.8231	30.7364	0.414439
KEGG_CYTOKINE_CYTOKINE_RECEPTOR_INTERACTION	7.82584e-149	49.6853	37.6628	65.5963	0.411765
REACTOME_INTERLEUKIN_2_FAMILY_SIGNALING	1.81373e-134	37.1082	28.5128	48.4263	0.403743
KEGG_VEGF_SIGNALING_PATHWAY	1.17627e-06	1.95511	1.57065	2.4282	0.40107
REACTOME_TRANSPORT_OF_VITAMINS_NUCLEOSIDES_AND_RELATED_MOLECULES	3.38295e-124	32.7516	25.1661	42.6066	0.387701
REACTOME_EPH_EPHRIN_MEDIATED_REPULSION_OF_CELLS	4.29036e-19	3.06925	2.45704	3.82388	0.385027
WP_PROSTAGLANDIN_SYNTHESIS_AND_REGULATION	4.84131e-117	30.8727	23.6818	40.2519	0.374332
REACTOME_NCAM_SIGNALING_FOR_NEURITE_OUT_GROWTH	2.33472e-64	9.47837	7.50051	11.9507	0.371658
REACTOME_ELASTIC_FIBRE_FORMATION	9.76943e-101	22.5043	17.4241	29.0619	0.360963
BIOCARTA_NFAT_PATHWAY	6.75164e-63	9.84556	7.75503	12.4676	0.350267
REACTOME_GAMMA_CARBOXYLATION_HYPUSINE_FORMATION_AND_ARYLSULFATASE_ACTIVATION	5.60821e-121	40.2729	30.2879	53.738	0.350267
WP_KISSPEPTINKISSPEPTIN_RECEPTOR_SYSTEM_IN_THE_OVARY	2.0176e-124	46.4495	34.6092	62.5685	0.347594
KEGG_TRYPTOPHAN_METABOLISM	3.36223e-112	33.3506	25.2598	44.0212	0.34492
REACTOME_HOMOLOGOUS_DNA_PAIRING_AND_STRAND_EXCHANGE	2.90621e-72	13.1407	10.2538	16.7974	0.334225
PID_UPA_UPAR_PATHWAY	2.92404e-118	48.3572	35.5624	65.914	0.323529
WP_VITAMIN_B12_METABOLISM	9.66378e-129	73.1566	51.892	104.406	0.320856
REACTOME_CA_DEPENDENT_EVENTS	2.22931e-108	39.9107	29.5557	53.9425	0.312834
KEGG_ALDOSTERONE_REGULATED_SODIUM_REABSORPTION	3.3547e-114	50.8258	36.9346	70.1838	0.31016
REACTOME_SIGNALING_BY_FGFR2_IN_DISEASE	2.85311e-99	31.9437	23.9074	42.6709	0.31016
PID_SYNDECAN_1_PATHWAY	1.54005e-83	20.4485	15.6154	26.7102	0.307487
REACTOME_ACTIVATION_OF_ATR_IN_RESPONSE_TO_REPLICATION_STRESS	1.67055e-99	32.2003	24.0903	43.0335	0.307487
REACTOME_RET_SIGNALING	5.56019e-94	27.3889	20.6626	36.2578	0.307487
PID_DELTA_NP63_PATHWAY	8.61855e-62	11.7137	9.07474	15.0623	0.304813
PID_FGF_PATHWAY	1.54636e-06	2.05483	1.62379	2.58747	0.302139
KEGG_PATHOGENIC_ESCHERICHIA_COLI_INFECTION	8.52512e-12	2.61306	2.05941	3.29927	0.299465
REACTOME_INTERFERON_ALPHA_BETA_SIGNALING	4.82973e-68	14.2937	11.0008	18.506	0.299465
WP_PATHOGENIC_ESCHERICHIA_COLI_INFECTION	8.52512e-12	2.61306	2.05941	3.29927	0.299465
WP_SYNAPTIC_VESICLE_PATHWAY	2.53035e-95	32.9765	24.4411	44.4331	0.291444
WP_NUCLEAR_RECEPTORS	8.8859e-85	24.9601	18.7369	33.1653	0.28877
WP_DNA_REPLICATION	8.91639e-34	5.74193	4.47302	7.32989	0.283422
WP_NEURAL_CREST_CELL_MIGRATION_IN_CANCER	2.6152e-88	29.2502	21.7475	39.3314	0.280749
REACTOME_TRANSPORT_OF_BILE_SALTS_AND_ORGANIC_ACIDS_METAL_IONS_AND_AMINE_COMPOUNDS	1.21411e-105	57.4204	40.4319	81.6711	0.275401
REACTOME_HSP90_CHAPERONE_CYCLE_FOR_STEROID_HORMONE_RECEPTORS_SHR	0.0458538	1.61135	1.26296	2.04311	0.272727
REACTOME_CA2_PATHWAY	1.45981e-05	2.04625	1.59666	2.60523	0.262032
REACTOME_MOLECULES_ASSOCIATED_WITH_ELASTIC_FIBRES	2.39463e-91	41.174	29.5719	57.4125	0.262032
WP_NEURAL_CREST_CELL_MIGRATION_DURING_DEVELOPMENT	1.80449e-84	34.0713	24.7057	46.9603	0.256684
KEGG_TYPE_I_DIABETES_MELLITUS	1.40723e-82	33.7866	24.469	46.7859	0.251337
REACTOME_DAG_AND_IP3_SIGNALING	9.25573e-75	25.4456	18.7307	34.4929	0.251337
REACTOME_GLYCOSPHINGOLIPID_METABOLISM	1.58622e-36	7.08483	5.43713	9.17013	0.251337
WP_ARYL_HYDROCARBON_RECEPTOR_PATHWAY	9.53824e-90	48.561	34.042	69.6486	0.243316
REACTOME_TRANSCRIPTIONAL_REGULATION_BY_MECP2	0.000974453	1.86076	1.44127	2.3844	0.240642
WP_GLYCOLYSIS_AND_GLUCONEOGENESIS	3.6695e-67	22.772	16.7083	30.9807	0.23262
PID_FOXM1_PATHWAY	6.85524e-65	22.0968	16.1747	30.0908	0.227273
REACTOME_COPI_INDEPENDENT_GOLGI_TO_ER_RETROGRADE_TRAFFIC	0.0109393	1.77033	1.36207	2.28135	0.224599
PID_PLK1_PATHWAY	4.76331e-11	2.89789	2.21681	3.75627	0.219251
KEGG_GLUTATHIONE_METABOLISM	6.72398e-34	7.79671	5.86349	10.2884	0.213904
WP_MECHANOREGULATION_AND_PATHOLOGY_OF_YAPTAZ_VIA_HIPPO_AND_NONHIPPO_MECHANISMS	8.14545e-18	4.03671	3.06917	5.26297	0.213904
REACTOME_FANCONI_ANEMIA_PATHWAY	3.74164e-64	27.5737	19.6316	38.7197	0.205882
REACTOME_SIGNALING_BY_FGFR4	8.31495e-67	33.599	23.4954	48.2116	0.200535
REACTOME_ACTIVATION_OF_THE_PRE_REPLICATIVE_COMPLEX	1.07391e-67	38.2536	26.2989	55.8394	0.197861
REACTOME_AGGREPHAGY	8.70586e-73	49.892	33.4568	75.1508	0.197861
REACTOME_FCERI_MEDIATED_NF_KB_ACTIVATION	1.50263e-54	22.0897	15.735	30.9083	0.192513
PID_HNF3A_PATHWAY	9.28119e-35	9.69303	7.12228	13.0768	0.184492
REACTOME_DISEASES_ASSOCIATED_WITH_GLYCOSAMINOGLYCAN_METABOLISM	2.37007e-55	24.6806	17.3742	35	0.184492
PID_ATR_PATHWAY	3.74838e-45	16.2993	11.6913	22.5868	0.181818
REACTOME_RECYCLING_PATHWAY_OF_L1	1.13493e-27	7.33167	5.40643	9.84316	0.179144
WP_SPLICING_FACTOR_NOVA_REGULATED_SYNAPTIC_PROTEINS	7.00156e-41	13.3871	9.68457	18.3663	0.179144
WP_NEPHROTIC_SYNDROME	1.25393e-28	7.96293	5.83531	10.7568	0.173797
REACTOME_NGF_STIMULATED_TRANSCRIPTION	1.81464e-49	23.2169	16.1479	33.2541	0.168449
KEGG_PRION_DISEASES	2.29794e-54	37.0529	24.4945	56.3612	0.160428
REACTOME_GLUCONEOGENESIS	2.25881e-61	59.3515	37.107	97.0338	0.160428
REACTOME_COOPERATION_OF_PDCL_PHLP1_AND_TRIC_CCT_IN_G_PROTEIN_BETA_FOLDING	1.0803e-45	24.3707	16.5937	35.6921	0.15508
REACTOME_ION_HOMEOSTASIS	5.6361e-59	68.6149	41.1902	117.303	0.149733
WP_FERROPTOSIS	3.69106e-41	20.4366	13.997	29.6769	0.149733
REACTOME_DAP12_INTERACTIONS	3.94487e-42	23.775	15.9929	35.231	0.144385
REACTOME_SIGNALING_BY_FGFR3	1.18599e-41	23.0714	15.5577	34.1032	0.144385
KEGG_BASAL_TRANSCRIPTION_FACTORS	7.62412e-39	21.3128	14.3354	31.546	0.136364
WP_RETT_SYNDROME_CAUSING_GENES	3.51836e-05	2.50666	1.8108	3.41414	0.136364
PID_AJDISS_2PATHWAY	6.78695e-05	2.49479	1.79137	3.41563	0.13369
REACTOME_DNA_STRAND_ELONGATION	1.66029e-40	26.4423	17.3433	40.2516	0.131016
KEGG_GRAFT_VERSUS_HOST_DISEASE	5.27599e-41	30.9864	19.8359	48.484	0.125668
WP_MELATONIN_METABOLISM_AND_EFFECTS	3.10602e-43	51.5073	30.2475	89.8813	0.114973
KEGG_PYRUVATE_METABOLISM	8.16587e-26	13.979	9.25738	20.846	0.112299
REACTOME_BILE_ACID_AND_BILE_SALT_METABOLISM	2.59095e-29	18.2788	11.8937	27.855	0.109626
REACTOME_SIGNALING_BY_FGFR1_IN_DISEASE	1.41065e-30	20.1807	13.0312	31.0466	0.109626
REACTOME_MET_PROMOTES_CELL_MOTILITY	8.63957e-22	11.2641	7.47131	16.7227	0.104278
PID_BMP_PATHWAY	1.16957e-21	12.2058	7.97821	18.4001	0.101604
REACTOME_FATTY_ACYL_COA_BIOSYNTHESIS	9.10591e-23	13.3925	8.70248	20.3147	0.0989305
REACTOME_HSF1_DEPENDENT_TRANSACTIVATION	7.82441e-27	21.5783	13.3617	34.6273	0.0962567
WP_ATM_SIGNALING_PATHWAY	1.57925e-21	13.3764	8.59041	20.5102	0.0962567
KEGG_SPHINGOLIPID_METABOLISM	2.04483e-16	8.59793	5.64976	12.8258	0.0935829
WP_PHOTODYNAMIC_THERAPYINDUCED_NFKB_SURVIVAL_SIGNALING	4.03763e-31	32.9359	19.4781	56.1477	0.0935829
KEGG_FATTY_ACID_METABOLISM	3.55947e-09	4.7815	3.16688	7.04	0.0909091
PID_AMB2_NEUTROPHILS_PATHWAY	2.71243e-16	9.26838	5.99463	14.0373	0.0909091
REACTOME_GLUTATHIONE_CONJUGATION	2.6142e-23	17.8084	11.0493	28.3876	0.0882353
WP_THE_INFLUENCE_OF_LAMINOPATHIES_ON_WNT_SIGNALING	1.71494e-26	24.3944	14.6949	40.3527	0.0882353
WP_AMYOTROPHIC_LATERAL_SCLEROSIS_ALS	1.28416e-21	17.33	10.6129	27.9336	0.0828877
WP_FAS_LIGAND_FASL_PATHWAY_AND_STRESS_INDUCTION_OF_HEAT_SHOCK_PROTEINS_HSP_REGULATION	2.47316e-06	3.76557	2.47613	5.56716	0.0828877
PID_HES_HEY_PATHWAY	0.00626521	2.61946	1.71038	3.8872	0.0802139
PID_THROMBIN_PAR1_PATHWAY	1.45344e-07	4.55689	2.94166	6.85596	0.0802139
REACTOME_HDR_THROUGH_SINGLE_STRAND_ANNEALING_SSA	2.96294e-19	15.6193	9.49232	25.3083	0.0802139
NABA_BASEMENT_MEMBRANES	1.22099e-16	11.8563	7.34568	18.7637	0.0775401
KEGG_SYSTEMIC_LUPUS_ERYTHEMATOSUS	2.0957e-15	11.7627	7.16586	18.8741	0.0748663
PID_INTEGRIN3_PATHWAY	2.53536e-12	8.34556	5.18378	13.0745	0.0748663
PID_RHOA_PATHWAY	7.10737e-07	4.4885	2.85289	6.83913	0.0748663
WP_FLUOROPYRIMIDINE_ACTIVITY	5.88873e-20	19.8611	11.5967	33.6583	0.0748663
WP_MIRNAS_INVOLVEMENT_IN_THE_IMMUNE_RESPONSE_IN_SEPSIS	7.39728e-14	9.89614	6.09332	15.6795	0.0748663
REACTOME_VASOPRESSIN_REGULATES_RENAL_WATER_HOMEOSTASIS_VIA_AQUAPORINS	1.19667e-25	41.7052	22.05	80.9628	0.0721925
WP_G13_SIGNALING_PATHWAY	3.40089e-17	14.4143	8.65302	23.5867	0.0721925
WP_PARKINSONS_DISEASE_PATHWAY	3.40089e-17	14.4143	8.65302	23.5867	0.0721925
PID_AURORA_B_PATHWAY	7.99115e-13	9.92595	5.99443	16.0013	0.0695187
REACTOME_DISEASES_OF_PROGRAMMED_CELL_DEATH	3.65224e-05	3.85993	2.41995	5.94102	0.0695187
REACTOME_LEISHMANIA_INFECTION	2.41427e-10	7.3721	4.52125	11.6642	0.0695187
WP_OXIDATIVE_STRESS	5.02057e-24	43.6278	22.3141	87.7415	0.0695187
WP_ZINC_HOMEOSTASIS	4.10564e-14	11.589	6.93012	18.9054	0.0695187
WP_NUCLEOTIDEBINDING_OLIGOMERIZATION_DOMAIN_NOD_PATHWAY	7.62625e-11	7.8358	4.78983	12.4426	0.0668449
PID_PI3K_PLC_TRK_PATHWAY	9.49088e-16	16.8304	9.54527	29.1598	0.0641711
REACTOME_RND3_GTPASE_CYCLE	1.91095e-08	6.45214	3.89705	10.3185	0.0614973
REACTOME_DEACTIVATION_OF_THE_BETA_CATENIN_TRANSACTIVATING_COMPLEX	0.0429936	2.70122	1.63617	4.26296	0.0588235
REACTOME_INSULIN_RECEPTOR_SIGNALLING_CASCADE	1.52404e-11	11.1965	6.40112	19.0046	0.0588235
REACTOME_MITOCHONDRIAL_FATTY_ACID_BETA_OXIDATION	4.22517e-12	12.1329	6.89337	20.7538	0.0588235
REACTOME_RND1_GTPASE_CYCLE	0.00178933	3.42483	2.06368	5.44103	0.0588235
WP_GLYCOGEN_SYNTHESIS_AND_DEGRADATION	2.68604e-10	9.38327	5.42703	15.69	0.0588235
PID_FRA_PATHWAY	1.35744e-09	8.50063	4.9437	14.1159	0.0561497
REACTOME_NUCLEOBASE_CATABOLISM	1.13687e-13	15.2544	8.49802	26.7887	0.0561497
REACTOME_EPHB_MEDIATED_FORWARD_SIGNALING	0.000464105	4.08085	2.38302	6.66324	0.0534759
PID_SYNDECAN_2_PATHWAY	1.42053e-13	18.7368	9.90464	34.8353	0.0508021
REACTOME_GENERATION_OF_SECOND_MESSENGER_MOLECULES	4.91286e-12	14.5593	7.90153	26.1307	0.0508021
REACTOME_ROS_AND_RNS_PRODUCTION_IN_PHAGOCYTES	4.90107e-12	14.5624	7.9032	26.1364	0.0508021
WP_ETHANOL_EFFECTS_ON_HISTONE_MODIFICATIONS	3.71465e-13	17.4806	9.3107	32.1959	0.0508021
WP_OVERVIEW_OF_LEUKOCYTEINTRINSIC_HIPPO_PATHWAY_FUNCTIONS	8.9508e-11	11.9056	6.57543	20.88	0.0508021
WP_TYPE_II_INTERFERON_SIGNALING_IFNG	4.55957e-11	12.4711	6.86181	21.9996	0.0508021
REACTOME_GPVI_MEDIATED_ACTIVATION_CASCADE	3.95015e-10	13.1	6.93456	23.9675	0.0481283
WP_FACTORS_AND_PATHWAYS_AFFECTING_INSULINLIKE_GROWTH_FACTOR_IGF1AKT_SIGNALING	5.11134e-08	9.05882	4.93398	15.9361	0.0481283
WP_FATTY_ACID_BETA_OXIDATION	5.52842e-09	10.7154	5.76681	19.1513	0.0481283
KEGG_FRUCTOSE_AND_MANNOSE_METABOLISM	4.29873e-10	13.0275	6.89522	23.8362	0.0454545
PID_ARF6_PATHWAY	2.87578e-06	6.67971	3.70301	11.4851	0.0454545
PID_CXCR3_PATHWAY	0.000482237	4.48011	2.52705	7.53451	0.0454545
PID_NCADHERIN_PATHWAY	2.52709e-12	19.5677	9.9105	37.985	0.0454545
REACTOME_RHO_GTPASES_ACTIVATE_WASPS_AND_WAVES	9.36578e-11	14.6651	7.67159	27.2295	0.0454545
WP_FIBRIN_COMPLEMENT_RECEPTOR_3_SIGNALING_PATHWAY	1.02924e-07	10.4234	5.39409	19.2428	0.0427807
WP_PHOTODYNAMIC_THERAPYINDUCED_HIF1_SURVIVAL_SIGNALING	1.23036e-05	6.93591	3.69072	12.3455	0.0427807
BIOCARTA_AGR_PATHWAY	1.19988e-10	18.8775	9.18096	37.9704	0.040107
KEGG_DNA_REPLICATION	1.19988e-10	18.8775	9.18096	37.9704	0.040107
PID_PI3KCI_AKT_PATHWAY	1.66246e-08	12.2014	6.22767	22.971	0.040107
PID_WNT_NONCANONICAL_PATHWAY	2.47844e-13	34.5871	15.2383	80.8072	0.040107
REACTOME_REGULATION_OF_TNFR1_SIGNALING	1.20006e-10	18.8734	9.179	37.9632	0.040107
REACTOME_SMOOTH_MUSCLE_CONTRACTION	8.86073e-06	7.13665	3.79032	12.7389	0.040107
REACTOME_APOPTOTIC_CLEAVAGE_OF_CELLULAR_PROTEINS	2.34835e-05	7.88295	3.96383	14.7583	0.0374332
REACTOME_DNA_DAMAGE_RECOGNITION_IN_GG_NER	1.48557e-05	8.24239	4.13194	15.4926	0.0374332
REACTOME_GENE_AND_PROTEIN_EXPRESSION_BY_JAK_STAT_SIGNALING_AFTER_INTERLEUKIN_12_STIMULATION	2.93423e-07	12.1025	5.87642	23.7638	0.0374332
REACTOME_MAP2K_AND_MAPK_ACTIVATION	0.000680826	5.65476	2.89992	10.3128	0.0374332
PID_ALPHA_SYNUCLEIN_PATHWAY	3.36366e-08	15.056	7.13683	30.6245	0.0347594
REACTOME_ASSOCIATION_OF_TRIC_CCT_WITH_TARGET_PROTEINS_DURING_BIOSYNTHESIS	7.42924e-08	13.8979	6.64758	27.878	0.0347594
REACTOME_DETOXIFICATION_OF_REACTIVE_OXYGEN_SPECIES	8.72017e-05	6.92968	3.51301	12.8346	0.0347594
REACTOME_TAK1_ACTIVATES_NFKB_BY_PHOSPHORYLATION_AND_ACTIVATION_OF_IKKS_COMPLEX	1.42812e-08	16.4274	7.70515	33.8908	0.0347594
REACTOME_TERMINATION_OF_TRANSLESION_DNA_SYNTHESIS	2.07863e-10	25.8285	11.3211	58.9237	0.0347594
WP_BLADDER_CANCER	0.00233579	4.99484	2.57629	9.03912	0.0347594
WP_TARGET_OF_RAPAMYCIN_TOR_SIGNALING	1.11612e-06	10.614	5.21501	20.5217	0.0347594
KEGG_ALLOGRAFT_REJECTION	9.36134e-08	19.372	8.29857	44.0452	0.0320856
PID_IL2_PI3K_PATHWAY	2.76205e-06	12.9037	5.8335	27.0876	0.0320856
WP_HISTONE_MODIFICATIONS	5.53539e-06	11.9113	5.43038	24.6904	0.0320856
PID_HDAC_CLASSII_PATHWAY	5.85371e-06	11.846	5.40102	24.5549	0.0294118
PID_HNF3B_PATHWAY	9.91925e-08	19.2655	8.25361	43.7081	0.0294118
REACTOME_ENERGY_DEPENDENT_REGULATION_OF_MTOR_BY_LKB1_AMPK	1.04757e-08	25.6867	10.4734	62.9761	0.0294118
REACTOME_OVARIAN_TUMOR_DOMAIN_PROTEASES	0.000250408	7.69192	3.64083	15.1066	0.0294118
REACTOME_PLATELET_AGGREGATION_PLUG_FORMATION	2.03752e-05	10.261	4.74388	20.8397	0.0294118
REACTOME_REGULATION_OF_GLUCOKINASE_BY_GLUCOKINASE_REGULATORY_PROTEIN	1.38999e-06	14.0035	6.26424	29.8065	0.0294118
REACTOME_REGULATION_OF_TP53_EXPRESSION_AND_DEGRADATION	9.93986e-05	8.54686	4.01374	16.9805	0.0294118
REACTOME_TELOMERE_C_STRAND_LAGGING_STRAND_SYNTHESIS	6.23064e-07	15.4042	6.81055	33.3776	0.0294118
SIG_CD40PATHWAYMAP	2.03752e-05	10.261	4.74388	20.8397	0.0294118
WP_MIRNA_REGULATION_OF_PROSTATE_CANCER_SIGNALING_PATHWAYS	1.3891e-06	14.0065	6.26559	29.8128	0.0294118
KEGG_PROPANOATE_METABOLISM	0.000975133	8.55234	3.70036	18.144	0.026738
PID_CD40_PATHWAY	0.00155652	8.01867	3.48794	16.8764	0.026738
PID_HIV_NEF_PATHWAY	0.0291463	5.33612	2.3878	10.7927	0.026738
PID_IL1_PATHWAY	2.48908e-05	14.2668	5.84006	32.9014	0.026738
PID_IL8_CXCR2_PATHWAY	0.000102348	11.6703	4.89569	25.9011	0.026738
PID_P38_ALPHA_BETA_DOWNSTREAM_PATHWAY	0.0111467	6.10186	2.70823	12.4839	0.026738
REACTOME_PLASMA_LIPOPROTEIN_CLEARANCE	2.48908e-05	14.2668	5.84006	32.9014	0.026738
WP_AUTOPHAGY	4.92105e-07	25.6976	9.53476	69.2621	0.026738
WP_SIGNAL_TRANSDUCTION_THROUGH_IL1R	0.000589142	9.16439	3.94071	19.6164	0.026738
PID_AR_NONGENOMIC_PATHWAY	2.58984e-05	14.1926	5.80956	32.664	0.0240642
PID_ATM_PATHWAY	0.000106969	11.6107	4.8702	25.7615	0.0240642
REACTOME_ACTIVATION_OF_BH3_ONLY_PROTEINS	5.1671e-07	25.5519	9.4811	68.8638	0.0240642
REACTOME_NOD1_2_SIGNALING_PATHWAY	0.000106969	11.6107	4.8702	25.7615	0.0240642
REACTOME_RUNX1_REGULATES_GENES_INVOLVED_IN_MEGAKARYOCYTE_DIFFERENTIATION_AND_PLATELET_FUNCTION	0.00568689	6.71092	2.95819	13.8611	0.0240642
REACTOME_SMAD2_SMAD3_SMAD4_HETEROTRIMER_REGULATES_TRANSCRIPTION	0.000106969	11.6083	4.86916	25.7558	0.0240642
WP_CAMKK2_PATHWAY	0.000615047	9.11632	3.92024	19.5125	0.0240642
WP_ONE_CARBON_METABOLISM	1.153e-05	15.9682	6.43186	37.7194	0.0240642
WP_TOLLLIKE_RECEPTOR_SIGNALING_RELATED_TO_MYD88	5.46558e-05	12.7662	5.29699	28.8224	0.0240642
REACTOME_DNA_DAMAGE_TELOMERE_STRESS_INDUCED_SENESCENCE	7.58175e-05	20.4456	6.96871	57.9707	0.0213904
REACTOME_NR1H3_NR1H2_REGULATE_GENE_EXPRESSION_LINKED_TO_CHOLESTEROL_TRANSPORT_AND_EFFLUX	0.0244626	7.29095	2.85186	16.5664	0.0213904
REACTOME_RAF_ACTIVATION	0.015873	7.85751	3.05244	18.0235	0.0213904
WP_BASE_EXCISION_REPAIR	0.0060363	9.28784	3.55085	21.8406	0.0213904
PID_NEPHRIN_NEPH1_PATHWAY	0.0253163	7.25142	2.83648	16.4762	0.0187166
PID_NETRIN_PATHWAY	0.00624159	9.23743	3.5315	21.721	0.0187166
REACTOME_CARGO_CONCENTRATION_IN_THE_ER	0.0375981	6.76775	2.66195	15.237	0.0187166
REACTOME_ENDOSOMAL_SORTING_COMPLEX_REQUIRED_FOR_TRANSPORT_ESCRT	0.00101749	12.7053	4.67747	31.7041	0.0187166
REACTOME_FLT3_SIGNALING	0.00101749	12.7026	4.67647	31.6974	0.0187166
REACTOME_RNA_POLYMERASE_III_TRANSCRIPTION_INITIATION_FROM_TYPE_1_PROMOTER	0.000207193	16.9432	5.96903	45.4226	0.0187166
REACTOME_RNA_POLYMERASE_III_TRANSCRIPTION_INITIATION_FROM_TYPE_3_PROMOTER	7.874e-05	20.3346	6.93105	57.6547	0.0187166
REACTOME_TRANSLESION_SYNTHESIS_BY_Y_FAMILY_DNA_POLYMERASES_BYPASSES_LESIONS_ON_DNA_TEMPLATE	0.0253163	7.25142	2.83648	16.4762	0.0187166
WP_INITIATION_OF_TRANSCRIPTION_AND_TRANSLATION_ELONGATION_AT_THE_HIV1_LTR	0.00362557	10.1626	3.84561	24.293	0.0187166
PID_CD8_TCR_DOWNSTREAM_PATHWAY	0.0184834	12.708	3.89155	36.8232	0.0160428
PID_INTEGRIN_A4B1_PATHWAY	0.0354759	10.8922	3.41066	30.383	0.0160428
REACTOME_DISASSEMBLY_OF_THE_DESTRUCTION_COMPLEX_AND_RECRUITMENT_OF_AXIN_TO_THE_MEMBRANE	0.000304696	38.1385	9.00082	184.879	0.0160428
REACTOME_POLYMERASE_SWITCHING_ON_THE_C_STRAND_OF_THE_TELOMERE	0.00121277	25.4239	6.76143	95.6272	0.0160428
REACTOME_RESOLUTION_OF_ABASIC_SITES_AP_SITES	0.00869654	15.2563	4.53199	46.6281	0.0160428
REACTOME_RNA_POLYMERASE_I_TRANSCRIPTION_TERMINATION	0.0354759	10.8922	3.41066	30.383	0.0160428
WP_TYPE_I_COLLAGEN_SYNTHESIS_IN_THE_CONTEXT_OF_OSTEOGENESIS_IMPERFECTA	0.00359928	19.0682	5.42398	63.0182	0.0160428
BIOCARTA_TNFR1_PATHWAY	0.00368845	18.9692	5.39605	62.6876	0.013369
REACTOME_REGULATION_OF_MECP2_EXPRESSION_AND_ACTIVITY	0.036349	10.8328	3.39235	30.2179	0.013369
WP_TRANSSULFURATION_AND_ONE_CARBON_METABOLISM	0.0189582	12.6423	3.8715	36.6287	0.013369
REACTOME_MRNA_CAPPING	0.0148616	50.3245	7.18158	553.429	0.00802139

## Sheet: Fibroblast cell
Pathway	pval	ORs	lo95	up95	per
KEGG_MELANOGENESIS	0.0128449	Inf	4.23453	Inf	1
KEGG_MELANOMA	2.46736e-06	Inf	9.22576	Inf	1
KEGG_NATURAL_KILLER_CELL_MEDIATED_CYTOTOXICITY	3.96968e-39	Inf	986.988	Inf	1
NABA_ECM_AFFILIATED	1.87755e-56	Inf	8402.05	Inf	1
NABA_MATRISOME	3.80386e-06	Inf	8.9017	Inf	1
REACTOME_BIOLOGICAL_OXIDATIONS	1.14619e-22	Inf	106.718	Inf	1
REACTOME_DEGRADATION_OF_THE_EXTRACELLULAR_MATRIX	2.67193e-08	Inf	13.1333	Inf	1
REACTOME_HEPARAN_SULFATE_HEPARIN_HS_GAG_METABOLISM	5.91423e-06	Inf	8.5778	Inf	1
REACTOME_SLC_TRANSPORTER_DISORDERS	0.000205014	Inf	6.24212	Inf	1
WP_22Q112_COPY_NUMBER_VARIATION_SYNDROME	1.02428e-08	Inf	14.0994	Inf	1
WP_CYTOSOLIC_DNASENSING_PATHWAY	3.4786e-15	Inf	38.0312	Inf	1
WP_GENES_INVOLVED_IN_MALE_INFERTILITY	8.01948e-08	Inf	12.0964	Inf	1
WP_HUMAN_COMPLEMENT_SYSTEM	4.13335e-47	Inf	2787.52	Inf	1
WP_LNCRNA_INVOLVEMENT_IN_CANONICAL_WNT_SIGNALING_AND_COLORECTAL_CANCER	0.0055676	Inf	4.45036	Inf	1
WP_NRF2_PATHWAY	1.65922e-09	Inf	16.0725	Inf	1
WP_PPAR_SIGNALING_PATHWAY	2.753e-28	Inf	228.617	Inf	1
WP_SUDDEN_INFANT_DEATH_SYNDROME_SIDS_SUSCEPTIBILITY_PATHWAYS	1.10417e-07	Inf	11.8003	Inf	1
WP_THYROID_HORMONES_PRODUCTION_AND_THEIR_PERIPHERAL_DOWNSTREAM_SIGNALLING_EFFECTS	0.00293392	Inf	4.77161	Inf	1
WP_VITAMIN_D_RECEPTOR_PATHWAY	4.12528e-47	Inf	2787.95	Inf	1
REACTOME_CONSTITUTIVE_SIGNALING_BY_ABERRANT_PI3K_IN_CANCER	2.28229e-16	158.567	37.163	1429.45	0.941176
REACTOME_REGULATION_OF_INSULIN_SECRETION	0.00151861	16.9715	3.98724	152.089	0.941176
REACTOME_SIGNALING_BY_INSULIN_RECEPTOR	0.00043745	19.1207	4.49226	171.24	0.941176
WP_FOLATE_METABOLISM	1.39923e-42	16039.9	2409.41	4503599627370490	0.941176
WP_HEMATOPOIETIC_STEM_CELL_DIFFERENTIATION	1.39689e-42	16043.2	2409.41	4503599627370490	0.941176
WP_NCRNAS_INVOLVED_IN_WNT_SIGNALING_IN_HEPATOCELLULAR_CARCINOMA	0.000677983	18.344	4.3098	164.326	0.941176
WP_SPINAL_CORD_INJURY	0.00686272	14.5793	3.42554	130.976	0.941176
KEGG_ECM_RECEPTOR_INTERACTION	4.08214e-05	23.7167	5.57119	211.965	0.882353
KEGG_PPAR_SIGNALING_PATHWAY	8.75866e-20	267.003	62.3301	2483.54	0.882353
REACTOME_CELL_CELL_JUNCTION_ORGANIZATION	4.20907e-38	5757.38	1050.26	4503599627370490	0.882353
REACTOME_FC_EPSILON_RECEPTOR_FCERI_SIGNALING	4.57645e-09	49.0921	11.5223	439.837	0.882353
REACTOME_INTERLEUKIN_4_AND_INTERLEUKIN_13_SIGNALING	0.000139645	21.2485	4.99155	190.135	0.882353
REACTOME_SIGNALING_BY_THE_B_CELL_RECEPTOR_BCR	2.76587e-17	182.517	42.7582	1594.56	0.882353
WP_ALLOGRAFT_REJECTION	7.73332e-33	1900.48	451.325	16384	0.882353
WP_ARRHYTHMOGENIC_RIGHT_VENTRICULAR_CARDIOMYOPATHY	0.00565417	14.875	3.49483	133.657	0.882353
WP_SELENIUM_MICRONUTRIENT_NETWORK	8.8482e-17	168.925	39.5598	1591.73	0.882353
KEGG_JAK_STAT_SIGNALING_PATHWAY	4.74931e-26	740.138	224.998	3705.93	0.823529
KEGG_RIG_I_LIKE_RECEPTOR_SIGNALING_PATHWAY	2.08141e-09	39.7779	12.4694	166.357	0.823529
KEGG_TOLL_LIKE_RECEPTOR_SIGNALING_PATHWAY	6.79868e-05	16.4205	5.15247	68.7069	0.823529
REACTOME_ION_TRANSPORT_BY_P_TYPE_ATPASES	6.75156e-08	29.9825	9.39953	124.918	0.823529
REACTOME_PHASE_II_CONJUGATION_OF_COMPOUNDS	4.64949e-33	3223.68	847.095	16384	0.823529
REACTOME_SIGNALING_BY_GPCR	1.28728e-33	3757.22	945.758	16384	0.823529
WP_ONE_CARBON_METABOLISM_AND_RELATED_PATHWAYS	0.0182739	9.39278	2.94757	39.242	0.823529
WP_TOLLLIKE_RECEPTOR_SIGNALING_PATHWAY	0.000203562	14.8132	4.64877	61.7467	0.823529
KEGG_GLYCOLYSIS_GLUCONEOGENESIS	2.51985e-15	113.858	35.6071	474.698	0.764706
KEGG_NEUROACTIVE_LIGAND_RECEPTOR_INTERACTION	2.18307e-12	68.119	21.3286	282.973	0.764706
NABA_MATRISOME_ASSOCIATED	1.28728e-33	3757.22	945.758	16384	0.764706
REACTOME_METABOLISM_OF_FAT_SOLUBLE_VITAMINS	1.24463e-36	8912.43	1680.5	4503599627370490	0.764706
REACTOME_REGULATION_OF_INSULIN_LIKE_GROWTH_FACTOR_IGF_TRANSPORT_AND_UPTAKE_BY_INSULIN_LIKE_GROWTH_FACTOR_BINDING_PROTEINS_IGFBPS	0.000135655	15.3953	4.83133	64.3052	0.764706
WP_ENDOCHONDRAL_OSSIFICATION_WITH_SKELETAL_DYSPLASIAS	0.0347385	8.74319	2.74392	36.4869	0.764706
WP_ENDOCHONDRAL_OSSIFICATION	0.0347385	8.74319	2.74392	36.4869	0.764706
KEGG_ANTIGEN_PROCESSING_AND_PRESENTATION	4.40757e-23	705.592	229.174	2558.75	0.705882
PID_IL4_2PATHWAY	8.00033e-10	45.8027	15.8446	148.941	0.705882
REACTOME_ASSEMBLY_OF_COLLAGEN_FIBRILS_AND_OTHER_MULTIMERIC_STRUCTURES	0.011091	9.17879	3.18532	29.8319	0.705882
REACTOME_PLASMA_LIPOPROTEIN_ASSEMBLY_REMODELING_AND_CLEARANCE	0.0090435	9.39403	3.25967	30.5424	0.705882
REACTOME_SIGNALING_BY_RETINOIC_ACID	9.53785e-09	36.6078	12.6701	118.861	0.705882
WP_PROXIMAL_TUBULE_TRANSPORT	1.40285e-28	2510.39	771.52	16384	0.705882
WP_COMPLEMENT_AND_COAGULATION_CASCADES	5.842e-28	2385.82	670.393	8192	0.647059
REACTOME_REPRODUCTION	0.00567749	10.5651	3.74783	30.8286	0.588235
KEGG_INTESTINAL_IMMUNE_NETWORK_FOR_IGA_PRODUCTION	6.30039e-24	3052.5	726.259	16384	0.529412
PID_NFAT_TFPATHWAY	1.53235e-21	1201.63	381.036	4180.1	0.529412
REACTOME_COLLAGEN_DEGRADATION	0.00023277	15.4582	5.48169	45.162	0.529412
REACTOME_ELASTIC_FIBRE_FORMATION	0.000169585	16.0452	5.68794	46.9008	0.529412
REACTOME_HOMOLOGOUS_DNA_PAIRING_AND_STRAND_EXCHANGE	0.0281597	8.62839	3.06154	25.2067	0.529412
WP_DNA_REPLICATION	0.0387736	8.27991	2.93759	24.1883	0.529412
REACTOME_AMYLOID_FIBER_FORMATION	8.50669e-06	31.7479	10.8202	90.0137	0.470588
WP_KISSPEPTINKISSPEPTIN_RECEPTOR_SYSTEM_IN_THE_OVARY	0.000117112	22.2748	7.6049	63.0998	0.470588
WP_SYNAPTIC_VESICLE_PATHWAY	0.00492128	13.2054	4.51735	37.2794	0.470588
KEGG_TYPE_I_DIABETES_MELLITUS	8.7629e-19	2874.66	616.999	16384	0.411765
REACTOME_DISEASES_ASSOCIATED_WITH_GLYCOSAMINOGLYCAN_METABOLISM	0.000445358	18.5226	6.3273	52.2961	0.411765
REACTOME_RET_SIGNALING	0.00449229	13.3814	4.57677	37.7444	0.411765
REACTOME_TRANSPORT_OF_VITAMINS_NUCLEOSIDES_AND_RELATED_MOLECULES	1.7788e-21	Inf	2100.51	Inf	0.411765
WP_NEURAL_CREST_CELL_MIGRATION_DURING_DEVELOPMENT	4.55294e-05	25.337	8.64526	71.7107	0.411765
KEGG_ALDOSTERONE_REGULATED_SODIUM_REABSORPTION	4.98464e-11	575.799	154.266	1889.16	0.352941
KEGG_COMPLEMENT_AND_COAGULATION_CASCADES	7.60363e-14	3451.07	542.517	4503599627370490	0.352941
KEGG_TRYPTOPHAN_METABOLISM	0.0208656	15.4748	4.74367	44.7657	0.352941
KEGG_TYPE_II_DIABETES_MELLITUS	2.06098e-05	53.374	16.1887	156.785	0.352941
REACTOME_ACTIVATION_OF_THE_PRE_REPLICATIVE_COMPLEX	0.00756351	18.6497	5.71065	54.1101	0.352941
REACTOME_INTERLEUKIN_10_SIGNALING	2.49616e-12	1109.59	266.996	4300.26	0.352941
WP_LUNG_FIBROSIS	6.11051e-10	350.355	98.4731	1141.64	0.352941
KEGG_CYTOKINE_CYTOKINE_RECEPTOR_INTERACTION	5.69267e-13	1781.99	355.436	8192	0.294118
PID_IL12_2PATHWAY	0.000208866	35.4525	10.8045	103.182	0.294118
REACTOME_TRANSPORT_OF_BILE_SALTS_AND_ORGANIC_ACIDS_METAL_IONS_AND_AMINE_COMPOUNDS	1.03709e-10	499.202	135.247	1773.15	0.294118
REACTOME_VASOPRESSIN_REGULATES_RENAL_WATER_HOMEOSTASIS_VIA_AQUAPORINS	0.00711231	18.8603	5.7748	54.716	0.294118
WP_ARYL_HYDROCARBON_RECEPTOR_PATHWAY	7.60561e-14	3450.57	542.517	4503599627370490	0.294118
WP_VITAMIN_B12_METABOLISM	4.98591e-11	575.715	154.244	1889.05	0.294118
KEGG_HEMATOPOIETIC_CELL_LINEAGE	2.95312e-06	398.307	82.1573	1599.69	0.235294
KEGG_SYSTEMIC_LUPUS_ERYTHEMATOSUS	5.34514e-06	330.237	70.2139	1333.64	0.235294
PID_UPA_UPAR_PATHWAY	4.33014e-05	184.158	40.7335	642.635	0.235294
REACTOME_LEISHMANIA_INFECTION	4.33014e-05	184.158	40.7335	642.635	0.235294
KEGG_GRAFT_VERSUS_HOST_DISEASE	6.22245e-07	656.589	123.823	3736.46	0.176471
KEGG_PRION_DISEASES	0.000314766	106.606	24.3769	362.206	0.176471
PID_HNF3B_PATHWAY	3.00349e-09	Inf	587.144	Inf	0.176471
REACTOME_BILE_ACID_AND_BILE_SALT_METABOLISM	8.95102e-06	285.401	61.1786	1052.11	0.176471
REACTOME_DAP12_INTERACTIONS	5.34514e-06	330.311	70.2245	1333.78	0.176471
REACTOME_DNA_STRAND_ELONGATION	0.0272161	32.5167	7.68444	105.414	0.176471
REACTOME_POST_TRANSLATIONAL_MODIFICATION_SYNTHESIS_OF_GPI_ANCHORED_PROTEINS	0.00243551	Inf	153.803	Inf	0.0588235

## Sheet: Myeloid cell
Pathway	pval	ORs	lo95	up95	per
NABA_CORE_MATRISOME	1.33199e-80	Inf	132.874	Inf	1
NABA_ECM_AFFILIATED	7.92608e-285	Inf	8402.05	Inf	1
NABA_ECM_GLYCOPROTEINS	1.00713e-124	Inf	378.197	Inf	1
NABA_MATRISOME	3.8506e-131	Inf	431.023	Inf	1
REACTOME_DEGRADATION_OF_THE_EXTRACELLULAR_MATRIX	8.69693e-167	Inf	957.818	Inf	1
REACTOME_SLC_MEDIATED_TRANSMEMBRANE_TRANSPORT	9.50707e-10	Inf	8.75361	Inf	1
REACTOME_SLC_TRANSPORTER_DISORDERS	8.17271e-59	Inf	74.7003	Inf	1
WP_22Q112_COPY_NUMBER_VARIATION_SYNDROME	1.10188e-142	Inf	566.281	Inf	1
WP_NRF2_PATHWAY	4.09683e-138	Inf	505.543	Inf	1
WP_OSTEOBLAST_DIFFERENTIATION	1.56226e-124	Inf	376.2	Inf	1
REACTOME_BIOLOGICAL_OXIDATIONS	2.31601e-203	5082.32	1489.29	4503599627370490	0.991304
REACTOME_DEVELOPMENTAL_BIOLOGY	0.0019741	10.3834	2.80521	86.9157	0.991304
REACTOME_O_LINKED_GLYCOSYLATION	1.18289e-46	109.167	29.5123	938.676	0.991304
WP_VITAMIN_D_RECEPTOR_PATHWAY	8.21734e-139	1089.68	294.055	8192	0.991304
REACTOME_COLLAGEN_BIOSYNTHESIS_AND_MODIFYING_ENZYMES	3.31955e-87	327.398	88.7914	2818.79	0.982609
WP_GPCRS_CLASS_A_RHODOPSINLIKE	2.97101e-17	33.6623	9.10121	283.648	0.982609
WP_LNCRNA_INVOLVEMENT_IN_CANONICAL_WNT_SIGNALING_AND_COLORECTAL_CANCER	2.56269e-100	448.379	121.442	4094.96	0.982609
KEGG_HYPERTROPHIC_CARDIOMYOPATHY_HCM	2.22114e-48	63.4443	24.0492	235.601	0.973913
WP_CALCIUM_REGULATION_IN_THE_CARDIAC_CELL	4.1316e-14	16.0167	6.07863	59.8637	0.973913
WP_CIRCADIAN_RHYTHM_RELATED_GENES	0.00477842	6.13497	2.32686	22.9306	0.973913
WP_ESC_PLURIPOTENCY_PATHWAYS	1.33349e-53	74.153	28.0922	277.743	0.973913
KEGG_DILATED_CARDIOMYOPATHY	9.98877e-32	36.1601	13.7145	134.993	0.965217
REACTOME_ECM_PROTEOGLYCANS	3.38186e-134	552.503	208.178	2186	0.965217
REACTOME_FACTORS_INVOLVED_IN_MEGAKARYOCYTE_DEVELOPMENT_AND_PLATELET_PRODUCTION	1.85843e-23	19.0403	8.46487	53.0015	0.956522
REACTOME_REGULATION_OF_INSULIN_LIKE_GROWTH_FACTOR_IGF_TRANSPORT_AND_UPTAKE_BY_INSULIN_LIKE_GROWTH_FACTOR_BINDING_PROTEINS_IGFBPS	1.76019e-193	1801.09	799.054	8192	0.956522
WP_SUDDEN_INFANT_DEATH_SYNDROME_SIDS_SUSCEPTIBILITY_PATHWAYS	2.73451e-83	118.77	52.77	331.464	0.947826
KEGG_MELANOMA	5.18009e-58	49.3349	24.1158	117.148	0.93913
REACTOME_CONSTITUTIVE_SIGNALING_BY_ABERRANT_PI3K_IN_CANCER	1.04776e-113	204.858	100.068	483.344	0.93913
WP_ARRHYTHMOGENIC_RIGHT_VENTRICULAR_CARDIOMYOPATHY	1.08492e-38	27.3624	13.385	65.046	0.93913
KEGG_MELANOGENESIS	2.32729e-71	70.9793	34.7033	168.244	0.930435
KEGG_VASCULAR_SMOOTH_MUSCLE_CONTRACTION	5.3205e-33	22.454	10.9878	53.378	0.930435
REACTOME_HEPARAN_SULFATE_HEPARIN_HS_GAG_METABOLISM	1.37178e-23	15.5936	7.62676	37.0493	0.930435
REACTOME_ION_CHANNEL_TRANSPORT	0.000142502	4.89074	2.39195	11.6285	0.930435
WP_CYTOSOLIC_DNASENSING_PATHWAY	3.86927e-36	25.0877	12.2729	59.6588	0.930435
WP_HUMAN_COMPLEMENT_SYSTEM	6.53494e-41	29.4448	14.4008	69.9944	0.930435
REACTOME_CELL_CELL_JUNCTION_ORGANIZATION	5.2314e-179	991.398	500.762	2265.45	0.921739
REACTOME_COLLAGEN_FORMATION	2.57118e-40	24.8455	12.976	53.3631	0.921739
REACTOME_L1CAM_INTERACTIONS	0.0299937	3.40856	1.77962	7.32138	0.921739
WP_GENES_INVOLVED_IN_MALE_INFERTILITY	1.31201e-35	21.2058	11.0735	45.5041	0.921739
WP_PPAR_SIGNALING_PATHWAY	6.20691e-186	1223.8	612.258	2915.3	0.921739
WP_SPINAL_CORD_INJURY	2.8357e-13	8.17642	4.27125	17.5661	0.921739
KEGG_ARRHYTHMOGENIC_RIGHT_VENTRICULAR_CARDIOMYOPATHY_ARVC	1.04439e-35	21.2788	11.1122	45.6658	0.913043
KEGG_GNRH_SIGNALING_PATHWAY	8.78319e-15	8.9008	4.65007	19.1227	0.913043
KEGG_TOLL_LIKE_RECEPTOR_SIGNALING_PATHWAY	1.59256e-14	7.86616	4.31139	15.7292	0.904348
REACTOME_PHASE_II_CONJUGATION_OF_COMPOUNDS	6.94087e-186	1202.41	619.404	2446.48	0.895652
WP_TOLLLIKE_RECEPTOR_SIGNALING_PATHWAY	1.05616e-12	7.13066	3.9079	14.262	0.895652
KEGG_PPAR_SIGNALING_PATHWAY	1.46571e-174	825.171	448.373	1600	0.886957
REACTOME_PLATELET_HOMEOSTASIS	7.8635e-12	6.25039	3.55491	11.8511	0.886957
REACTOME_ASSEMBLY_OF_COLLAGEN_FIBRILS_AND_OTHER_MULTIMERIC_STRUCTURES	1.5873e-166	648.148	359.805	1223.38	0.878261
KEGG_GAP_JUNCTION	8.59503e-14	6.57587	3.85174	11.9577	0.869565
REACTOME_FC_EPSILON_RECEPTOR_FCERI_SIGNALING	1.33418e-48	24.6259	14.4035	44.843	0.869565
REACTOME_SIGNALING_BY_INSULIN_RECEPTOR	2.06954e-75	52.9907	30.95	96.6343	0.869565
WP_THYROID_HORMONES_PRODUCTION_AND_THEIR_PERIPHERAL_DOWNSTREAM_SIGNALLING_EFFECTS	1.2651e-14	6.84642	4.0108	12.4536	0.869565
WP_NCRNAS_INVOLVED_IN_WNT_SIGNALING_IN_HEPATOCELLULAR_CARCINOMA	7.84469e-159	509.988	292.065	923.599	0.86087
KEGG_FC_EPSILON_RI_SIGNALING_PATHWAY	4.7374e-30	11.9387	7.3053	20.4424	0.834783
WP_ENDOCHONDRAL_OSSIFICATION_WITH_SKELETAL_DYSPLASIAS	3.18547e-106	114.51	69.2149	197.594	0.834783
WP_ENDOCHONDRAL_OSSIFICATION	3.18547e-106	114.51	69.2149	197.594	0.834783
REACTOME_TRANSPORT_OF_INORGANIC_CATIONS_ANIONS_AND_AMINO_ACIDS_OLIGOPEPTIDES	3.47126e-22	8.74807	5.35387	14.9791	0.826087
KEGG_NEUROACTIVE_LIGAND_RECEPTOR_INTERACTION	4.08624e-163	647.212	387.05	1238.03	0.817391
WP_FOLATE_METABOLISM	1.12828e-157	549.608	323.229	968.105	0.817391
REACTOME_INTERLEUKIN_4_AND_INTERLEUKIN_13_SIGNALING	0.000159412	3.14119	1.95541	5.2568	0.808696
REACTOME_MUSCLE_CONTRACTION	3.25274e-34	13.372	8.32038	22.402	0.808696
KEGG_RIG_I_LIKE_RECEPTOR_SIGNALING_PATHWAY	1.28884e-42	17.3064	10.9218	28.4613	0.8
KEGG_NATURAL_KILLER_CELL_MEDIATED_CYTOTOXICITY	1.52713e-35	13.5998	8.58302	22.3541	0.791304
WNT_SIGNALING	6.67056e-46	18.8773	12.0594	30.5355	0.782609
PID_IL4_2PATHWAY	1.20801e-53	24.2036	15.4361	39.1336	0.773913
WP_MECP2_AND_ASSOCIATED_RETT_SYNDROME	6.35065e-29	10.4134	6.65417	16.8238	0.773913
WP_ONE_CARBON_METABOLISM_AND_RELATED_PATHWAYS	1.91516e-93	79.9726	51.323	129.039	0.756522
KEGG_JAK_STAT_SIGNALING_PATHWAY	1.64285e-77	50.1013	32.4928	79.402	0.747826
REACTOME_PLASMA_LIPOPROTEIN_ASSEMBLY_REMODELING_AND_CLEARANCE	5.34694e-15	5.50268	3.58716	8.65545	0.747826
WP_PROXIMAL_TUBULE_TRANSPORT	1.01689e-135	324.317	202.821	534.57	0.747826
REACTOME_REGULATION_OF_INSULIN_SECRETION	3.023e-32	11.2913	7.41326	17.5906	0.730435
WP_SELENIUM_MICRONUTRIENT_NETWORK	1.55583e-66	35.9813	23.5634	56.1917	0.730435
WP_WNT_SIGNALING	2.17566e-05	3.00208	1.98668	4.62707	0.713043
PID_IL12_2PATHWAY	1.47563e-15	5.52213	3.65357	8.51418	0.704348
REACTOME_SIGNALING_BY_THE_B_CELL_RECEPTOR_BCR	1.24812e-67	37.7761	24.8528	58.6317	0.704348
WP_COMPLEMENT_AND_COAGULATION_CASCADES	1.08462e-137	420.764	262.564	719.486	0.704348
REACTOME_ION_TRANSPORT_BY_P_TYPE_ATPASES	3.53555e-80	60.0817	39.8371	92.1879	0.678261
WP_HEMATOPOIETIC_STEM_CELL_DIFFERENTIATION	5.4038e-65	36.0315	23.9622	55.0292	0.669565
KEGG_GLYCOLYSIS_GLUCONEOGENESIS	2.13856e-125	352.867	219.117	577.256	0.652174
KEGG_LONG_TERM_DEPRESSION	8.44871e-57	27.7959	18.5905	42.1195	0.652174
KEGG_CALCIUM_SIGNALING_PATHWAY	8.25714e-11	4.20003	2.83252	6.30066	0.634783
KEGG_GLYCEROLIPID_METABOLISM	2.81642e-18	6.16797	4.17059	9.21288	0.617391
REACTOME_NUCLEAR_RECEPTOR_TRANSCRIPTION_PATHWAY	6.3423e-12	4.47731	3.04891	6.60164	0.547826
KEGG_ARGININE_AND_PROLINE_METABOLISM	2.22375e-92	181.947	116.438	287.23	0.53913
REACTOME_METABOLISM_OF_FAT_SOLUBLE_VITAMINS	1.39733e-99	265.553	166.541	433.025	0.53913
NABA_MATRISOME_ASSOCIATED	1.41423e-101	297.409	184.827	488.718	0.530435
PID_BETA_CATENIN_NUC_PATHWAY	2.73402e-05	2.88426	1.96592	4.243	0.530435
REACTOME_SIGNALING_BY_FGFR1	6.10251e-45	23.128	15.6369	34.2541	0.521739
REACTOME_SIGNALING_BY_RETINOIC_ACID	4.96985e-96	257.197	160.611	414.289	0.513043
KEGG_LONG_TERM_POTENTIATION	0.0329766	2.22053	1.51309	3.25865	0.504348
WP_FIBRIN_COMPLEMENT_RECEPTOR_3_SIGNALING_PATHWAY	1.58793e-45	24.9858	16.8653	37.0186	0.495652
KEGG_TYPE_II_DIABETES_MELLITUS	9.26244e-33	14.3898	9.74098	21.225	0.486957
REACTOME_INTERFERON_ALPHA_BETA_SIGNALING	1.20437e-05	3.01261	2.05037	4.42118	0.486957
PID_NFAT_TFPATHWAY	3.1024e-31	13.3543	9.04688	19.688	0.478261
REACTOME_EPH_EPHRIN_MEDIATED_REPULSION_OF_CELLS	1.01143e-12	4.92048	3.34572	7.22629	0.478261
REACTOME_IRON_UPTAKE_AND_TRANSPORT	1.33902e-05	2.99807	2.04035	4.39964	0.478261
KEGG_LEISHMANIA_INFECTION	6.67794e-05	2.87682	1.95498	4.22208	0.469565
WP_HEDGEHOG_SIGNALING_PATHWAY	2.94528e-42	24.0345	16.1699	35.6349	0.469565
KEGG_AMYOTROPHIC_LATERAL_SCLEROSIS_ALS	8.99459e-05	2.84703	1.93118	4.18094	0.452174
KEGG_CARDIAC_MUSCLE_CONTRACTION	1.85111e-83	250.426	152.315	413.33	0.452174
KEGG_COMPLEMENT_AND_COAGULATION_CASCADES	7.26437e-90	409.391	232.416	744.614	0.443478
WP_LUNG_FIBROSIS	1.00364e-29	14.1454	9.51177	20.9248	0.434783
REACTOME_RRNA_PROCESSING	2.22908e-07	3.56323	2.40992	5.23998	0.426087
PID_SYNDECAN_1_PATHWAY	7.82996e-60	80.2431	51.8648	124.01	0.417391
REACTOME_NCAM_SIGNALING_FOR_NEURITE_OUT_GROWTH	2.26074e-19	8.18821	5.50592	12.0936	0.417391
KEGG_ECM_RECEPTOR_INTERACTION	3.32924e-11	4.82065	3.2479	7.10568	0.408696
REACTOME_ELASTIC_FIBRE_FORMATION	2.60375e-65	111.713	70.8939	176.465	0.408696
REACTOME_TRANSLATION	2.81561e-06	3.31724	2.23709	4.88565	0.408696
REACTOME_GLYCOSPHINGOLIPID_METABOLISM	3.55901e-18	7.90401	5.29574	11.6976	0.4
REACTOME_TRANSPORT_OF_VITAMINS_NUCLEOSIDES_AND_RELATED_MOLECULES	2.30099e-67	188.466	113.524	313.977	0.382609
WP_PROSTAGLANDIN_SYNTHESIS_AND_REGULATION	9.52336e-59	101.505	64.1182	160.181	0.382609
WP_TYROBP_CAUSAL_NETWORK	2.58016e-05	3.14986	2.10767	4.66105	0.382609
REACTOME_INTERLEUKIN_2_FAMILY_SIGNALING	5.60896e-36	24.7143	16.3063	37.1165	0.373913
REACTOME_RET_SIGNALING	1.22068e-57	94.3201	59.7062	149.05	0.373913
PID_FGF_PATHWAY	3.48747e-05	3.18623	2.12153	4.73088	0.365217
REACTOME_SIGNALING_BY_FGFR2_IN_DISEASE	3.22963e-60	136.588	83.4539	222.714	0.365217
REACTOME_SIGNALING_BY_GPCR	1.06161e-20	10.2431	6.78648	15.2916	0.356522
REACTOME_GAMMA_CARBOXYLATION_HYPUSINE_FORMATION_AND_ARYLSULFATASE_ACTIVATION	1.30389e-43	50.0779	32.0681	77.4169	0.347826
REACTOME_INTERLEUKIN_12_FAMILY_SIGNALING	0.00138553	2.80374	1.85663	4.17749	0.347826
REACTOME_G_PROTEIN_MEDIATED_EVENTS	0.00482535	2.62699	1.74	3.91347	0.33913
REACTOME_INOSITOL_PHOSPHATE_METABOLISM	0.0182252	2.43485	1.6129	3.62702	0.33913
REACTOME_HOMOLOGOUS_DNA_PAIRING_AND_STRAND_EXCHANGE	2.65335e-06	3.69765	2.43131	5.53887	0.330435
WP_KISSPEPTINKISSPEPTIN_RECEPTOR_SYSTEM_IN_THE_OVARY	8.82599e-27	17.85	11.6075	27.0731	0.330435
BIOCARTA_NFAT_PATHWAY	0.0087238	2.65087	1.73175	3.98885	0.313043
PID_CD8_TCR_PATHWAY	6.24582e-05	3.31606	2.16518	4.99324	0.313043
REACTOME_COLLAGEN_DEGRADATION	1.91186e-51	133.546	78.7262	223.937	0.313043
KEGG_ALDOSTERONE_REGULATED_SODIUM_REABSORPTION	7.60195e-48	97.4808	59.1722	160.033	0.304348
REACTOME_INTERLEUKIN_10_SIGNALING	6.44494e-05	3.31126	2.16205	4.98592	0.304348
REACTOME_MOLECULES_ASSOCIATED_WITH_ELASTIC_FIBRES	2.9879e-48	100.881	61.1521	165.904	0.304348
WP_FLUOROPYRIMIDINE_ACTIVITY	1.14255e-28	22.5709	14.505	34.592	0.304348
WP_SYNAPTIC_VESICLE_PATHWAY	1.54484e-23	15.4805	10.0088	23.5761	0.304348
WP_ARYL_HYDROCARBON_RECEPTOR_PATHWAY	5.33685e-53	207.166	115.115	376.092	0.295652
KEGG_TRYPTOPHAN_METABOLISM	9.59016e-43	99.0748	58.5577	166.873	0.269565
REACTOME_INTERLEUKIN_12_SIGNALING	1.54113e-06	4.20816	2.69585	6.42596	0.269565
WP_FERROPTOSIS	4.07638e-19	13.1799	8.37176	20.3202	0.269565
REACTOME_FANCONI_ANEMIA_PATHWAY	1.34319e-24	23.6866	14.7274	37.2762	0.26087
REACTOME_INTERLEUKIN_3_INTERLEUKIN_5_AND_GM_CSF_SIGNALING	1.16496e-06	4.46353	2.82749	6.87634	0.26087
WP_NEURAL_CREST_CELL_MIGRATION_IN_CANCER	1.02628e-10	6.74935	4.26613	10.4261	0.252174
WP_NUCLEAR_RECEPTORS	6.54399e-10	6.23891	3.9451	9.62894	0.252174
WP_MICROGLIA_PATHOGEN_PHAGOCYTOSIS_PATHWAY	4.67334e-18	14.8891	9.21043	23.4746	0.234783
PID_THROMBIN_PAR1_PATHWAY	2.39933e-14	11.6139	7.09961	18.4279	0.226087
KEGG_GLUTATHIONE_METABOLISM	3.47245e-21	23.3647	14.0798	37.6351	0.217391
WP_NEURAL_CREST_CELL_MIGRATION_DURING_DEVELOPMENT	3.51244e-13	10.2878	6.29588	16.2958	0.217391
REACTOME_CA_DEPENDENT_EVENTS	9.96174e-18	19.1587	11.3976	31.1596	0.208696
WP_NUCLEOTIDEBINDING_OLIGOMERIZATION_DOMAIN_NOD_PATHWAY	1.21745e-07	6.06925	3.67182	9.69006	0.208696
REACTOME_SIGNALING_BY_FGFR4	1.36467e-29	73.8484	41.2995	129.844	0.2
REACTOME_ACTIVATION_OF_ATR_IN_RESPONSE_TO_REPLICATION_STRESS	0.000933204	3.86706	2.29968	6.24385	0.191304
REACTOME_DAG_AND_IP3_SIGNALING	1.43154e-14	15.7328	9.20849	25.8869	0.191304
PID_UPA_UPAR_PATHWAY	1.72969e-07	6.52209	3.86533	10.579	0.182609
REACTOME_ION_HOMEOSTASIS	5.24332e-25	56.4316	31.4117	98.9037	0.182609
REACTOME_SIGNALING_BY_FGFR3	2.00411e-23	46.1408	25.9982	79.6995	0.182609
PID_ATR_PATHWAY	3.09065e-05	5.23065	3.03363	8.61763	0.173913
REACTOME_DISEASES_ASSOCIATED_WITH_O_GLYCOSYLATION_OF_PROTEINS	1.51743e-12	14.4679	8.27808	24.1931	0.173913
REACTOME_SIGNALING_BY_FGFR1_IN_DISEASE	3.1602e-08	8.06521	4.65788	13.3492	0.173913
REACTOME_SIGNALING_BY_MODERATE_KINASE_ACTIVITY_BRAF_MUTANTS	0.0178387	3.3469	1.94661	5.496	0.173913
PID_DELTA_NP63_PATHWAY	8.79353e-06	5.67612	3.2902	9.35637	0.165217
PID_FOXM1_PATHWAY	1.99675e-17	27.6069	15.5159	47.2485	0.165217
PID_HNF3A_PATHWAY	2.86666e-23	61.7795	33.1456	111.585	0.165217
REACTOME_ACTIVATION_OF_THE_PRE_REPLICATIVE_COMPLEX	6.82992e-16	22.531	12.7407	38.2148	0.165217
REACTOME_AMYLOID_FIBER_FORMATION	0.00611	3.62706	2.10863	5.95827	0.165217
REACTOME_DISEASES_ASSOCIATED_WITH_GLYCOSAMINOGLYCAN_METABOLISM	2.26254e-22	54.3404	29.4242	97.0794	0.165217
REACTOME_TRANSPORT_OF_BILE_SALTS_AND_ORGANIC_ACIDS_METAL_IONS_AND_AMINE_COMPOUNDS	5.05226e-25	79.8568	42.0063	149.149	0.165217
WP_GLYCOLYSIS_AND_GLUCONEOGENESIS	6.04379e-10	10.2088	5.8791	16.9681	0.165217
WP_OXIDATIVE_DAMAGE	0.000154918	5.1666	2.91373	8.68631	0.156522
KEGG_CYTOKINE_CYTOKINE_RECEPTOR_INTERACTION	4.94166e-18	39.849	21.3528	71.4238	0.147826
REACTOME_CELL_JUNCTION_ORGANIZATION	0.00876703	3.80213	2.14901	6.37741	0.147826
REACTOME_VASOPRESSIN_REGULATES_RENAL_WATER_HOMEOSTASIS_VIA_AQUAPORINS	2.11599e-17	36.2281	19.5046	64.6726	0.147826
SIG_CHEMOTAXIS	0.00876703	3.80213	2.14901	6.37741	0.147826
REACTOME_EPHB_MEDIATED_FORWARD_SIGNALING	0.000185265	5.73026	3.12053	9.89322	0.13913
REACTOME_FATTY_ACYL_COA_BIOSYNTHESIS	1.1502e-11	19.6053	10.4308	34.8178	0.13913
REACTOME_GLUTATHIONE_CONJUGATION	8.74754e-20	80.2459	38.9192	161.641	0.13913
REACTOME_HDR_THROUGH_SINGLE_STRAND_ANNEALING_SSA	5.46759e-05	6.31188	3.43431	10.9124	0.13913
WP_SPLICING_FACTOR_NOVA_REGULATED_SYNAPTIC_PROTEINS	1.24186e-09	14.0036	7.51949	24.6094	0.13913
REACTOME_COOPERATION_OF_PDCL_PHLP1_AND_TRIC_CCT_IN_G_PROTEIN_BETA_FOLDING	1.27e-05	7.06821	3.84175	12.2406	0.130435
REACTOME_NGF_STIMULATED_TRANSCRIPTION	1.66556e-05	6.92218	3.7627	11.9804	0.130435
REACTOME_SMOOTH_MUSCLE_CONTRACTION	0.00515482	4.35903	2.37979	7.50511	0.130435
WP_VITAMIN_B12_METABOLISM	1.23553e-21	115.825	53.6932	250.303	0.130435
REACTOME_GPVI_MEDIATED_ACTIVATION_CASCADE	3.23826e-06	9.42694	4.88686	16.9306	0.121739
REACTOME_BILE_ACID_AND_BILE_SALT_METABOLISM	2.01901e-16	68.8018	32.2426	140.975	0.113043
REACTOME_DISEASES_OF_IMMUNE_SYSTEM	1.6865e-06	9.9668	5.16044	17.9259	0.113043
REACTOME_GLUCONEOGENESIS	1.95973e-20	178.249	71.9994	467.562	0.113043
REACTOME_MAP2K_AND_MAPK_ACTIVATION	0.000439858	6.15228	3.20903	10.9686	0.113043
WP_G13_SIGNALING_PATHWAY	0.000147126	6.77971	3.5318	12.105	0.113043
PID_AMB2_NEUTROPHILS_PATHWAY	0.00117131	6.69596	3.3031	12.4317	0.104348
WP_FATTY_ACID_BETA_OXIDATION	0.00196474	6.34582	3.13236	11.7697	0.104348
KEGG_PRION_DISEASES	0.0090643	5.40224	2.67239	9.99548	0.0956522
PID_IL8_CXCR2_PATHWAY	7.06777e-05	8.88366	4.36212	16.5958	0.0956522
REACTOME_RHO_GTPASES_ACTIVATE_WASPS_AND_WAVES	1.86151e-06	12.6953	6.1845	23.9557	0.0956522
WP_MIRNAS_INVOLVEMENT_IN_THE_IMMUNE_RESPONSE_IN_SEPSIS	0.000245464	7.84292	3.8593	14.6067	0.0956522
WP_TOLLLIKE_RECEPTOR_SIGNALING_RELATED_TO_MYD88	2.55055e-05	9.8303	4.8171	18.4001	0.0956522
KEGG_FATTY_ACID_METABOLISM	4.34545e-05	12.5167	5.6613	24.9149	0.0869565
KEGG_FRUCTOSE_AND_MANNOSE_METABOLISM	4.2895e-08	27.957	12.2221	58.3505	0.0869565
REACTOME_AGGREPHAGY	0.0481452	5.37629	2.47227	10.4609	0.0869565
REACTOME_TERMINATION_OF_TRANSLESION_DNA_SYNTHESIS	0.00575572	7.00954	3.21173	13.711	0.0869565
BIOCARTA_IL2RB_PATHWAY	0.0152983	6.21358	2.85196	12.123	0.0782609
KEGG_INTESTINAL_IMMUNE_NETWORK_FOR_IGA_PRODUCTION	0.00148117	8.2584	3.77212	16.2145	0.0782609
REACTOME_DETOXIFICATION_OF_REACTIVE_OXYGEN_SPECIES	3.80718e-06	16.603	7.43875	33.4748	0.0782609
REACTOME_HSF1_DEPENDENT_TRANSACTIVATION	0.00909213	6.62479	3.03791	12.939	0.0782609
REACTOME_INSULIN_RECEPTOR_SIGNALLING_CASCADE	2.90285e-08	29.3084	12.7703	61.3127	0.0782609
REACTOME_MITOCHONDRIAL_FATTY_ACID_BETA_OXIDATION	0.00909627	6.62377	3.03744	12.937	0.0782609
REACTOME_NUCLEOBASE_CATABOLISM	4.48462e-13	122.989	44.965	336.633	0.0782609
WP_ATM_SIGNALING_PATHWAY	0.00695066	6.85053	3.13986	13.3956	0.0782609
WP_OXIDATIVE_STRESS	1.40631e-10	56.0559	23.0697	126.62	0.0782609
WP_SIGNAL_TRANSDUCTION_THROUGH_IL1R	0.00431857	7.26442	3.32559	14.2161	0.0782609
WP_TYPE_II_INTERFERON_SIGNALING_IFNG	0.000432973	9.56186	4.35442	18.8442	0.0782609
WP_ZINC_HOMEOSTASIS	1.08456e-13	153.581	53.4207	463.626	0.0782609
REACTOME_DNA_STRAND_ELONGATION	0.0292164	7.5087	3.09584	15.7725	0.0695652
PID_ATM_PATHWAY	0.0026893	10.7059	4.37745	22.7589	0.0608696
PID_SYNDECAN_2_PATHWAY	0.010537	8.74956	3.59528	18.4629	0.0608696
REACTOME_FCERI_MEDIATED_NF_KB_ACTIVATION	0.00020421	15.5731	6.28627	33.689	0.0608696
WP_MITOCHONDRIAL_CIV_ASSEMBLY	6.06104e-05	18.5781	7.44152	40.6551	0.0608696
WP_ONE_CARBON_METABOLISM	0.0229087	12.2635	4.23444	29.1772	0.0521739
NABA_ECM_REGULATORS	5.97737e-05	39.6026	12.6205	106.377	0.0434783
PID_HNF3B_PATHWAY	4.74302e-07	118.497	31.2014	455.384	0.0434783
REACTOME_O_LINKED_GLYCOSYLATION_OF_MUCINS	0.00106887	22.2741	7.45648	55.4876	0.0434783
REACTOME_FORMATION_OF_ATP_BY_CHEMIOSMOTIC_COUPLING	0.00137289	77.7375	15.9086	334.02	0.026087
REACTOME_POST_TRANSLATIONAL_MODIFICATION_SYNTHESIS_OF_GPI_ANCHORED_PROTEINS	0.000470013	116.348	21.4228	637.488	0.026087

## Sheet: PCT-S3-1 cell
Pathway	pval	ORs	lo95	up95	per
KEGG_NATURAL_KILLER_CELL_MEDIATED_CYTOTOXICITY	6.54067e-19	Inf	197.383	Inf	1
NABA_CORE_MATRISOME	5.00516e-13	Inf	49.2403	Inf	1
NABA_ECM_AFFILIATED	6.54067e-19	Inf	197.383	Inf	1
NABA_ECM_GLYCOPROTEINS	5.00516e-13	Inf	49.2403	Inf	1
NABA_MATRISOME	5.00516e-13	Inf	49.2403	Inf	1
REACTOME_CONSTITUTIVE_SIGNALING_BY_ABERRANT_PI3K_IN_CANCER	1.62351e-05	Inf	12.1603	Inf	1
REACTOME_DEGRADATION_OF_THE_EXTRACELLULAR_MATRIX	6.8125e-09	Inf	23.3566	Inf	1
REACTOME_ECM_PROTEOGLYCANS	7.7077e-11	Inf	33.0702	Inf	1
REACTOME_FATTY_ACID_METABOLISM	1.62351e-05	Inf	12.1603	Inf	1
REACTOME_REGULATION_OF_INSULIN_LIKE_GROWTH_FACTOR_IGF_TRANSPORT_AND_UPTAKE_BY_INSULIN_LIKE_GROWTH_FACTOR_BINDING_PROTEINS_IGFBPS	0.000507513	Inf	8.63427	Inf	1
WP_VITAMIN_D_RECEPTOR_PATHWAY	1.36382e-15	Inf	82.1946	Inf	1
KEGG_HYPERTROPHIC_CARDIOMYOPATHY_HCM	5.35119e-07	58.6457	11.021	611.461	0.984375
KEGG_JAK_STAT_SIGNALING_PATHWAY	1.11707e-16	Inf	89.8098	Inf	0.984375
WP_ALLOGRAFT_REJECTION	1.11707e-16	Inf	89.8098	Inf	0.984375
WP_CYTOSOLIC_DNASENSING_PATHWAY	5.98351e-11	137.146	23.1059	1558.98	0.984375
KEGG_COMPLEMENT_AND_COAGULATION_CASCADES	0.00097657	29.2305	5.53048	299.649	0.96875
KEGG_DILATED_CARDIOMYOPATHY	7.84681e-07	56.8213	10.6681	593.458	0.96875
REACTOME_HEPARAN_SULFATE_HEPARIN_HS_GAG_METABOLISM	7.84681e-07	56.8213	10.6681	593.458	0.96875
WP_HEMATOPOIETIC_STEM_CELL_DIFFERENTIATION	2.07192e-16	Inf	87.338	Inf	0.96875
WP_LNCRNA_INVOLVEMENT_IN_CANONICAL_WNT_SIGNALING_AND_COLORECTAL_CANCER	0.0208652	21.0742	3.9015	218.112	0.96875
KEGG_RIG_I_LIKE_RECEPTOR_SIGNALING_PATHWAY	1.32851e-05	29.0227	7.20722	151.049	0.953125
REACTOME_SIGNALING_BY_THE_B_CELL_RECEPTOR_BCR	1.27663e-14	Inf	55.9774	Inf	0.9375
WP_ENDOCHONDRAL_OSSIFICATION_WITH_SKELETAL_DYSPLASIAS	1.87993e-05	28.0861	6.96843	145.925	0.9375
WP_ENDOCHONDRAL_OSSIFICATION	1.87993e-05	28.0861	6.96843	145.925	0.9375
WP_NCRNAS_INVOLVED_IN_WNT_SIGNALING_IN_HEPATOCELLULAR_CARCINOMA	3.91434e-09	67.148	14.5809	426.765	0.9375
WP_SELENIUM_MICRONUTRIENT_NETWORK	0.000224482	18.3269	5.11929	76.5204	0.90625
REACTOME_COLLAGEN_DEGRADATION	0.00919098	10.4093	3.23609	36.9042	0.84375
KEGG_INTESTINAL_IMMUNE_NETWORK_FOR_IGA_PRODUCTION	7.21459e-10	Inf	21.0284	Inf	0.8125
KEGG_TOLL_LIKE_RECEPTOR_SIGNALING_PATHWAY	4.3598e-05	20.6275	5.60164	98.7144	0.8125
KEGG_ANTIGEN_PROCESSING_AND_PRESENTATION	2.97185e-09	Inf	18.4433	Inf	0.796875
REACTOME_INTERLEUKIN_10_SIGNALING	1.86884e-08	Inf	15.7801	Inf	0.765625
WP_AMINO_ACID_METABOLISM	0.0445808	8.7314	2.74589	31.8546	0.75
WP_LUNG_FIBROSIS	1.87314e-06	Inf	11.3575	Inf	0.6875
KEGG_HEMATOPOIETIC_CELL_LINEAGE	2.74249e-06	Inf	10.4245	Inf	0.671875
PID_NFAT_TFPATHWAY	0.0102133	Inf	4.44139	Inf	0.453125

## Sheet: Secretory cell
Pathway	pval	ORs	lo95	up95	per
KEGG_GNRH_SIGNALING_PATHWAY	1.93965e-10	Inf	13.6719	Inf	1
KEGG_MELANOGENESIS	5.77579e-25	Inf	69.0092	Inf	1
KEGG_NATURAL_KILLER_CELL_MEDIATED_CYTOTOXICITY	5.51449e-36	Inf	231.274	Inf	1
KEGG_VASCULAR_SMOOTH_MUSCLE_CONTRACTION	3.25339e-12	Inf	17.1287	Inf	1
NABA_ECM_AFFILIATED	2.7092e-47	Inf	1344.68	Inf	1
NABA_ECM_GLYCOPROTEINS	4.06085e-11	Inf	14.9289	Inf	1
NABA_MATRISOME	7.82132e-17	Inf	29.1942	Inf	1
REACTOME_BIOLOGICAL_OXIDATIONS	6.41455e-33	Inf	161.793	Inf	1
REACTOME_DEGRADATION_OF_THE_EXTRACELLULAR_MATRIX	0.00271412	Inf	4.22715	Inf	1
WP_22Q112_COPY_NUMBER_VARIATION_SYNDROME	8.46181e-21	Inf	44.6626	Inf	1
WP_CALCIUM_REGULATION_IN_THE_CARDIAC_CELL	1.78082e-06	Inf	7.67155	Inf	1
WP_ESC_PLURIPOTENCY_PATHWAYS	8.46879e-10	Inf	12.5517	Inf	1
WP_LNCRNA_INVOLVEMENT_IN_CANONICAL_WNT_SIGNALING_AND_COLORECTAL_CANCER	1.05739e-12	Inf	18.1666	Inf	1
WP_NCRNAS_INVOLVED_IN_WNT_SIGNALING_IN_HEPATOCELLULAR_CARCINOMA	6.59696e-24	Inf	61.7082	Inf	1
WP_OSTEOBLAST_DIFFERENTIATION	6.05137e-11	Inf	14.6019	Inf	1
WP_SUDDEN_INFANT_DEATH_SYNDROME_SIDS_SUSCEPTIBILITY_PATHWAYS	1.67764e-19	Inf	38.9154	Inf	1
WP_VITAMIN_D_RECEPTOR_PATHWAY	2.5933e-38	Inf	308.121	Inf	1
REACTOME_CONSTITUTIVE_SIGNALING_BY_ABERRANT_PI3K_IN_CANCER	5.64195e-20	107.114	26.3016	954.316	0.964286
REACTOME_FACTORS_INVOLVED_IN_MEGAKARYOCYTE_DEVELOPMENT_AND_PLATELET_PRODUCTION	0.000778663	13.8395	3.45067	120.761	0.964286
REACTOME_L1CAM_INTERACTIONS	0.000778663	13.8395	3.45067	120.761	0.964286
REACTOME_SLC_TRANSPORTER_DISORDERS	0.000849435	13.7052	3.4172	119.582	0.964286
WP_CYTOSOLIC_DNASENSING_PATHWAY	1.01226e-32	448.175	103.602	4532.17	0.964286
WP_HUMAN_COMPLEMENT_SYSTEM	1.01328e-35	668.572	150.091	7767.13	0.964286
WP_WNT_SIGNALING	1.76558e-10	36.6513	9.11768	319.922	0.964286
REACTOME_ACTIVATION_OF_NMDA_RECEPTORS_AND_POSTSYNAPTIC_EVENTS	3.93026e-06	20.8909	5.17054	182.486	0.928571
REACTOME_SIGNALING_BY_INSULIN_RECEPTOR	2.8212e-11	42.9042	10.5819	376.089	0.928571
WP_GENES_INVOLVED_IN_MALE_INFERTILITY	3.70858e-20	122.301	29.7052	1054.58	0.928571
WP_SPINAL_CORD_INJURY	9.06078e-16	73.8397	18.1019	649.974	0.928571
WP_THYROID_HORMONES_PRODUCTION_AND_THEIR_PERIPHERAL_DOWNSTREAM_SIGNALLING_EFFECTS	0.00237658	12.9779	3.21311	113.598	0.928571
KEGG_GAP_JUNCTION	0.000255336	10.1307	3.46919	40.3269	0.892857
KEGG_JAK_STAT_SIGNALING_PATHWAY	2.18977e-31	310.637	94.7299	1352.34	0.892857
KEGG_MELANOMA	1.96209e-12	30.3204	10.3045	121.896	0.892857
KEGG_TOLL_LIKE_RECEPTOR_SIGNALING_PATHWAY	1.8959e-24	124.425	40.4568	518.593	0.892857
REACTOME_FC_EPSILON_RECEPTOR_FCERI_SIGNALING	3.79346e-13	33.0535	11.2195	132.51	0.892857
REACTOME_REGULATION_OF_INSULIN_LIKE_GROWTH_FACTOR_IGF_TRANSPORT_AND_UPTAKE_BY_INSULIN_LIKE_GROWTH_FACTOR_BINDING_PROTEINS_IGFBPS	3.0836e-32	354.904	106.16	1600	0.892857
REACTOME_REGULATION_OF_INSULIN_SECRETION	3.97452e-08	17.4519	5.9584	69.4287	0.892857
REACTOME_SIGNALING_BY_GPCR	3.64045e-33	412.834	120.604	1973.05	0.892857
WP_PPAR_SIGNALING_PATHWAY	7.83823e-16	45.3882	15.3159	182.83	0.892857
WP_SELENIUM_MICRONUTRIENT_NETWORK	2.18977e-31	310.637	94.7299	1352.34	0.892857
KEGG_LONG_TERM_DEPRESSION	7.2925e-15	44.8672	14.973	181.942	0.857143
KEGG_PPAR_SIGNALING_PATHWAY	7.86231e-12	30.5307	10.2592	122.609	0.857143
REACTOME_SIGNALING_BY_THE_B_CELL_RECEPTOR_BCR	1.06179e-29	328.289	97.014	1457.64	0.857143
WP_FOLATE_METABOLISM	6.83098e-29	288.237	86.5202	1282.24	0.857143
WP_MECP2_AND_ASSOCIATED_RETT_SYNDROME	7.28859e-10	23.5149	7.93104	94.4465	0.857143
WP_TOLLLIKE_RECEPTOR_SIGNALING_PATHWAY	1.02257e-18	72.452	23.8491	294.56	0.857143
KEGG_RIG_I_LIKE_RECEPTOR_SIGNALING_PATHWAY	6.29599e-15	35.6823	13.7034	110.031	0.821429
PID_BETA_CATENIN_NUC_PATHWAY	1.62635e-08	15.4553	6.03087	46.9458	0.821429
REACTOME_DDX58_IFIH1_MEDIATED_INDUCTION_OF_INTERFERON_ALPHA_BETA	0.00326213	6.70438	2.63168	20.2793	0.821429
WP_ENDOCHONDRAL_OSSIFICATION_WITH_SKELETAL_DYSPLASIAS	5.83142e-21	76.6049	28.522	241.909	0.821429
WP_ENDOCHONDRAL_OSSIFICATION	5.83142e-21	76.6049	28.522	241.909	0.821429
KEGG_GLYCEROLIPID_METABOLISM	1.26291e-10	22.576	8.63586	69.6393	0.785714
REACTOME_MUSCLE_CONTRACTION	2.74296e-19	74.0293	27.1921	235.729	0.785714
WP_COMPLEMENT_AND_COAGULATION_CASCADES	9.06565e-26	202.55	67.5258	698.856	0.785714
KEGG_DILATED_CARDIOMYOPATHY	4.36662e-06	10.0263	4.21103	26.5079	0.75
KEGG_HYPERTROPHIC_CARDIOMYOPATHY_HCM	1.58746e-08	14.5234	6.06799	38.572	0.75
PID_IL12_2PATHWAY	2.29153e-26	212.722	72.355	696.453	0.75
REACTOME_ECM_PROTEOGLYCANS	2.5434e-11	21.6042	8.95318	57.8939	0.75
REACTOME_INTERLEUKIN_4_AND_INTERLEUKIN_13_SIGNALING	2.90173e-07	12.0345	5.04274	31.8831	0.75
WP_ALLOGRAFT_REJECTION	2.29153e-26	212.722	72.355	696.453	0.75
PID_IL4_2PATHWAY	3.86756e-22	138.327	49.3455	437.222	0.714286
WP_ONE_CARBON_METABOLISM_AND_RELATED_PATHWAYS	3.91545e-16	50.6361	19.8565	142.157	0.714286
REACTOME_PHASE_II_CONJUGATION_OF_COMPOUNDS	5.72135e-22	129.809	47.2831	393.237	0.678571
WP_PROXIMAL_TUBULE_TRANSPORT	5.72135e-22	129.809	47.2831	393.237	0.678571
KEGG_CALCIUM_SIGNALING_PATHWAY	1.10871e-08	17.0077	7.15103	42.7743	0.642857
NABA_MATRISOME_ASSOCIATED	3.04234e-22	231.54	71.3539	887.878	0.642857
PID_SYNDECAN_1_PATHWAY	0.00227293	6.47321	2.77562	15.989	0.642857
WP_HEMATOPOIETIC_STEM_CELL_DIFFERENTIATION	9.48361e-19	100.21	36.834	293.028	0.642857
PID_AP1_PATHWAY	1.35362e-05	10.4962	4.50082	25.1456	0.571429
PID_FGF_PATHWAY	0.00359506	6.34586	2.74934	15.0427	0.571429
REACTOME_INTERFERON_ALPHA_BETA_SIGNALING	1.25758e-07	14.8954	6.46438	34.7986	0.535714
REACTOME_NCAM_SIGNALING_FOR_NEURITE_OUT_GROWTH	2.06168e-06	11.8011	5.16587	27.293	0.535714
REACTOME_SIGNALING_BY_FGFR1	0.035124	4.85202	2.16789	10.9836	0.535714
KEGG_ARGININE_AND_PROLINE_METABOLISM	1.43414e-12	56.1732	20.8211	156.888	0.5
KEGG_TYPE_II_DIABETES_MELLITUS	7.55302e-14	78.5256	27.4983	236.886	0.5
PID_REG_GR_PATHWAY	0.00131599	7.51019	3.21145	17.582	0.5
BIOCARTA_NFAT_PATHWAY	4.62209e-09	24.4416	10.0105	59.6771	0.464286
KEGG_COMPLEMENT_AND_COAGULATION_CASCADES	1.21893e-12	57.4637	21.1743	162.166	0.464286
KEGG_LONG_TERM_POTENTIATION	0.0455978	4.99199	2.19512	11.2325	0.464286
KEGG_SYSTEMIC_LUPUS_ERYTHEMATOSUS	4.394e-14	86.1186	29.2196	275.889	0.464286
KEGG_NEUROACTIVE_LIGAND_RECEPTOR_INTERACTION	1.39211e-11	74.0997	24.2014	240.792	0.428571
PID_FOXM1_PATHWAY	4.33844e-08	26.7924	10.3004	69.1704	0.428571
WP_ASSOCIATION_BETWEEN_PHYSICOCHEMICAL_FEATURES_AND_TOXICITY_ASSOCIATED_PATHWAYS	0.00229596	7.99689	3.31159	18.8578	0.428571
KEGG_ALDOSTERONE_REGULATED_SODIUM_REABSORPTION	6.0668e-13	131.167	35.6561	620.819	0.392857
PID_NFAT_TFPATHWAY	3.75591e-11	66.0537	21.8692	211.836	0.392857
REACTOME_GAMMA_CARBOXYLATION_HYPUSINE_FORMATION_AND_ARYLSULFATASE_ACTIVATION	4.39836e-05	12.2567	5.03817	28.9981	0.392857
REACTOME_INTERLEUKIN_10_SIGNALING	5.83528e-12	87.558	27.0693	320.095	0.392857
REACTOME_INTERLEUKIN_2_FAMILY_SIGNALING	0.00230222	7.8368	3.28867	18.0958	0.392857
REACTOME_TRANSPORT_OF_VITAMINS_NUCLEOSIDES_AND_RELATED_MOLECULES	6.0668e-13	131.167	35.6561	620.819	0.392857
WP_LUNG_FIBROSIS	5.83528e-12	87.558	27.0693	320.095	0.392857
KEGG_GLYCOLYSIS_GLUCONEOGENESIS	0.000114862	14.4973	5.49247	36.601	0.357143
REACTOME_COLLAGEN_DEGRADATION	0.000303099	12.7391	4.8706	31.8167	0.357143
REACTOME_PLATELET_AGGREGATION_PLUG_FORMATION	1.84946e-11	217.589	42.3525	2243.87	0.357143
REACTOME_RET_SIGNALING	3.91919e-07	31.441	10.9759	88.8681	0.357143
REACTOME_SIGNALING_BY_FGFR2_IN_DISEASE	2.64314e-10	109.835	28.4397	522.639	0.357143
WP_SYNAPTIC_VESICLE_PATHWAY	0.000189635	13.5607	5.16316	34.0686	0.357143
KEGG_CARDIAC_MUSCLE_CONTRACTION	5.80526e-10	98.8725	25.9352	467.994	0.321429
KEGG_INTESTINAL_IMMUNE_NETWORK_FOR_IGA_PRODUCTION	5.80526e-10	98.8725	25.9352	467.994	0.321429
REACTOME_TRANSPORT_OF_BILE_SALTS_AND_ORGANIC_ACIDS_METAL_IONS_AND_AMINE_COMPOUNDS	2.9382e-07	33.0857	11.4061	95.3605	0.321429
KEGG_CYTOKINE_CYTOKINE_RECEPTOR_INTERACTION	2.24288e-07	79.247	19.4023	389.734	0.285714
REACTOME_RECYCLING_PATHWAY_OF_L1	0.00686503	11.2278	3.9314	29.5797	0.285714
PID_INTEGRIN3_PATHWAY	2.31529e-06	48.2538	13.4347	184.662	0.25
WP_FLUOROPYRIMIDINE_ACTIVITY	0.00751602	11.0209	3.87362	28.8463	0.25
WP_VITAMIN_B12_METABOLISM	9.3122e-06	36.2228	10.7974	122.513	0.25
KEGG_ANTIGEN_PROCESSING_AND_PRESENTATION	0.000134149	54.3042	11.9411	282.009	0.214286
REACTOME_AMYLOID_FIBER_FORMATION	1.92928e-05	108.083	18.0962	1139.88	0.214286
REACTOME_INSULIN_RECEPTOR_SIGNALLING_CASCADE	0.0175434	15.5318	4.46785	48.3573	0.214286
REACTOME_METABOLISM_OF_FAT_SOLUBLE_VITAMINS	0.000134149	54.3042	11.9411	282.009	0.214286
REACTOME_NGF_STIMULATED_TRANSCRIPTION	0.00166986	27.2365	7.15768	98.7428	0.214286
KEGG_FRUCTOSE_AND_MANNOSE_METABOLISM	0.000835556	33.2856	8.26721	134.851	0.178571
WP_ZINC_HOMEOSTASIS	0.000204797	49.8771	11.0337	258.467	0.178571
PID_UPA_UPAR_PATHWAY	0.0498587	33.3437	5.85593	190.514	0.142857
REACTOME_DETOXIFICATION_OF_REACTIVE_OXYGEN_SPECIES	0.0117082	66.406	9.03773	781.841	0.142857
REACTOME_DAP12_INTERACTIONS	0.0153206	61.386	8.38863	693.278	0.107143
REACTOME_PROCESSING_OF_CAPPED_INTRONLESS_PRE_MRNA	0.0153206	61.386	8.38863	693.278	0.107143
WP_ARYL_HYDROCARBON_RECEPTOR_PATHWAY	0.00114838	Inf	19.3879	Inf	0.107143
WP_FIBRIN_COMPLEMENT_RECEPTOR_3_SIGNALING_PATHWAY	0.0153206	61.386	8.38863	693.278	0.107143
WP_ONE_CARBON_METABOLISM	0.0153206	61.386	8.38863	693.278	0.107143

## Sheet: NKT cell
Pathway	pval	ORs	lo95	up95	per
KEGG_MELANOGENESIS	1.39837e-40	Inf	50.5235	Inf	1
NABA_CORE_MATRISOME	1.5915e-79	Inf	193.81	Inf	1
NABA_ECM_AFFILIATED	2.20606e-190	Inf	8402.05	Inf	1
NABA_ECM_GLYCOPROTEINS	1.88434e-89	Inf	262.564	Inf	1
NABA_MATRISOME	3.29723e-115	Inf	604.763	Inf	1
REACTOME_BIOLOGICAL_OXIDATIONS	1.0918e-175	Inf	8402.05	Inf	1
REACTOME_DEGRADATION_OF_THE_EXTRACELLULAR_MATRIX	8.18915e-98	Inf	342.22	Inf	1
REACTOME_O_LINKED_GLYCOSYLATION	0.00549732	Inf	3.65247	Inf	1
REACTOME_REGULATION_OF_INSULIN_LIKE_GROWTH_FACTOR_IGF_TRANSPORT_AND_UPTAKE_BY_INSULIN_LIKE_GROWTH_FACTOR_BINDING_PROTEINS_IGFBPS	5.17852e-144	Inf	1621.15	Inf	1
WP_22Q112_COPY_NUMBER_VARIATION_SYNDROME	1.36064e-91	Inf	280.893	Inf	1
WP_CALCIUM_REGULATION_IN_THE_CARDIAC_CELL	1.30779e-06	Inf	6.50248	Inf	1
WP_LNCRNA_INVOLVEMENT_IN_CANONICAL_WNT_SIGNALING_AND_COLORECTAL_CANCER	8.72054e-97	Inf	333.526	Inf	1
WP_NRF2_PATHWAY	1.7887e-126	Inf	862.295	Inf	1
WP_OSTEOBLAST_DIFFERENTIATION	8.06966e-74	Inf	161.458	Inf	1
WP_SUDDEN_INFANT_DEATH_SYNDROME_SIDS_SUSCEPTIBILITY_PATHWAYS	9.63141e-75	Inf	166.316	Inf	1
WP_VITAMIN_D_RECEPTOR_PATHWAY	6.50588e-160	Inf	3204.8	Inf	1
KEGG_HYPERTROPHIC_CARDIOMYOPATHY_HCM	5.56232e-43	120.63	32.3584	1015.34	0.988235
KEGG_VASCULAR_SMOOTH_MUSCLE_CONTRACTION	4.82793e-45	130.405	34.9862	1069.54	0.988235
REACTOME_REGULATION_OF_INSULIN_SECRETION	4.49556e-54	180.748	48.4875	1597.5	0.988235
REACTOME_SLC_TRANSPORTER_DISORDERS	1.81874e-09	21.0557	5.64033	176.562	0.988235
WP_CYTOSOLIC_DNASENSING_PATHWAY	1.55389e-31	75.6668	20.2967	639.38	0.988235
KEGG_NATURAL_KILLER_CELL_MEDIATED_CYTOTOXICITY	5.57854e-16	33.8231	9.06296	286.353	0.976471
REACTOME_ACTIVATION_OF_NMDA_RECEPTORS_AND_POSTSYNAPTIC_EVENTS	3.719e-07	17.0714	4.57287	143.338	0.976471
WP_ESC_PLURIPOTENCY_PATHWAYS	3.62282e-46	135.986	36.4885	1169.38	0.976471
WP_GENES_INVOLVED_IN_MALE_INFERTILITY	3.76924e-27	61.9448	16.6103	520.05	0.976471
WP_PPAR_SIGNALING_PATHWAY	1.00405e-147	5352.8	1204.71	4503599627370490	0.976471
WP_THYROID_HORMONES_PRODUCTION_AND_THEIR_PERIPHERAL_DOWNSTREAM_SIGNALLING_EFFECTS	2.0787e-19	41.5089	11.1216	348.474	0.976471
KEGG_DILATED_CARDIOMYOPATHY	2.35322e-22	27.7493	10.4148	104.419	0.964706
NABA_MATRISOME_ASSOCIATED	1.12798e-160	7454.65	2100.51	4503599627370490	0.964706
REACTOME_CONSTITUTIVE_SIGNALING_BY_ABERRANT_PI3K_IN_CANCER	2.83269e-95	407.151	151.833	1600	0.964706
REACTOME_FC_EPSILON_RECEPTOR_FCERI_SIGNALING	4.93347e-27	34.8944	13.095	131.21	0.964706
REACTOME_HEPARAN_SULFATE_HEPARIN_HS_GAG_METABOLISM	1.2244e-73	198.739	74.3441	764.855	0.964706
REACTOME_SIGNALING_BY_INSULIN_RECEPTOR	5.05844e-82	262.358	98.0902	1007.22	0.964706
REACTOME_CELL_CELL_JUNCTION_ORGANIZATION	3.08691e-133	1563.6	584.764	8192	0.952941
REACTOME_MUSCLE_CONTRACTION	8.85995e-55	104.559	39.1612	392.391	0.952941
REACTOME_PHASE_II_CONJUGATION_OF_COMPOUNDS	1.29833e-176	4503599627370490	8402.05	4503599627370490	0.952941
WP_NCRNAS_INVOLVED_IN_WNT_SIGNALING_IN_HEPATOCELLULAR_CARCINOMA	3.7577e-135	1686.83	627.822	8192	0.952941
KEGG_COMPLEMENT_AND_COAGULATION_CASCADES	1.62388e-170	4503599627370490	8402.05	4503599627370490	0.941176
KEGG_MELANOMA	1.39186e-65	113.315	49.6163	317.617	0.941176
REACTOME_COLLAGEN_BIOSYNTHESIS_AND_MODIFYING_ENZYMES	1.52793e-72	143.75	62.7922	401.464	0.941176
REACTOME_ECM_PROTEOGLYCANS	6.89194e-83	204.215	88.7691	574.802	0.941176
WP_FOLATE_METABOLISM	1.62388e-170	4503599627370490	8402.05	4503599627370490	0.941176
KEGG_GNRH_SIGNALING_PATHWAY	9.64694e-10	9.59187	4.20895	26.9556	0.929412
REACTOME_SIGNALING_BY_THE_B_CELL_RECEPTOR_BCR	3.18239e-89	216.194	103.304	523.748	0.905882
KEGG_RIG_I_LIKE_RECEPTOR_SIGNALING_PATHWAY	1.10559e-42	36.1475	18.5273	78.7066	0.894118
WP_ENDOCHONDRAL_OSSIFICATION_WITH_SKELETAL_DYSPLASIAS	3.92557e-95	245.187	123.895	544.374	0.882353
WP_ENDOCHONDRAL_OSSIFICATION	3.92557e-95	245.187	123.895	544.374	0.882353
WP_MECP2_AND_ASSOCIATED_RETT_SYNDROME	3.82463e-25	17.1593	8.81329	37.2871	0.882353
KEGG_LONG_TERM_DEPRESSION	2.95125e-56	55.3816	29.6999	112.492	0.870588
KEGG_NEUROACTIVE_LIGAND_RECEPTOR_INTERACTION	2.20648e-124	864.413	421.51	1868.93	0.870588
REACTOME_COLLAGEN_DEGRADATION	2.23745e-110	434.565	225.916	924.764	0.858824
REACTOME_PLATELET_HOMEOSTASIS	0.0140813	3.38887	1.82376	6.87006	0.858824
KEGG_JAK_STAT_SIGNALING_PATHWAY	5.1645e-100	285.916	154.493	575.439	0.847059
WP_ALLOGRAFT_REJECTION	1.18236e-08	5.65035	3.15119	10.8737	0.847059
KEGG_PPAR_SIGNALING_PATHWAY	7.6386e-111	491.389	266.84	1000.34	0.823529
REACTOME_METABOLISM_OF_FAT_SOLUBLE_VITAMINS	4.12046e-143	11632.4	3067.74	4503599627370490	0.823529
WP_ARRHYTHMOGENIC_RIGHT_VENTRICULAR_CARDIOMYOPATHY	0.0232551	2.99765	1.71853	5.54342	0.823529
KEGG_RIBOSOME	5.55973e-57	52.0966	29.633	96.8592	0.811765
REACTOME_EUKARYOTIC_TRANSLATION_ELONGATION	7.9715e-50	39.2676	22.4245	72.9459	0.811765
REACTOME_RESPONSE_OF_EIF2AK4_GCN2_TO_AMINO_ACID_DEFICIENCY	2.73352e-51	41.6008	23.7554	77.3866	0.811765
WP_CYTOPLASMIC_RIBOSOMAL_PROTEINS	9.39079e-57	51.6352	29.3739	95.9622	0.811765
KEGG_GLYCOLYSIS_GLUCONEOGENESIS	4.41652e-126	1725.1	739.774	4175.71	0.8
REACTOME_SELENOAMINO_ACID_METABOLISM	2.24863e-45	32.0168	18.674	57.569	0.8
WP_HEMATOPOIETIC_STEM_CELL_DIFFERENTIATION	3.95444e-101	331.117	183.594	634.433	0.8
PID_IL4_2PATHWAY	1.69288e-13	7.10583	4.16478	12.732	0.788235
KEGG_TOLL_LIKE_RECEPTOR_SIGNALING_PATHWAY	1.34219e-16	8.1645	4.87101	14.2689	0.776471
REACTOME_HDR_THROUGH_HOMOLOGOUS_RECOMBINATION_HRR	8.10556e-17	8.26691	4.93214	14.4427	0.776471
REACTOME_TRANSLATION	1.89277e-46	32.9911	19.5736	57.9169	0.776471
REACTOME_ION_TRANSPORT_BY_P_TYPE_ATPASES	1.69962e-68	81.8966	48.2039	145.702	0.764706
WP_HUMAN_COMPLEMENT_SYSTEM	1.69192e-51	40.6962	24.1228	71.4337	0.764706
WP_ONE_CARBON_METABOLISM_AND_RELATED_PATHWAYS	1.22585e-70	89.4929	52.6218	159.897	0.764706
WP_SPINAL_CORD_INJURY	7.17791e-39	23.68	14.2808	40.665	0.752941
KEGG_CALCIUM_SIGNALING_PATHWAY	1.75898e-10	5.39378	3.30713	9.06454	0.729412
KEGG_TYPE_II_DIABETES_MELLITUS	7.77639e-68	85.0698	51.1383	145.599	0.729412
NABA_ECM_REGULATORS	2.00934e-82	168.217	99.3331	294.469	0.729412
KEGG_GAP_JUNCTION	0.00233817	2.99149	1.83479	5.02558	0.717647
REACTOME_SIGNALING_BY_GPCR	2.64139e-97	375.23	210.752	689.249	0.717647
REACTOME_SIGNALING_BY_RETINOIC_ACID	1.51227e-105	663.63	345.144	1264.7	0.717647
WP_TOLLLIKE_RECEPTOR_SIGNALING_PATHWAY	1.85788e-08	4.64693	2.8497	7.80744	0.717647
KEGG_FC_EPSILON_RI_SIGNALING_PATHWAY	0.00185576	3.01646	1.86879	4.99426	0.705882
WP_LUNG_FIBROSIS	2.24106e-95	391.481	217.468	752.245	0.705882
REACTOME_NONSENSE_MEDIATED_DECAY_NMD	4.73347e-35	20.2443	12.5693	33.2932	0.682353
WNT_SIGNALING	7.0156e-11	5.3472	3.33797	8.74904	0.670588
REACTOME_INTERLEUKIN_4_AND_INTERLEUKIN_13_SIGNALING	8.74839e-05	3.27936	2.0726	5.26567	0.635294
WP_WNT_SIGNALING	1.30061e-05	3.53375	2.23339	5.67521	0.635294
REACTOME_SRP_DEPENDENT_COTRANSLATIONAL_PROTEIN_TARGETING_TO_MEMBRANE	3.24098e-32	18.3495	11.5228	29.6622	0.623529
REACTOME_EUKARYOTIC_TRANSLATION_INITIATION	2.59052e-28	15.8214	9.99893	25.2593	0.588235
REACTOME_NUCLEAR_RECEPTOR_TRANSCRIPTION_PATHWAY	0.00295937	2.82971	1.80074	4.4866	0.588235
WP_DNA_REPLICATION	1.47629e-33	21.1582	13.3369	33.8882	0.588235
PID_IL12_2PATHWAY	6.65961e-10	4.99061	3.17286	7.9211	0.576471
REACTOME_TRANSPORT_OF_VITAMINS_NUCLEOSIDES_AND_RELATED_MOLECULES	2.47284e-94	Inf	2100.51	Inf	0.552941
WP_PROXIMAL_TUBULE_TRANSPORT	3.6405e-56	93.2266	56.2088	156.193	0.541176
REACTOME_COLLAGEN_FORMATION	3.21503e-20	10.4457	6.6305	16.5138	0.529412
REACTOME_SIGNALING_BY_ERBB4	0.0021934	2.89357	1.8449	4.54457	0.517647
WP_SELENIUM_MICRONUTRIENT_NETWORK	1.32203e-47	60.709	37.1643	99.6077	0.517647
REACTOME_INTERLEUKIN_10_SIGNALING	2.23604e-44	49.3659	30.4549	80.1494	0.505882
KEGG_CARDIAC_MUSCLE_CONTRACTION	4.86148e-76	1473.28	508.152	8192	0.482353
REACTOME_NCAM_SIGNALING_FOR_NEURITE_OUT_GROWTH	5.36053e-42	47.2038	29.0347	76.5998	0.482353
REACTOME_REPRODUCTION	1.68292e-05	3.59697	2.28877	5.64506	0.482353
KEGG_GLYCEROLIPID_METABOLISM	0.015633	2.65995	1.68968	4.17236	0.458824
REACTOME_PLASMA_LIPOPROTEIN_ASSEMBLY_REMODELING_AND_CLEARANCE	1.05329e-15	8.56644	5.4145	13.5046	0.458824
WP_SYNAPTIC_VESICLE_PATHWAY	6.18105e-36	39.1613	23.9772	63.7233	0.447059
WP_COMPLEMENT_AND_COAGULATION_CASCADES	7.00854e-66	815.129	320.731	2642.62	0.435294
REACTOME_HOMOLOGOUS_DNA_PAIRING_AND_STRAND_EXCHANGE	5.54085e-05	3.59075	2.26023	5.65411	0.423529
REACTOME_INTERLEUKIN_3_INTERLEUKIN_5_AND_GM_CSF_SIGNALING	9.22842e-06	3.8992	2.45361	6.14115	0.423529
WP_HEDGEHOG_SIGNALING_PATHWAY	1.02992e-07	4.73573	2.97736	7.46598	0.423529
REACTOME_ION_HOMEOSTASIS	2.5063e-33	41.9535	25.1855	69.3124	0.4
REACTOME_SIGNALING_BY_FGFR1	1.08743e-13	8.45917	5.26448	13.4402	0.4
WP_NEURAL_CREST_CELL_MIGRATION_DURING_DEVELOPMENT	9.40967e-22	18.163	11.0846	29.3718	0.376471
KEGG_ALDOSTERONE_REGULATED_SODIUM_REABSORPTION	7.11271e-40	91.8232	51.7811	163.207	0.364706
KEGG_INTESTINAL_IMMUNE_NETWORK_FOR_IGA_PRODUCTION	5.41714e-27	28.3883	17.1259	46.4933	0.364706
REACTOME_ASSEMBLY_OF_COLLAGEN_FIBRILS_AND_OTHER_MULTIMERIC_STRUCTURES	3.94102e-30	37.2456	22.2283	61.6096	0.364706
REACTOME_GAMMA_CARBOXYLATION_HYPUSINE_FORMATION_AND_ARYLSULFATASE_ACTIVATION	3.70745e-21	17.2624	10.5447	27.8621	0.364706
REACTOME_SIGNALING_BY_FGFR2_IN_DISEASE	1.25288e-44	152.871	81.3436	289.678	0.364706
PID_NFAT_TFPATHWAY	0.00662789	3.03271	1.86824	4.83673	0.352941
REACTOME_ACTIVATION_OF_ATR_IN_RESPONSE_TO_REPLICATION_STRESS	5.57866e-20	17.3224	10.4709	28.1887	0.341176
REACTOME_RET_SIGNALING	1.87018e-29	41.3502	24.2737	69.5742	0.341176
REACTOME_INTERLEUKIN_2_FAMILY_SIGNALING	0.000519318	3.61051	2.19894	5.8041	0.329412
KEGG_HEMATOPOIETIC_CELL_LINEAGE	3.57013e-14	11.0675	6.67068	18.0002	0.317647
REACTOME_VASOPRESSIN_REGULATES_RENAL_WATER_HOMEOSTASIS_VIA_AQUAPORINS	1.19275e-24	37.2185	21.2789	64.0089	0.294118
PID_UPA_UPAR_PATHWAY	2.46917e-21	31.4913	17.8174	54.3554	0.282353
REACTOME_ELASTIC_FIBRE_FORMATION	7.42351e-20	26.5401	15.1351	45.4201	0.282353
REACTOME_TRANSPORT_OF_BILE_SALTS_AND_ORGANIC_ACIDS_METAL_IONS_AND_AMINE_COMPOUNDS	8.42017e-22	33.2567	18.7628	57.6506	0.282353
REACTOME_AMYLOID_FIBER_FORMATION	1.8413e-20	28.4595	16.1786	48.8263	0.270588
WP_KISSPEPTINKISSPEPTIN_RECEPTOR_SYSTEM_IN_THE_OVARY	4.18578e-19	24.3411	13.9367	41.4989	0.270588
WP_NUCLEAR_RECEPTORS	1.68766e-14	14.4044	8.38016	24.1075	0.270588
PID_SYNDECAN_1_PATHWAY	8.11517e-19	28.7283	15.9813	50.3076	0.258824
WP_ARYL_HYDROCARBON_RECEPTOR_PATHWAY	1.77765e-37	1064.07	254.383	8192	0.247059
KEGG_ECM_RECEPTOR_INTERACTION	0.0310063	3.32539	1.89386	5.6071	0.235294
REACTOME_ACTIVATION_OF_THE_PRE_REPLICATIVE_COMPLEX	2.26917e-08	8.66032	4.87911	14.7817	0.235294
KEGG_CYTOKINE_CYTOKINE_RECEPTOR_INTERACTION	9.2163e-12	13.8659	7.73308	23.9717	0.223529
KEGG_SYSTEMIC_LUPUS_ERYTHEMATOSUS	0.000620538	4.44963	2.52814	7.52186	0.223529
REACTOME_DAG_AND_IP3_SIGNALING	1.58369e-05	5.71209	3.2371	9.68623	0.223529
REACTOME_CA_DEPENDENT_EVENTS	9.48762e-13	19.4689	10.429	34.871	0.211765
REACTOME_REGULATION_OF_TP53_EXPRESSION_AND_DEGRADATION	1.94634e-09	11.7627	6.40342	20.6539	0.211765
REACTOME_DNA_STRAND_ELONGATION	1.94634e-09	11.7627	6.40342	20.6539	0.2
REACTOME_MOLECULES_ASSOCIATED_WITH_ELASTIC_FIBRES	9.50967e-15	26.4585	13.9668	48.3204	0.2
KEGG_PRION_DISEASES	5.83928e-13	26.2583	13.3624	49.2775	0.176471
PID_DELTA_NP63_PATHWAY	0.000208791	5.89781	3.14709	10.456	0.176471
REACTOME_SIGNALING_BY_FGFR4	1.23259e-13	29.5632	14.928	56.1017	0.176471
WP_PROSTAGLANDIN_SYNTHESIS_AND_REGULATION	5.44588e-08	13.9773	7.00103	26.218	0.164706
WP_MELATONIN_METABOLISM_AND_EFFECTS	3.37841e-10	21.544	10.5841	41.4489	0.152941
KEGG_TRYPTOPHAN_METABOLISM	1.29873e-07	17.3517	8.13547	34.3957	0.141176
PID_FOXM1_PATHWAY	4.79956e-07	15.2337	7.18537	29.9692	0.141176
PID_HNF3A_PATHWAY	1.038e-11	45.8512	19.923	100.986	0.141176
REACTOME_DAP12_INTERACTIONS	8.70068e-07	14.3565	6.78875	28.1377	0.141176
KEGG_BASAL_TRANSCRIPTION_FACTORS	8.70068e-07	14.3565	6.78875	28.1377	0.129412
REACTOME_AGGREPHAGY	3.37855e-06	12.5458	5.96341	24.4214	0.129412
REACTOME_COOPERATION_OF_PDCL_PHLP1_AND_TRIC_CCT_IN_G_PROTEIN_BETA_FOLDING	0.00236229	6.44183	3.11915	12.2543	0.129412
REACTOME_TERMINATION_OF_TRANSLESION_DNA_SYNTHESIS	0.00545061	5.89192	2.85769	11.1824	0.129412
WP_GLYCOLYSIS_AND_GLUCONEOGENESIS	3.37855e-06	12.5458	5.96341	24.4214	0.129412
KEGG_ARGININE_AND_PROLINE_METABOLISM	2.32626e-06	18.6034	8.04429	39.2904	0.117647
REACTOME_BILE_ACID_AND_BILE_SALT_METABOLISM	4.82896e-06	17.0399	7.40491	35.7502	0.117647
REACTOME_SIGNALING_BY_FGFR1_IN_DISEASE	0.000440682	9.92823	4.41734	20.1793	0.117647
KEGG_GLUTATHIONE_METABOLISM	3.37855e-06	17.7849	7.71251	37.4825	0.105882
KEGG_TYPE_I_DIABETES_MELLITUS	0.00370565	7.65271	3.43152	15.3969	0.105882
REACTOME_GLUCONEOGENESIS	1.13154e-14	408.659	85.0069	4251.65	0.105882
REACTOME_LEISHMANIA_INFECTION	4.17197e-05	13.171	5.79612	27.1578	0.105882
REACTOME_NGF_STIMULATED_TRANSCRIPTION	2.75445e-07	24.0937	10.2383	52.1511	0.105882
WP_VITAMIN_B12_METABOLISM	1.13154e-14	408.659	85.0069	4251.65	0.105882
REACTOME_NUCLEOBASE_CATABOLISM	5.561e-05	19.9665	7.69932	46.0928	0.0941176
PID_HNF3B_PATHWAY	1.90262e-07	232.918	40.8987	2468.31	0.0705882
REACTOME_DISEASES_ASSOCIATED_WITH_GLYCOSAMINOGLYCAN_METABOLISM	0.00286749	19.4922	6.34306	50.7924	0.0705882
WP_ZINC_HOMEOSTASIS	1.36239e-06	116.634	27.0827	579.357	0.0705882
REACTOME_PLATELET_AGGREGATION_PLUG_FORMATION	0.000405767	29.2467	9.13408	81.2796	0.0588235
REACTOME_DNA_DAMAGE_TELOMERE_STRESS_INDUCED_SENESCENCE	0.0331343	30.4582	6.83408	108.645	0.0352941
